# Supplementary material for: 4-Bromo-2-(5-bromo­thio­phen-2-yl)-1-[(5-bromo­thio­phen-2-yl)meth­yl]-5,6-dimethyl-1H-benzimidazole
Source: Acta Crystallogr Sect E Struct Rep Online. 2014 Mar 26;70(Pt 4):o486–7. doi: 10.1107/S160053681400628X (PMC3998606; doi:10.1107/S160053681400628X)
Supplement: Supplementary file 1 [file e-70-0o486-sup1.cif]

##############################################################################
#                                                                            #
# This CIF contains the data in a paper accepted for publication in          #
# Acta Crystallographica Section E. It conforms to the requirements of       #
# Notes for Authors for Acta Crystallographica Section E, and has been       #
# peer reviewed under the auspices of the IUCr Commission on Journals.       #
#                                                                            #
# Full details of the Crystallographic Information File format               #
# are given in the paper "The Crystallographic Information File (CIF):       #
# a New Standard Archive File for Crystallography" by S. R. Hall, F. H.      #
# Allen and I. D. Brown [Acta Cryst. (1991), A47, 655-685].                  #
#                                                                            #
# The current version of the core CIF dictionary is obtainable from          #
# ftp://ftp.iucr.org/pub/cif_core.dic.                                       #
#                                                                            #
# Software is freely available for graphical display of the structure(s)     #
# in this CIF. For information consult the CIF software page                 #
# http://www.iucr.org/resources/cif/software.                                #
#                                                                            #
# This file may be used for bona fide research purposes within the           #
# scientific community so long as proper attribution is given to the journal # 
# article from which it was obtained.                                        #
#                                                                            #
##############################################################################
data_global
_audit_creation_method     'APEX2 v2014.1-1'
_journal_date_recd_electronic     2014-03-19
_journal_date_accepted     2014-03-20
_journal_name_full     'Acta Crystallographica, Section E'
_journal_year     2014
_journal_volume     70
_journal_issue      4
_journal_page_first     o486
_journal_page_last     o487
_journal_paper_category     QO
_journal_paper_doi     10.1107/S160053681400628X
_journal_coeditor_code     RZ5112
_publ_contact_author_name     'David K. Geiger'
_publ_contact_author_address
;
Department of Chemistry
State University of New York-College at Geneseo
1 College Circle
Geneseo, NY 14454
USA
;
_publ_contact_author_email     'geiger@geneseo.edu'
_publ_contact_author_fax     '585-245-5288'
_publ_contact_author_phone     '585-245-5452'
_publ_section_title
;\
4-Bromo-2-(5-bromothiophen-2-yl)-1-[(5-bromothiophen-2-yl)methyl]-5,6-dimethyl-\
1<i>H</i>-benzimidazole
;
loop_
    _publ_author_name
    _publ_author_footnote
    _publ_author_address
    'Geiger, H. Cristina' .
;
Department of Chemistry
State University of New York-College at Geneseo
1 College Circle
Geneseo, NY 14454
USA
;
    'Donohoe, James S.' .
;
Department of Chemistry
State University of New York-College at Geneseo
1 College Circle
Geneseo, NY 14454
USA
;
    'Geiger, David K.' .
;
Department of Chemistry
State University of New York-College at Geneseo
1 College Circle
Geneseo, NY 14454
USA
;
data_I
_database_code_depnum_ccdc_archive 'CCDC 992876'
_chemical_name_systematic
;\
4-Bromo-2-(5-bromothiophen-2-yl)-1-[(5-bromothiophen-2-yl)methyl]-\
5,6-dimethyl-1<i>H</i>-benzimidazole
;
_chemical_name_common
;
;
_chemical_formula_moiety     'C18 H13 Br3 N2 S2'
_chemical_formula_sum     'C18 H13 Br3 N2 S2'
_chemical_formula_iupac     'C18 H13 Br3 N2 S2'
_chemical_formula_weight     561.15
_chemical_melting_point     ?
_symmetry_space_group_name_H-M     'P 21/n'
_symmetry_space_group_name_hall     '-P 2yn'
_space_group_crystal_system     monoclinic
loop_
    _symmetry_equiv_pos_as_xyz
    'x, y, z'
    '-x+1/2, y+1/2, -z+1/2'
    '-x, -y, -z'
    'x-1/2, -y-1/2, z-1/2'
_cell_length_a     13.6796(13)
_cell_length_b     9.6144(8)
_cell_length_c     14.8093(15)
_cell_angle_alpha     90
_cell_angle_beta     98.305(3)
_cell_angle_gamma     90
_cell_volume     1927.3(3)
_cell_formula_units_Z     4
_cell_measurement_reflns_used     4288
_cell_measurement_theta_min     2.5325
_cell_measurement_theta_max     24.9957
_cell_measurement_temperature     200.(2)
_cell_special_details     ?
_exptl_crystal_description     plate
_exptl_crystal_colour     'clear colourless'
_exptl_crystal_size_max     0.600
_exptl_crystal_size_mid     0.400
_exptl_crystal_size_min     0.100
_exptl_crystal_density_diffrn     1.934
_exptl_crystal_density_meas     ?
_exptl_crystal_density_method     'not measured'
_exptl_crystal_F_000     1088
_exptl_absorpt_coefficient_mu     6.500
_exptl_absorpt_correction_type     multi-scan
_exptl_absorpt_process_details     '(SADABS; Bruker, 2013)'
_exptl_absorpt_correction_T_min     0.35
_exptl_absorpt_correction_T_max     0.56
_exptl_special_details
;
;
_diffrn_ambient_temperature     200.(2)
_diffrn_radiation_type     'Mo Ka'
_diffrn_radiation_wavelength     0.71073
_diffrn_radiation_monochromator     'doubly curved silicon crystal'
_diffrn_measurement_device_type     'Bruker SMART X2S benchtop'
_diffrn_measurement_method     '\w scans'
_diffrn_detector_area_resol_mean     8.3330
_diffrn_reflns_number     12301
_diffrn_reflns_av_R_equivalents     0.0356
_diffrn_reflns_theta_min     1.90
_diffrn_reflns_theta_max     25.46
_diffrn_reflns_theta_full     25.46
_diffrn_measured_fraction_theta_max     0.996
_diffrn_measured_fraction_theta_full     0.996
_diffrn_reflns_limit_h_min     -16
_diffrn_reflns_limit_h_max     16
_diffrn_reflns_limit_k_min     -11
_diffrn_reflns_limit_k_max     11
_diffrn_reflns_limit_l_min     -17
_diffrn_reflns_limit_l_max     11
_refine_special_details
;
Refinement of <i>F</i>^2^ against ALL reflections. The weighted <i>R</i>-factor
<i>wR</i> and goodness of fit <i>S</i> are based on <i>F</i>^2^, conventional
<i>R</i>-factors <i>R</i> are based on <i>F</i>, with <i>F</i> set to zero for
negative <i>F</i>^2^. The threshold expression of <i>F</i>^2^ >
\s(<i>F</i>^2^) is used only for calculating <i>R</i>-factors(gt) <i>etc</i>.
and is not relevant to the choice of reflections for refinement.
<i>R</i>-factors based on <i>F</i>^2^ are statistically about twice as large
as those based on <i>F</i>, and <i>R</i>- factors based on ALL data will be
even larger.
;
_reflns_number_total     3561
_reflns_number_gt     2810
_reflns_threshold_expression     I>2\s(I)
_refine_ls_structure_factor_coef     Fsqd
_refine_ls_matrix_type     full
_refine_ls_R_factor_all     0.0739
_refine_ls_R_factor_gt     0.0557
_refine_ls_wR_factor_gt     0.1675
_refine_ls_wR_factor_ref     0.1793
_refine_ls_goodness_of_fit_ref     1.055
_refine_ls_restrained_S_all     1.053
_refine_ls_number_reflns     3561
_refine_ls_number_parameters     247
_refine_ls_number_restraints     16
_refine_ls_number_constraints     ?
_refine_ls_hydrogen_treatment     constr
_refine_ls_weighting_scheme     calc
_refine_ls_weighting_details
             'w=1/[\s^2^(Fo^2^)+(0.0876P)^2^+13.3538P] where P=(Fo^2^+2Fc^2^)/3'
_atom_sites_solution_hydrogens     geom
_atom_sites_solution_primary     direct
_atom_sites_solution_secondary     difmap
_refine_ls_shift/su_max     0.000
_refine_ls_shift/su_mean     0.000
_refine_diff_density_max     0.868
_refine_diff_density_min     -1.903
_refine_ls_extinction_method     none
_refine_ls_extinction_coef     ?
loop_
    _atom_type_symbol
    _atom_type_description
    _atom_type_scat_dispersion_real
    _atom_type_scat_dispersion_imag
    _atom_type_scat_source
    C C 0.0033 0.0016 'International Tables Vol C Tables 4.2.6.8 and 6.1.1.4'
    H H 0.0000 0.0000 'International Tables Vol C Tables 4.2.6.8 and 6.1.1.4'
    N N 0.0061 0.0033 'International Tables Vol C Tables 4.2.6.8 and 6.1.1.4'
    S S 0.1246 0.1234 'International Tables Vol C Tables 4.2.6.8 and 6.1.1.4'
    Br Br -0.2901 2.4595 'International Tables Vol C Tables 4.2.6.8 and 6.1.1.4'
_computing_data_collection     'APEX2 (Bruker, 2013)'
_computing_cell_refinement     'SAINT (Bruker, 2013)'
_computing_data_reduction     'SAINT (Bruker, 2013)'
_computing_structure_solution     'SHELXS97 (Sheldrick, 2008)'
_computing_structure_refinement     'SHELXL2013 (Sheldrick, 2013)'
_computing_molecular_graphics
                  'PLATON (Spek, 2009) and Mercury (Macrae <i>et al.</i>, 2008)'
_computing_publication_material     'publCIF (Westrip, 2010)'
loop_
    _atom_site_type_symbol
    _atom_site_label
    _atom_site_fract_x
    _atom_site_fract_y
    _atom_site_fract_z
    _atom_site_U_iso_or_equiv
    _atom_site_adp_type
    _atom_site_calc_flag
    _atom_site_occupancy
    _atom_site_disorder_assembly
    _atom_site_disorder_group
    C C1 0.6567(5) 0.4489(7) 0.0616(5) 0.0297(15) Uani d 1.0 . .
    C C2 0.5806(5) 0.3747(7) 0.0935(5) 0.0291(15) Uani d 1.0 . .
    C C3 0.5164(5) 0.2979(7) 0.0299(5) 0.0328(16) Uani d 1.0 . .
    C C4 0.5271(6) 0.2972(7) -0.0623(5) 0.0345(17) Uani d 1.0 . .
    C C5 0.6069(6) 0.3752(9) -0.0909(5) 0.0388(18) Uani d 1.0 . .
    C C6 0.6698(6) 0.4519(8) -0.0296(5) 0.0341(16) Uani d 1.0 . .
    H H6 0.7211 0.5058 -0.0491 0.041 Uiso calc 1.0 . .
    C C41 0.4614(7) 0.2091(9) -0.1300(6) 0.048(2) Uani d 1.0 . .
    H H41A 0.4983 0.1275 -0.146 0.071 Uiso calc 1.0 . .
    H H41B 0.4395 0.2637 -0.185 0.071 Uiso calc 1.0 . .
    H H41C 0.4037 0.1787 -0.1029 0.071 Uiso calc 1.0 . .
    C C51 0.6220(7) 0.3744(12) -0.1887(5) 0.055(2) Uani d 1.0 . .
    H H51A 0.6732 0.442 -0.1979 0.083 Uiso calc 1.0 . .
    H H51B 0.56 0.3992 -0.2271 0.083 Uiso calc 1.0 . .
    H H51C 0.6426 0.2813 -0.2053 0.083 Uiso calc 1.0 . .
    Br Br3 0.41595(6) 0.19379(9) 0.07516(6) 0.0461(3) Uani d 1.0 . .
    N N1 0.7086(4) 0.5125(6) 0.1385(4) 0.0291(13) Uani d 1.0 . .
    C C7 0.6621(5) 0.4710(7) 0.2112(5) 0.0282(15) Uani d 1.0 . .
    N N2 0.5860(4) 0.3888(6) 0.1866(4) 0.0284(13) Uani d 1.0 . .
    C C8 0.6925(12) 0.5165(15) 0.3059(6) 0.0252(18) Uani d 0.876(7) A 1
    C C9 0.7801(11) 0.5660(14) 0.3497(7) 0.031(2) Uani d 0.876(7) A 1
    H H9 0.8365 0.5803 0.3203 0.037 Uiso calc 0.876(7) A 1
    C C10 0.7787(8) 0.5937(9) 0.4431(6) 0.030(2) Uani d 0.876(7) A 1
    H H10 0.8334 0.6288 0.4835 0.036 Uiso calc 0.876(7) A 1
    C C11 0.6903(8) 0.5643(9) 0.4674(5) 0.032(2) Uani d 0.876(7) A 1
    S S1 0.6069(8) 0.5018(9) 0.3795(3) 0.0336(12) Uani d 0.876(7) A 1
    Br Br1 0.65371(11) 0.5955(3) 0.58337(8) 0.0544(5) Uani d 0.876(7) A 1
    C C80 0.685(8) 0.502(10) 0.302(3) 0.0252(18) Uani d 0.124(7) A 2
    C C90 0.775(7) 0.543(11) 0.347(4) 0.031(2) Uani d 0.124(7) A 2
    H H90 0.8304 0.5603 0.3166 0.037 Uiso calc 0.124(7) A 2
    C C100 0.777(5) 0.557(9) 0.442(4) 0.030(2) Uani d 0.124(7) A 2
    H H100 0.8338 0.5836 0.4829 0.036 Uiso calc 0.124(7) A 2
    C C110 0.689(4) 0.529(7) 0.4662(19) 0.032(2) Uani d 0.124(7) A 2
    S S10 0.602(6) 0.480(8) 0.377(2) 0.0336(12) Uani d 0.124(7) A 2
    Br Br10 0.6580(9) 0.530(2) 0.5862(6) 0.0544(5) Uani d 0.124(7) A 2
    C C12 0.7869(5) 0.6148(7) 0.1354(5) 0.0312(16) Uani d 1.0 . .
    H H12A 0.7851 0.6824 0.1856 0.037 Uiso calc 1.0 . .
    H H12B 0.7734 0.6666 0.0772 0.037 Uiso calc 1.0 . .
    C C13 0.8884(5) 0.5541(7) 0.1435(4) 0.0267(15) Uani d 1.0 . .
    C C14 0.9740(6) 0.6115(9) 0.1828(5) 0.0399(18) Uani d 1.0 . .
    H H14 0.9773 0.6971 0.2151 0.048 Uiso calc 1.0 . .
    C C15 1.0593(6) 0.5319(9) 0.1713(6) 0.0426(19) Uani d 1.0 . .
    H H15 1.1251 0.5573 0.195 0.051 Uiso calc 1.0 . .
    C C16 1.0341(6) 0.4152(8) 0.1220(5) 0.0387(18) Uani d 1.0 . .
    S S2 0.90879(16) 0.3984(2) 0.09103(14) 0.0396(5) Uani d 1.0 . .
    Br Br2 1.11809(9) 0.28087(11) 0.08705(7) 0.0637(4) Uani d 1.0 . .
loop_
    _atom_site_aniso_label
    _atom_site_aniso_U_11
    _atom_site_aniso_U_22
    _atom_site_aniso_U_33
    _atom_site_aniso_U_12
    _atom_site_aniso_U_13
    _atom_site_aniso_U_23
    C1 0.036(4) 0.020(3) 0.032(4) 0.003(3) 0.005(3) 0.001(3)
    C2 0.034(4) 0.021(3) 0.032(4) 0.009(3) 0.003(3) 0.003(3)
    C3 0.033(4) 0.025(4) 0.037(4) 0.003(3) -0.005(3) 0.003(3)
    C4 0.037(4) 0.029(4) 0.035(4) 0.015(3) -0.004(3) -0.001(3)
    C5 0.040(4) 0.046(5) 0.029(4) 0.019(4) 0.002(3) 0.004(3)
    C6 0.038(4) 0.035(4) 0.029(4) 0.005(3) 0.007(3) 0.002(3)
    C41 0.049(5) 0.050(5) 0.039(4) 0.007(4) -0.010(4) -0.009(4)
    C51 0.049(5) 0.086(7) 0.030(4) 0.023(5) 0.000(4) 0.001(4)
    Br3 0.0447(5) 0.0381(5) 0.0518(5) -0.0119(4) -0.0055(4) 0.0037(4)
    N1 0.034(3) 0.026(3) 0.027(3) -0.006(3) 0.004(2) -0.002(2)
    C7 0.033(4) 0.021(3) 0.031(4) 0.002(3) 0.006(3) 0.001(3)
    N2 0.031(3) 0.021(3) 0.032(3) -0.002(2) 0.002(2) 0.001(2)
    C8 0.030(5) 0.017(4) 0.029(3) -0.003(3) 0.007(3) 0.002(3)
    C9 0.030(4) 0.029(6) 0.033(4) -0.007(4) 0.005(3) -0.001(3)
    C10 0.036(4) 0.023(6) 0.029(4) -0.006(4) 0.000(3) 0.001(4)
    C11 0.050(5) 0.019(5) 0.027(4) -0.002(4) 0.006(3) 0.003(3)
    S1 0.0328(17) 0.038(4) 0.0307(10) -0.0099(19) 0.0077(9) -0.0001(11)
    Br1 0.0781(7) 0.0542(15) 0.0354(5) -0.0216(8) 0.0230(5) -0.0079(6)
    C80 0.030(5) 0.017(4) 0.029(3) -0.003(3) 0.007(3) 0.002(3)
    C90 0.030(4) 0.029(6) 0.033(4) -0.007(4) 0.005(3) -0.001(3)
    C100 0.036(4) 0.023(6) 0.029(4) -0.006(4) 0.000(3) 0.001(4)
    C110 0.050(5) 0.019(5) 0.027(4) -0.002(4) 0.006(3) 0.003(3)
    S10 0.0328(17) 0.038(4) 0.0307(10) -0.0099(19) 0.0077(9) -0.0001(11)
    Br10 0.0781(7) 0.0542(15) 0.0354(5) -0.0216(8) 0.0230(5) -0.0079(6)
    C12 0.039(4) 0.025(3) 0.031(4) -0.006(3) 0.008(3) 0.003(3)
    C13 0.035(4) 0.023(3) 0.024(3) 0.001(3) 0.009(3) 0.001(3)
    C14 0.044(5) 0.037(4) 0.039(4) 0.000(4) 0.007(4) -0.006(3)
    C15 0.032(4) 0.052(5) 0.046(5) 0.000(4) 0.011(3) -0.002(4)
    C16 0.041(5) 0.042(4) 0.036(4) 0.009(4) 0.014(3) 0.005(3)
    S2 0.0445(11) 0.0302(10) 0.0444(11) 0.0010(9) 0.0071(9) -0.0083(8)
    Br2 0.0795(7) 0.0563(6) 0.0619(6) 0.0217(5) 0.0329(5) 0.0114(5)
_geom_special_details
;
All e.s.d.'s (except the e.s.d. in the dihedral angle between two l.s. planes)
are estimated using the full covariance matrix. The cell e.s.d.'s are taken
into account individually in the estimation of e.s.d.'s in distances, angles
and torsion angles; correlations between e.s.d.'s in cell parameters are only
used when they are defined by crystal symmetry. An approximate (isotropic)
treatment of cell e.s.d.'s is used for estimating e.s.d.'s involving l.s.
planes.
;
loop_
    _geom_bond_atom_site_label_1
    _geom_bond_atom_site_label_2
    _geom_bond_site_symmetry_2
    _geom_bond_distance
    _geom_bond_publ_flag
    C1 C6 . 1.389(10) ?
    C1 N1 . 1.393(9) ?
    C1 C2 . 1.399(10) ?
    C2 N2 . 1.376(9) ?
    C2 C3 . 1.402(10) ?
    C3 C4 . 1.394(11) ?
    C3 Br3 . 1.899(8) ?
    C4 C5 . 1.439(12) ?
    C4 C41 . 1.506(11) ?
    C5 C6 . 1.372(11) ?
    C5 C51 . 1.492(11) ?
    C6 H6 . 0.95 ?
    C41 H41A . 0.98 ?
    C41 H41B . 0.98 ?
    C41 H41C . 0.98 ?
    C51 H51A . 0.98 ?
    C51 H51B . 0.98 ?
    C51 H51C . 0.98 ?
    N1 C7 . 1.387(9) ?
    N1 C12 . 1.460(9) ?
    C7 N2 . 1.317(9) ?
    C7 C80 . 1.37(5) ?
    C7 C8 . 1.470(11) ?
    C8 C9 . 1.363(10) ?
    C8 S1 . 1.717(7) ?
    C9 C10 . 1.410(10) ?
    C9 H9 . 0.95 ?
    C10 C11 . 1.341(11) ?
    C10 H10 . 0.95 ?
    C11 S1 . 1.711(8) ?
    C11 Br1 . 1.882(8) ?
    C80 C90 . 1.36(2) ?
    C80 S10 . 1.717(19) ?
    C90 C100 . 1.41(2) ?
    C90 H90 . 0.95 ?
    C100 C110 . 1.34(2) ?
    C100 H100 . 0.95 ?
    C110 S10 . 1.710(19) ?
    C110 Br10 . 1.884(18) ?
    C12 C13 . 1.494(10) ?
    C12 H12A . 0.99 ?
    C12 H12B . 0.99 ?
    C13 C14 . 1.349(11) ?
    C13 S2 . 1.728(7) ?
    C14 C15 . 1.426(11) ?
    C14 H14 . 0.95 ?
    C15 C16 . 1.356(12) ?
    C15 H15 . 0.95 ?
    C16 S2 . 1.717(8) ?
    C16 Br2 . 1.852(8) ?
loop_
    _geom_angle_atom_site_label_1
    _geom_angle_atom_site_label_2
    _geom_angle_atom_site_label_3
    _geom_angle_site_symmetry_1
    _geom_angle_site_symmetry_3
    _geom_angle
    _geom_angle_publ_flag
    C6 C1 N1 . . 131.5(7) ?
    C6 C1 C2 . . 123.1(7) ?
    N1 C1 C2 . . 105.3(6) ?
    N2 C2 C1 . . 110.7(6) ?
    N2 C2 C3 . . 131.5(7) ?
    C1 C2 C3 . . 117.8(7) ?
    C4 C3 C2 . . 121.1(7) ?
    C4 C3 Br3 . . 121.7(6) ?
    C2 C3 Br3 . . 117.1(5) ?
    C3 C4 C5 . . 118.5(7) ?
    C3 C4 C41 . . 121.2(8) ?
    C5 C4 C41 . . 120.2(7) ?
    C6 C5 C4 . . 121.0(7) ?
    C6 C5 C51 . . 118.9(8) ?
    C4 C5 C51 . . 120.0(8) ?
    C5 C6 C1 . . 118.4(7) ?
    C5 C6 H6 . . 120.8 ?
    C1 C6 H6 . . 120.8 ?
    C4 C41 H41A . . 109.5 ?
    C4 C41 H41B . . 109.5 ?
    H41A C41 H41B . . 109.5 ?
    C4 C41 H41C . . 109.5 ?
    H41A C41 H41C . . 109.5 ?
    H41B C41 H41C . . 109.5 ?
    C5 C51 H51A . . 109.5 ?
    C5 C51 H51B . . 109.5 ?
    H51A C51 H51B . . 109.5 ?
    C5 C51 H51C . . 109.5 ?
    H51A C51 H51C . . 109.5 ?
    H51B C51 H51C . . 109.5 ?
    C7 N1 C1 . . 105.8(6) ?
    C7 N1 C12 . . 129.7(6) ?
    C1 N1 C12 . . 124.1(6) ?
    N2 C7 C80 . . 118.(4) ?
    N2 C7 N1 . . 113.0(6) ?
    C80 C7 N1 . . 129.(4) ?
    N2 C7 C8 . . 123.1(7) ?
    N1 C7 C8 . . 123.9(7) ?
    C7 N2 C2 . . 105.2(6) ?
    C9 C8 C7 . . 131.8(10) ?
    C9 C8 S1 . . 111.1(6) ?
    C7 C8 S1 . . 117.1(8) ?
    C8 C9 C10 . . 113.4(7) ?
    C8 C9 H9 . . 123.3 ?
    C10 C9 H9 . . 123.3 ?
    C11 C10 C9 . . 111.3(7) ?
    C11 C10 H10 . . 124.4 ?
    C9 C10 H10 . . 124.4 ?
    C10 C11 S1 . . 113.5(6) ?
    C10 C11 Br1 . . 125.5(6) ?
    S1 C11 Br1 . . 120.9(5) ?
    C11 S1 C8 . . 90.7(4) ?
    C90 C80 C7 . . 127.(6) ?
    C90 C80 S10 . . 111.0(17) ?
    C7 C80 S10 . . 122.(6) ?
    C80 C90 C100 . . 114.(2) ?
    C80 C90 H90 . . 123.2 ?
    C100 C90 H90 . . 123.2 ?
    C110 C100 C90 . . 111.(2) ?
    C110 C100 H100 . . 124.5 ?
    C90 C100 H100 . . 124.5 ?
    C100 C110 S10 . . 113.7(16) ?
    C100 C110 Br10 . . 126.(2) ?
    S10 C110 Br10 . . 120.(2) ?
    C110 S10 C80 . . 90.7(13) ?
    N1 C12 C13 . . 114.3(6) ?
    N1 C12 H12A . . 108.7 ?
    C13 C12 H12A . . 108.7 ?
    N1 C12 H12B . . 108.7 ?
    C13 C12 H12B . . 108.7 ?
    H12A C12 H12B . . 107.6 ?
    C14 C13 C12 . . 127.9(7) ?
    C14 C13 S2 . . 111.2(6) ?
    C12 C13 S2 . . 120.7(5) ?
    C13 C14 C15 . . 113.8(7) ?
    C13 C14 H14 . . 123.1 ?
    C15 C14 H14 . . 123.1 ?
    C16 C15 C14 . . 111.1(7) ?
    C16 C15 H15 . . 124.5 ?
    C14 C15 H15 . . 124.5 ?
    C15 C16 S2 . . 112.9(6) ?
    C15 C16 Br2 . . 127.4(6) ?
    S2 C16 Br2 . . 119.7(5) ?
    C16 S2 C13 . . 91.1(4) ?
loop_
    _geom_hbond_atom_site_label_D
    _geom_hbond_atom_site_label_H
    _geom_hbond_atom_site_label_A
    _geom_hbond_site_symmetry_A
    _geom_hbond_distance_DH
    _geom_hbond_distance_HA
    _geom_hbond_distance_DA
    _geom_hbond_angle_DHA
    _geom_hbond_publ_flag
    C14 H14 N2 2_655 0.95 2.57 3.461(10) 155.5 yes
_shelx_hkl_checksum     75770
_shelx_hkl_file
;
   1   0   0 -0.9538  0.1253   2
  -1   0   0 -0.9882  0.1790   1
  -1   0   0 -0.7093  0.1655   2
   1   0   0 -0.9299  0.1611   1
   2   0   0 518.546  20.013   2
   2   0   0 536.846  20.495   1
  -2   0   0 526.584  20.003   2
  -2   0   0 517.406  20.475   1
  -3   0   0 1.72196 1.32900   2
   3   0   0 -1.2956  1.3776   2
   3   0   0 1.72596 1.37607   1
  -3   0   0 -0.0047  1.3607   1
   4   0   0 8046.81  294.95   2
  -4   0   0 8065.04  300.36   1
   4   0   0 8194.73  300.39   1
  -4   0   0 7747.95  294.88   2
  -5   0   0 5.79709 2.19338   1
  -5   0   0 4.78513 1.86832   2
   5   0   0 5.85681 2.12785   1
   5   0   0 2.86859 2.08155   2
  -6   0   0 663.060  25.177   1
   6   0   0 589.342  24.317   2
   6   0   0 679.459  25.232   1
  -6   0   0 614.216  24.210   2
   7   0   0 3.17152 2.68151   1
  -7   0   0 3.27874 2.86193   1
   7   0   0 -2.5209  3.0765   2
  -7   0   0 -1.4989  2.5491   2
  -8   0   0 21.5922  3.8295   1
   8   0   0 15.0246  3.8627   2
   9   0   0 -1.2013  3.9082   2
  -9   0   0 1.19750 3.79542   1
 -10   0   0 421.831  17.654   1
  10   0   0 371.647  16.781   2
 -11   0   0 8.46366 4.89091   1
  11   0   0 0.97072 4.95348   2
 -12   0   0 94.1705  8.8994   1
  12   0   0 91.6922  7.8422   2
  13   0   0 -1.7426  6.1086   2
 -13   0   0 -3.2861  5.8700   1
 -14   0   0 1.82318 6.25137   1
  14   0   0 5.97466 6.91119   2
  15   0   0 0.70889 7.44605   2
 -15   0   0 4.73693 6.93485   1
 -16   0   0 116.776  10.630   1
   0  -1   0 1.17342 0.54994   2
   0  -1   0 2.11263 0.52709   1
   0   1   0 -0.9526  0.2350   2
   1  -1   0 207.032   7.732   2
  -1  -1   0 202.671   7.628   1
  -1   1   0 178.707   7.663   2
  -1   1   0 198.337   8.083   1
  -1   1   0 184.288   7.738   1
   2  -1   0 14.7400  1.7616   1
  -2  -1   0 11.0668  1.1041   2
  -2  -1   0 12.9077  1.2436   1
   2  -1   0 13.1721  1.6331   2
  -2   1   0 7.00874 1.66310   1
   3  -1   0 4571.87  169.86   1
  -3  -1   0 4306.07  166.29   2
   3  -1   0 4687.78  166.65   2
  -3  -1   0 4631.53  169.32   1
   3   1   0 4567.13  169.34   1
  -3   1   0 4345.85  169.83   1
  -4  -1   0 203.278   8.515   2
  -4  -1   0 232.111   8.917   1
   4  -1   0 221.639   9.718   1
   4  -1   0 231.392   9.227   2
  -4   1   0 212.138   8.942   2
   4   1   0 230.497   8.959   1
   4   1   0 201.640   8.572   2
  -4   1   0 209.359   9.656   1
  -5  -1   0 188.785   7.951   2
   5  -1   0 201.001   9.220   1
  -5  -1   0 193.989   8.363   1
   5  -1   0 190.836   8.721   2
   5   1   0 187.426   8.097   2
   5   1   0 195.645   8.523   1
  -5   1   0 207.665   8.577   2
  -5   1   0 199.325   9.379   1
  -6  -1   0 47.9737  3.7693   2
  -6  -1   0 46.0794  4.1676   1
   6  -1   0 61.3225  5.6930   1
   6  -1   0 49.4168  4.2694   2
   6   1   0 45.8926  4.0549   2
  -6   1   0 58.9253  5.4692   1
   6   1   0 53.1060  4.3297   1
  -6   1   0 48.2573  4.5482   2
   7  -1   0 786.606  31.334   2
  -7  -1   0 871.380  31.665   1
  -7  -1   0 819.554  30.743   2
  -7   1   0 750.507  32.264   1
   7   1   0 770.891  30.857   2
   7   1   0 873.688  31.781   1
  -8  -1   0 42.1525  3.5886   2
   8  -1   0 45.0563  4.8955   2
  -8  -1   0 52.0268  4.2624   1
  -8   1   0 41.6120  4.8778   1
   8   1   0 40.1015  3.9386   2
   8   1   0 42.2954  4.0647   1
   9  -1   0 145.273   8.803   2
  -9  -1   0 149.986   8.365   1
  -9   1   0 165.203   9.705   1
   9   1   0 148.520   8.386   2
 -10  -1   0 970.824  38.569   1
  10  -1   0 993.067  38.343   2
 -10   1   0 986.137  39.433   1
  10   1   0 971.358  37.747   2
 -11  -1   0 9.20285 4.53840   1
  11  -1   0 16.6232  5.7008   2
 -11   1   0 16.2256  5.6751   1
  11   1   0 21.0571  5.0540   2
 -12  -1   0 47.9707  5.9926   1
  12  -1   0 56.6593  6.9275   2
 -12   1   0 43.8581  7.1285   1
  12   1   0 60.1415  6.5850   2
  13  -1   0 -3.3737  6.6105   2
 -13  -1   0 0.23546 5.25332   1
 -13   1   0 6.24850 6.33608   1
  13   1   0 13.1492  6.1643   2
 -14  -1   0 93.0676  8.3407   1
  14  -1   0 113.662  10.038   2
 -14   1   0 83.8272  9.5288   1
  14   1   0 103.701   9.075   2
  15  -1   0 16.8245  8.2826   2
 -15   1   0 5.63183 7.79738   1
  16  -1   0 35.8875  9.6483   2
 -16   1   0 32.4665  8.8688   1
   0  -2   0 535.466  21.769   1
   0  -2   0 568.313  21.483   2
   0   2   0 588.827  21.893   1
   0   2   0 592.042  21.444   2
  -1  -2   0 277.989  10.374   2
  -1  -2   0 275.741  10.611   1
   1  -2   0 258.264  10.621   2
   1   2   0 257.191  10.664   1
  -1   2   0 266.317  10.760   1
   1   2   0 280.398  10.299   2
  -1   2   0 269.298  10.600   2
  -2  -2   0 2744.29  106.11   1
   2  -2   0 2798.28  104.60   2
   2   2   0 2848.87  104.16   2
  -2   2   0 2875.01  106.89   1
   2   2   0 2831.18  106.01   1
  -2   2   0 2873.90  104.57   2
   2   2   0 2758.17  104.06   2
  -2   2   0 2907.00  106.35   1
  -3  -2   0 3476.20  131.16   1
  -3  -2   0 3471.82  128.72   2
   3  -2   0 3267.93  129.36   2
   3   2   0 3492.69  128.83   2
   3   2   0 3546.20  131.16   1
  -3   2   0 3697.27  129.38   2
  -3   2   0 3554.26  132.15   1
   4  -2   0 14.6491  2.8338   1
   4  -2   0 10.0740  2.5239   2
  -4  -2   0 11.9480  1.4458   1
  -4  -2   0 13.7300  1.4150   2
  -4   2   0 18.2390  2.6953   2
  -4   2   0 19.6173  3.2298   1
   4   2   0 22.1936  1.8879   2
   5  -2   0 1123.93   42.88   2
  -5  -2   0 1133.11   42.18   2
  -5  -2   0 1099.32   42.85   1
  -5   2   0 1179.11   44.18   1
   5   2   0 1155.40   42.98   1
   5   2   0 1108.57   42.00   2
  -6  -2   0 858.585  32.631   2
  -6  -2   0 865.539  33.205   1
   6  -2   0 894.596  33.503   2
   6   2   0 865.596  32.510   2
  -6   2   0 864.437  34.601   1
   6   2   0 864.711  33.324   1
  -7  -2   0 472.570  18.707   1
  -7  -2   0 479.950  18.295   2
   7  -2   0 485.377  19.423   2
  -7   2   0 471.367  20.307   1
   7   2   0 458.016  18.844   1
   7   2   0 463.695  18.206   2
   8  -2   0 134.618   8.623   2
  -8  -2   0 145.530   7.474   1
  -8  -2   0 153.485   7.349   2
   8   2   0 135.293   7.187   2
  -8   2   0 138.333   9.236   1
   8   2   0 164.167   7.820   1
  -9  -2   0 911.209  34.701   1
   9  -2   0 844.502  34.895   2
  -9  -2   0 908.812  33.912   2
   9   2   0 868.851  33.927   2
  -9   2   0 921.205  36.324   1
  10  -2   0 39.7543  6.0530   2
 -10  -2   0 53.2121  4.6483   1
 -10   2   0 43.4478  6.5278   1
  10   2   0 40.3632  4.6709   2
  11  -2   0 34.4343  6.3460   2
 -11  -2   0 41.7755  4.8600   1
 -11   2   0 39.1922  6.9343   1
  11   2   0 33.4332  4.8886   2
 -12  -2   0 0.20475 4.17885   1
  12  -2   0 3.60289 6.02895   2
  12   2   0 1.16382 5.00420   2
 -12   2   0 -0.3598  6.3063   1
 -13  -2   0 119.184   9.251   1
  13  -2   0 122.597  11.199   2
 -13   2   0 153.418  12.618   1
  13   2   0 148.620   9.898   2
  14  -2   0 9.61912 7.51323   2
 -14   2   0 2.64119 7.59033   1
  15  -2   0 23.0894  8.6330   2
 -15   2   0 23.6931  8.8983   1
  16  -2   0 2.32534 8.82568   2
 -16   2   0 -2.3459  8.9390   1
   0  -3   0 15.4895  2.0529   1
   0   3   0 12.1895  2.0510   2
   0   3   0 14.6492  2.4190   1
   1  -3   0 2086.20   75.23   2
  -1  -3   0 1999.19   74.96   2
  -1  -3   0 1984.44   76.24   1
   1   3   0 1969.28   76.45   1
   1   3   0 2020.90   74.87   2
  -1   3   0 2062.24   75.11   2
  -1   3   0 2055.37   76.49   1
   2  -3   0 280.558  11.419   2
  -2  -3   0 262.590  10.913   1
   2   3   0 254.031  10.824   1
   2   3   0 297.646  10.368   2
  -2   3   0 303.017  12.412   1
  -2   3   0 290.857  11.364   2
   2   3   0 231.391  10.521   2
  -3  -3   0 1129.22   43.47   1
   3  -3   0 1138.82   43.30   2
   3   3   0 1111.56   43.22   1
   3   3   0 1111.45   42.31   2
   3   3   0 1146.83   42.44   2
  -3   3   0 1199.36   43.22   2
  -3   3   0 1150.26   43.79   1
  -3   3   0 1194.98   44.77   1
   4  -3   0 331.448  13.723   2
  -4  -3   0 324.529  12.899   1
  -4   3   0 315.195  14.561   1
   4   3   0 327.779  12.678   1
  -5  -3   0 309.141  12.619   1
   5  -3   0 305.766  13.539   2
  -5   3   0 312.752  14.680   1
   5   3   0 341.997  12.621   1
  -6  -3   0 603.322  21.752   2
   6  -3   0 575.580  23.401   2
  -6  -3   0 560.935  22.464   1
   6   3   0 555.750  21.841   2
  -6   3   0 569.859  24.563   1
   6   3   0 630.313  22.619   1
  -7  -3   0 279.300  11.183   2
   7  -3   0 289.907  13.252   2
  -7  -3   0 283.379  11.609   1
   7   3   0 261.626  11.165   2
  -7   3   0 278.045  14.312   1
   7   3   0 311.692  11.922   1
   8  -3   0 221.402  11.359   2
  -8  -3   0 208.528   9.339   1
  -8  -3   0 221.289   9.107   2
   8   3   0 228.709   9.769   1
   8   3   0 197.596   9.036   2
  -8   3   0 200.864  12.177   1
   9  -3   0 71.1863  6.8196   2
  -9  -3   0 66.3901  5.2952   1
   9   3   0 53.9122  4.9916   2
   9   3   0 71.9294  5.7844   1
  -9   3   0 71.3716  7.4156   1
 -10  -3   0 14.5563  3.3527   1
  10  -3   0 6.86051 5.56335   2
  10   3   0 15.4849  3.5939   2
 -10   3   0 27.8287  6.4523   1
  11  -3   0 165.743  11.273   2
 -11  -3   0 164.642   8.823   1
  11   3   0 159.774   8.752   2
 -11   3   0 141.942  11.804   1
  12  -3   0 -1.8148  6.6202   2
 -12  -3   0 2.52914 3.82534   1
 -12   3   0 4.45635 6.98409   1
  13  -3   0 3.50473 7.40968   2
 -13   3   0 -2.7785  7.4866   1
  14  -3   0 27.6929  9.1121   2
 -14   3   0 10.9421  8.7020   1
  15  -3   0 13.9034  9.0159   2
 -15   3   0 15.9264  9.3773   1
   0  -4   0 10.6422  2.7485   2
   0  -4   0 11.4255  2.3647   1
   0   4   0 9.30786 2.41072   2
   0   4   0 11.7128  3.0515   1
  -1  -4   0 561.797  22.919   1
   1  -4   0 580.387  23.006   2
  -1  -4   0 596.204  22.793   2
   1   4   0 618.453  22.603   2
  -1   4   0 589.348  23.404   1
  -1   4   0 623.018  22.894   2
   1   4   0 580.607  23.450   1
  -2  -4   0 8.86869 2.21905   1
   2  -4   0 8.33703 3.08303   2
   2   4   0 6.19349 1.93449   2
  -2   4   0 9.96619 2.91394   1
  -2   4   0 -1.8781  3.2169   1
   2   4   0 6.31981 2.38626   1
  -2   4   0 4.30367 2.71545   2
   3  -4   0 123.036   6.957   2
  -3  -4   0 121.382   5.681   1
   3   4   0 111.480   5.324   1
  -3   4   0 81.7940  7.8378   1
   3   4   0 115.391   5.205   2
   3   4   0 111.418   4.675   2
  -4  -4   0 58.7418  4.1090   1
   4  -4   0 51.8211  4.8867   2
   4   4   0 52.1396  2.9939   2
   4   4   0 56.3108  3.3910   1
  -4   4   0 38.7182  5.1316   1
   4   4   0 39.7461  2.5819   2
   5  -4   0 357.872  15.633   2
  -5  -4   0 352.977  14.480   1
   5   4   0 344.540  14.119   1
  -5   4   0 399.159  16.939   1
   6  -4   0 13.3042  4.5053   2
  -6  -4   0 13.6673  2.6194   1
   6   4   0 6.66846 2.03776   1
  -6   4   0 14.6127  4.7447   1
   7  -4   0 108.885   7.677   2
  -7  -4   0 97.2896  5.8830   1
  -7   4   0 135.133   9.385   1
   7   4   0 113.189   5.806   1
  -8  -4   0 34.8316  3.4365   1
   8  -4   0 41.3960  6.0478   2
   8   4   0 39.4809  3.4375   1
  -8   4   0 39.5847  6.6940   1
   9  -4   0 129.488  10.003   2
  -9  -4   0 128.149   7.152   1
   9   4   0 124.644   7.367   1
  -9   4   0 145.430  11.322   1
   9   4   0 148.017   6.378   2
  10  -4   0 126.236  10.349   2
 -10  -4   0 118.357   7.139   1
 -10   4   0 128.031  11.501   1
  10   4   0 123.770   6.524   2
  11  -4   0 27.8193  7.1769   2
 -11   4   0 29.8830  7.7652   1
  12  -4   0 38.9812  8.3257   2
 -12   4   0 29.6364  8.3725   1
  13  -4   0 36.9741  8.6765   2
 -13   4   0 36.8136  9.4280   1
  14  -4   0 69.8037 10.2147   2
 -14   4   0 75.9060 11.0826   1
  15  -4   0 91.3350 11.7912   2
 -15   4   0 83.1889 12.2200   1
   0  -5   0 26.8132  3.6985   2
   0   5   0 15.0508  3.9161   1
   0   5   0 8.98585 3.01508   2
  -1  -5   0 582.185  22.929   1
  -1  -5   0 586.425  22.979   2
   1  -5   0 565.591  23.253   2
   1   5   0 605.962  22.615   2
  -1   5   0 615.134  24.530   1
   1   5   0 566.300  23.766   1
  -2  -5   0 114.303   5.917   1
   2  -5   0 122.626   7.282   2
   2   5   0 98.1930  6.8579   1
   2   5   0 99.3453  5.8700   2
  -2   5   0 120.913   8.771   1
  -3  -5   0 402.263  16.777   1
   3  -5   0 411.394  17.777   2
   3   5   0 418.017  16.426   2
  -3   5   0 447.564  19.151   1
   3   5   0 442.588  16.106   2
   3   5   0 424.641  16.924   1
  -4  -5   0 42.5905  3.8475   1
   4  -5   0 30.8864  4.9027   2
   4   5   0 24.1805  2.6189   1
   4   5   0 36.4907  3.1784   2
  -4   5   0 40.9740  5.7267   1
   4   5   0 28.0213  2.2870   2
  -5  -5   0 1138.03   44.56   1
   5  -5   0 1195.33   45.32   2
   5   5   0 1208.80   44.45   1
  -5   5   0 1147.39   46.95   1
  -6  -5   0 151.715   6.898   1
   6  -5   0 128.298   9.507   2
   6   5   0 129.431   6.503   1
  -6   5   0 150.761  10.526   1
  -7  -5   0 58.6694  4.7608   1
   7  -5   0 32.1351  6.2174   2
   7   5   0 44.9040  3.3072   1
  -7   5   0 39.7985  6.6795   1
  -8  -5   0 21.1395  3.0794   1
   8  -5   0 17.7951  5.9496   2
   8   5   0 6.93453 2.62018   1
  -8   5   0 10.3349  6.1488   1
   9  -5   0 83.2347  8.5044   2
  -9  -5   0 99.3884  6.1029   1
  -9   5   0 86.7280  9.4308   1
  10  -5   0 16.0155  6.3345   2
 -10   5   0 17.6864  7.5430   1
  11  -5   0 6.90972 7.40729   2
 -11   5   0 14.6523  7.9427   1
  12  -5   0 -3.3375  6.8295   2
 -12   5   0 -6.6526  7.9860   1
  13  -5   0 76.3351 10.4291   2
 -13   5   0 50.0388 10.5918   1
  14  -5   0 -0.7658  8.9288   2
 -14   5   0 -1.8771  9.5328   1
   0  -6   0 188.508   9.741   2
   1  -6   0 1.36614 4.13554   2
  -1  -6   0 2.00410 3.77892   2
  -1   6   0 12.4459  4.5850   1
   1   6   0 8.41419 3.37263   2
  -2  -6   0 54.4104  4.8733   1
   2  -6   0 52.7603  5.5565   2
   2   6   0 53.2773  5.0600   2
   2   6   0 52.6157  5.1820   1
  -2   6   0 54.1167  6.1934   1
  -3  -6   0 5.38004 2.69239   1
   3  -6   0 5.61296 4.58880   2
   3   6   0 2.63038 3.23503   1
  -3   6   0 2.65891 4.80146   1
   3   6   0 5.65504 2.02909   2
   3   6   0 0.74468 2.63634   2
  -4  -6   0 58.9135  4.5364   1
   4  -6   0 54.0774  6.1316   2
   4   6   0 49.6454  4.2911   2
   4   6   0 44.3615  3.6392   1
   4   6   0 42.3078  3.0980   2
  -4   6   0 47.9325  6.5424   1
   5  -6   0 86.8226  7.6161   2
  -5  -6   0 97.5408  5.4488   1
   5   6   0 84.1467  5.4167   1
  -5   6   0 92.1983  8.3657   1
  -6  -6   0 145.183   7.011   1
   6  -6   0 137.286  10.267   2
   6   6   0 150.820   7.064   1
  -6   6   0 130.062  10.974   1
  -7  -6   0 241.218  10.279   1
   7  -6   0 263.354  13.804   2
  -7   6   0 228.508  14.570   1
   8  -6   0 49.6408  7.6050   2
  -8   6   0 54.8321  8.4480   1
   9  -6   0 0.99852 6.67149   2
  -9   6   0 -0.7379  6.9768   1
  10  -6   0 8.00482 7.45878   2
 -10   6   0 25.5254  8.3949   1
  11  -6   0 116.422  11.049   2
 -11   6   0 125.433  12.567   1
  12  -6   0 -5.3297  8.3368   2
 -12   6   0 -5.1746  8.7322   1
  13  -6   0 23.7373  9.3675   2
 -13   6   0 8.15550 9.86980   1
  14  -6   0 19.9569 10.2775   2
   0  -7   0 9.50416 4.52781   2
   0   7   0 -3.0406  4.3295   1
  -1  -7   0 749.885  28.741   2
   1  -7   0 703.658  28.845   2
  -1   7   0 740.681  30.240   1
   1   7   0 686.406  29.510   1
   2  -7   0 8.89228 4.87323   2
  -2   7   0 6.93148 5.04562   1
   3  -7   0 106.041   8.802   2
   3   7   0 110.780   6.885   2
  -3   7   0 106.868   9.555   1
   3   7   0 107.176   5.632   2
  -4  -7   0 332.407  13.796   1
   4  -7   0 316.993  15.926   2
   4   7   0 333.308  14.077   1
  -4   7   0 338.656  17.199   1
   4   7   0 331.188  13.056   2
   4   7   0 339.602  13.591   2
   5  -7   0 876.039  35.610   2
  -5  -7   0 872.843  33.928   1
   5   7   0 892.371  32.936   2
  -5   7   0 895.175  37.288   1
   6  -7   0 130.680  10.938   2
  -6  -7   0 141.082   7.017   1
  -6   7   0 163.385  11.988   1
   7  -7   0 133.235  10.971   2
  -7   7   0 104.548  10.399   1
   8  -7   0 325.659  17.545   2
  -8   7   0 350.063  19.120   1
   9  -7   0 366.812  19.170   2
  -9   7   0 374.251  20.659   1
  10  -7   0 15.8602  8.3053   2
 -10   7   0 40.6556  9.7322   1
  11  -7   0 27.4967  9.0505   2
 -11   7   0 0.36268 9.31966   1
  12  -7   0 14.2120  9.1193   2
 -12   7   0 20.9384 10.3505   1
  13  -7   0 25.2974 10.0886   2
 -13   7   0 14.9655 10.9004   1
   0  -8   0 31.5176  5.9236   2
   0   8   0 30.9215  5.9079   1
  -1  -8   0 130.593  10.157   2
   1  -8   0 138.671  10.220   2
   1   8   0 139.263   9.981   1
  -1   8   0 149.577  10.570   1
   2  -8   0 11.1281  5.6236   2
   2   8   0 13.9740  3.2667   2
  -2   8   0 9.55280 5.67733   1
   2   8   0 11.9556  4.6239   1
   3  -8   0 9.11163 5.77649   2
   3   8   0 1.06200 4.16661   1
  -3   8   0 0.87018 5.60664   1
   3   8   0 6.57866 2.99948   2
   4  -8   0 13.0509  6.7227   2
  -4   8   0 5.96346 6.04631   1
   4   8   0 6.49751 2.72046   2
   5  -8   0 237.487  14.158   2
  -5   8   0 242.841  15.007   1
   6  -8   0 7.54260 6.73967   2
  -6   8   0 1.48930 6.72212   1
   7  -8   0 17.4329  7.5563   2
  -7   8   0 4.02900 7.15607   1
   8  -8   0 59.9958  9.1304   2
  -8   8   0 46.9128  9.1630   1
   9  -8   0 149.070  13.507   2
  -9   8   0 170.314  15.174   1
  10  -8   0 37.2894  9.5122   2
 -10   8   0 18.3735  9.5911   1
  11  -8   0 -1.7652  9.3061   2
 -11   8   0 3.33963 9.73541   1
   0  -9   0 -7.1734  5.6707   2
   0   9   0 1.42023 5.23819   1
   1  -9   0 1.94951 6.01522   2
  -1   9   0 -8.9503  5.1646   1
   1   9   0 -3.4699  5.0137   1
   2  -9   0 268.525  15.186   2
  -2   9   0 245.458  15.126   1
   2   9   0 285.961  12.059   2
   2   9   0 287.318  14.430   1
   3  -9   0 0.04117 6.71206   2
   3   9   0 8.19969 4.98970   1
  -3   9   0 6.33959 6.27360   1
   4  -9   0 65.9416  8.5307   2
  -4   9   0 77.6729  9.1347   1
   5  -9   0 2.89516 7.09737   2
  -5   9   0 12.0884  7.1762   1
   6  -9   0 36.6009  8.3409   2
  -6   9   0 25.5977  8.1447   1
   7  -9   0 3.74513 7.77375   2
  -7   9   0 5.91969 7.91950   1
   8  -9   0 59.0595  9.7468   2
  -8   9   0 44.2077  9.9862   1
   9  -9   0 15.7148  9.0862   2
  -9   9   0 8.47577 9.39242   1
  10  -9   0 140.048  13.293   2
 -10   9   0 169.177  15.737   1
   0  10   0 717.536  30.863   1
   1 -10   0 10.5515  7.0049   2
  -1  10   0 6.10845 6.29993   1
   1  10   0 11.6005  4.5013   2
   1  10   0 6.44083 5.77373   1
   2 -10   0 50.2383  8.4119   2
   2  10   0 62.5722  7.1823   1
  -2  10   0 46.0465  7.8415   1
   3 -10   0 20.7974  7.9797   2
  -3  10   0 25.5133  7.4456   1
   4 -10   0 116.770  10.930   2
  -4  10   0 133.618  11.614   1
   5 -10   0 -7.3891  7.6502   2
  -5  10   0 5.58394 7.62653   1
   6 -10   0 63.4195  9.7937   2
  -6  10   0 54.8250  9.8119   1
   7 -10   0 28.6002  9.5078   2
  -7  10   0 34.5616  9.6173   1
   8 -10   0 -0.8682  9.1858   2
  -8  10   0 -0.4621  9.1001   1
   0  11   0 0.27610 6.52813   1
  -1  11   0 -0.8366  6.6787   1
   2 -11   0 22.3760  8.4445   2
  -2  11   0 16.1777  7.5015   1
   3 -11   0 39.4451  9.2675   2
  -3  11   0 27.2509  8.2131   1
   4 -11   0 26.2006  8.7853   2
  -4  11   0 17.8730  8.0623   1
   5 -11   0 2.76946 8.56840   2
  -5  11   0 -0.5915  7.9335   1
 -15   0   1 7.80394 7.00445   1
  15   0  -1 22.1223  8.4231   2
  14   0  -1 1.24197 6.79919   2
 -14   0   1 -1.9149  6.2772   1
  13   0  -1 278.465  14.700   2
 -13   0   1 273.822  14.774   1
 -12   0   1 -3.6316  5.0592   1
  12   0  -1 4.10726 5.19971   2
 -11   0   1 367.722  17.316   1
  11   0  -1 383.446  16.938   2
 -10   0   1 4.79523 4.26738   1
  10   0  -1 -1.2300  4.1531   2
  -9   0   1 337.731  15.009   1
   9   0  -1 324.719  14.557   2
   8   0  -1 -3.0206  3.5853   2
  -8   0   1 1.88086 3.41185   1
   7   0  -1 1117.48   42.05   1
  -7   0   1 1078.14   40.79   2
   7   0  -1 1014.09   40.90   2
  -7   0   1 1123.67   42.07   1
  -6   0   1 4.19413 2.18724   2
   6   0  -1 5.26371 2.47778   1
  -6   0   1 3.79445 2.52665   1
   6   0  -1 8.18273 2.67849   2
   5   0  -1 1079.78   41.38   2
  -5   0   1 1025.15   41.25   2
   5   0  -1 1170.25   42.41   1
  -5   0   1 1144.48   42.42   1
  -4   0   1 2.09921 1.63126   2
  -4   0   1 -0.3653  1.8389   1
   4   0  -1 -1.6640  1.7067   2
  -3   0   1 446.253  16.757   2
  -3   0   1 453.525  17.291   1
   3   0  -1 418.095  16.724   2
  -3   0   1 444.401  16.878   1
  -2   0   1 -0.4297  1.2250   2
  -2   0   1 -0.1958  1.0593   1
   2   0  -1 -4.0838  0.9726   1
   2   0  -1 1.06007 1.27799   2
  -1   0   1 0.04818 0.36608   1
  -1   0   1 0.05506 0.41770   2
   1   0  -1 -0.0409  0.3474   2
   0   0  -1 -7.2204  0.1062   2
   0   0   1 -7.1350  0.1346   2
  -2   0  -1 1.52879 1.18120   2
   2   0   1 2.57673 1.05150   1
   2   0   1 3.14592 1.23497   2
  -2   0  -1 2.32451 1.09083   1
   3   0   1 5445.23  202.15   2
   3   0   1 5568.75  205.87   1
  -3   0  -1 5391.27  205.82   1
  -3   0  -1 5551.95  202.10   2
  -4   0  -1 2.63283 1.96237   2
   4   0   1 8.20096 1.99046   1
   4   0   1 -0.5665  2.0617   2
  -4   0  -1 7.17771 1.99526   1
  -5   0  -1 53.4276  3.9701   2
  -5   0  -1 49.0285  4.2942   1
   5   0   1 47.6061  4.4143   1
   5   0   1 56.6231  4.1892   2
   6   0   1 1.34258 2.74861   2
   6   0   1 1.42676 2.46139   1
  -6   0  -1 1.73625 2.23448   2
  -6   0  -1 3.10905 2.52830   1
   7   0   1 1315.71   52.52   2
  -7   0  -1 1383.02   53.69   1
  -7   0  -1 1493.02   52.38   2
  -8   0  -1 7.89365 3.38638   1
   8   0   1 2.48475 3.64871   2
  -9   0  -1 15.3425  4.1021   1
   9   0   1 14.2809  4.3462   2
 -10   0  -1 7.36605 4.47236   1
  10   0   1 1.99378 4.63500   2
  11   0   1 1.05446 5.03823   2
 -11   0  -1 14.2936  5.1096   1
 -12   0  -1 2.70122 5.20270   1
  12   0   1 -2.5790  5.5496   2
  13   0   1 102.082   8.786   2
 -13   0  -1 99.4881  9.6979   1
 -14   0  -1 -3.7574  6.2737   1
  14   0   1 4.60241 6.79462   2
  15   0   1 5.83105 7.48516   2
 -15   0  -1 -6.1767  6.8355   1
 -16   0  -1 -11.210   7.065   1
  16  -1  -1 19.1305  9.3092   2
 -16   1   1 -11.865   7.873   1
  15  -1  -1 11.7555  7.9562   2
 -15   1   1 2.65081 7.53617   1
  14  -1  -1 10.9264  7.6307   2
 -14  -1   1 8.95879 5.82156   1
 -14   1   1 18.8267  7.1895   1
  14   1  -1 14.9890  6.5683   2
  13  -1  -1 119.235  10.889   2
 -13  -1   1 101.277   9.274   1
  13   1  -1 104.950   9.352   2
 -13   1   1 132.481  11.289   1
  12  -1  -1 -1.0619  5.5088   2
 -12  -1   1 1.63576 4.69828   1
 -12   1   1 0.50262 5.65386   1
  12   1  -1 6.13851 5.11764   2
  11  -1  -1 115.571   9.159   2
 -11  -1   1 133.734   8.750   1
 -11   1   1 128.810  10.163   1
  11   1  -1 128.290   9.005   2
 -10  -1   1 1.41736 3.72263   1
  10  -1  -1 1.50395 4.99462   2
  10   1  -1 3.43540 4.05008   2
 -10   1   1 -2.4716  4.6353   1
   9  -1  -1 373.989  16.545   2
  -9  -1   1 385.779  16.353   1
   9   1  -1 380.709  16.063   2
  -9   1   1 403.441  17.660   1
  -8  -1   1 71.6265  5.4955   1
   8  -1  -1 65.6475  6.1693   2
  -8  -1   1 61.6526  5.1439   2
   8   1  -1 79.2010  5.8251   1
   8   1  -1 65.0500  5.8593   2
  -8   1   1 67.4204  6.6064   1
  -7  -1   1 1390.67   52.37   1
  -7  -1   1 1402.32   51.35   2
   7  -1  -1 1316.40   51.69   2
  -7   1   1 1397.22   53.24   1
   7   1  -1 1421.11   52.50   1
   7   1  -1 1297.83   51.31   2
  -6  -1   1 31.8585  2.8358   1
  -6  -1   1 30.7157  2.8253   2
   6  -1  -1 33.5811  3.6017   2
  -6   1   1 24.9168  3.7975   1
  -6   1   1 30.7067  3.2207   1
   6   1  -1 29.6696  2.9044   1
  -6   1   1 32.1756  3.2128   2
   6   1  -1 25.2762  2.9924   2
  -5  -1   1 374.785  15.259   1
   5  -1  -1 376.135  15.415   2
  -5  -1   1 372.967  15.083   2
  -5   1   1 370.341  16.245   1
  -5   1   1 418.973  15.551   1
  -5   1   1 399.343  15.307   2
   5   1  -1 386.952  15.084   2
   5   1  -1 386.213  15.389   1
  -4  -1   1 611.728  22.731   1
   4  -1  -1 610.165  22.718   2
  -4  -1   1 560.057  22.503   2
   4   1  -1 594.662  22.474   2
   4   1  -1 594.107  22.779   1
  -4   1   1 533.005  23.525   1
  -4   1   1 628.848  22.960   1
  -4   1   1 612.474  22.622   2
  -3  -1   1 892.970  33.585   2
  -3  -1   1 916.694  33.893   1
   3  -1  -1 885.404  33.644   2
   3   1  -1 836.155  33.557   2
  -3   1   1 949.886  34.866   1
   3   1  -1 944.007  33.964   1
  -3   1   1 846.164  33.559   2
  -3   1   1 895.939  34.150   1
   2  -1  -1 727.362  27.750   1
   2  -1  -1 645.940  27.193   2
  -2  -1   1 753.507  27.058   2
   2   1  -1 737.180  27.119   2
  -2   1   1 744.852  27.747   1
  -2   1   1 762.580  27.247   2
   1  -1  -1 54.2313  2.9694   1
   1  -1  -1 56.2840  2.6460   2
  -1  -1   1 52.6990  2.2346   1
  -1  -1   1 49.6536  2.3192   2
  -1   1   1 52.4517  3.0025   1
   1   1  -1 50.7187  2.2690   2
  -1   1   1 54.2045  2.6245   2
   0  -1   1 15.9564  1.4838   1
   0  -1  -1 17.6285  1.3202   2
   0  -1  -1 17.0465  1.7878   1
   0   1  -1 21.5196  1.2078   2
   1  -1   1 3.39254 1.34259   2
  -1  -1  -1 5.20242 0.91345   1
  -1  -1  -1 2.99729 0.79568   2
   1  -1   1 3.70436 1.16315   1
  -1   1  -1 6.49537 1.13109   1
  -1   1  -1 8.93519 1.42622   2
  -2  -1  -1 222.073   8.299   2
   2  -1   1 238.681   8.973   2
  -2  -1  -1 206.346   8.215   2
   2  -1   1 184.970   9.060   1
  -2  -1  -1 229.643   8.651   1
  -2   1  -1 196.906   9.054   1
   2   1   1 236.204   8.697   1
  -2   1  -1 244.153   8.943   2
   3  -1   1 1183.25   47.42   2
  -3  -1  -1 1238.26   48.02   1
   3  -1   1 1320.37   48.50   1
  -3  -1  -1 1347.01   47.00   2
   3   1   1 1284.95   47.06   2
  -3   1  -1 1288.57   48.46   1
  -3   1  -1 1226.02   47.37   2
   3   1   1 1288.25   48.08   1
  -4  -1  -1 13.1756  1.8260   1
   4  -1   1 7.84829 2.41665   2
   4  -1   1 9.74875 2.30002   1
  -4  -1  -1 10.8864  1.5327   2
  -4   1  -1 10.6115  2.4157   1
   4   1   1 14.0839  1.8402   2
  -4   1  -1 16.0407  2.4003   2
   4   1   1 14.3054  1.8633   1
   5  -1   1 84.4551  5.7786   1
  -5  -1  -1 92.1993  4.9580   1
   5  -1   1 93.2733  5.5663   2
  -5  -1  -1 92.9700  4.4259   2
   5   1   1 78.0805  5.0426   1
   5   1   1 95.2486  4.8768   2
  -5   1  -1 97.9154  5.3849   2
  -5   1  -1 93.2787  5.8065   1
  -6  -1  -1 159.405   6.985   2
   6  -1   1 155.291   7.854   2
  -6  -1  -1 161.376   7.436   1
  -6   1  -1 168.385   7.727   2
   6   1   1 148.761   7.331   2
   6   1   1 154.717   7.550   1
  -6   1  -1 134.223   8.261   1
   7  -1   1 149.900   8.411   2
  -7  -1  -1 162.136   7.373   2
  -7  -1  -1 168.174   8.067   1
  -7   1  -1 168.184   8.766   1
   7   1   1 143.302   7.775   2
   7   1   1 172.707   8.359   1
  -8  -1  -1 93.0736  5.4453   2
  -8  -1  -1 98.9271  6.2451   1
   8  -1   1 98.3665  7.4386   2
   8   1   1 92.1983  6.2908   2
  -8   1  -1 79.2700  7.0749   1
   9  -1   1 25.7493  5.0829   2
  -9  -1  -1 27.3568  4.0737   1
  -9   1  -1 23.3255  4.8650   1
   9   1   1 22.3051  4.2450   2
  10  -1   1 79.4338  7.7311   2
 -10  -1  -1 97.7202  7.4010   1
  10   1   1 76.0282  6.3865   2
 -10   1  -1 85.8773  8.0343   1
 -11  -1  -1 0.82654 4.43139   1
  11  -1   1 1.69175 5.58320   2
 -11   1  -1 2.43832 5.11607   1
  11   1   1 1.94730 4.75836   2
 -12  -1  -1 61.7095  6.4453   1
  12  -1   1 54.9262  7.4132   2
 -12   1  -1 64.7598  7.5500   1
  12   1   1 60.2140  6.7192   2
  13  -1   1 112.870  10.836   2
 -13  -1  -1 106.780   9.248   1
  13   1   1 115.280  10.065   2
 -13   1  -1 104.247   9.662   1
 -14  -1  -1 2.72787 5.79061   1
  14  -1   1 7.31981 7.43655   2
  14   1   1 9.76257 6.88206   2
 -14   1  -1 0.66273 7.06917   1
  15  -1   1 14.1148  8.2282   2
 -15  -1  -1 -3.4393  6.2639   1
 -15   1  -1 0.12910 7.60100   1
  16  -1   1 14.7303  9.0640   2
 -16   1  -1 -14.120   7.779   1
  16  -2  -1 28.4067 10.1273   2
 -16   2   1 4.87015 8.98447   1
  15  -2  -1 23.2989  8.7646   2
 -15   2   1 12.9201  8.6649   1
  14  -2  -1 27.2547  8.0025   2
 -14   2   1 16.0524  8.0869   1
  13  -2  -1 -4.4299  7.1070   2
 -13  -2   1 0.25910 4.64866   1
  13   2  -1 6.33506 5.86932   2
 -13   2   1 5.32137 7.05619   1
 -12  -2   1 23.2587  4.6327   1
  12  -2  -1 32.9236  7.1736   2
  12   2  -1 29.9020  5.6022   2
 -12   2   1 27.6484  7.1261   1
 -11  -2   1 7.61295 3.82206   1
  11  -2  -1 13.0393  6.1007   2
  11   2  -1 7.66483 4.49388   2
 -11   2   1 15.8812  6.2456   1
 -10  -2   1 10.7605  3.5024   1
  10  -2  -1 6.97881 5.60073   2
 -10   2   1 14.3660  5.8659   1
  10   2  -1 5.13508 4.03494   2
  -9  -2   1 34.3282  3.5624   2
  -9  -2   1 32.1073  3.5356   1
   9  -2  -1 29.2226  5.1848   2
  -9   2   1 26.7170  5.6978   1
   9   2  -1 27.6447  3.8775   2
   9   2  -1 25.6293  3.7242   1
   8  -2  -1 76.3631  6.8337   2
  -8  -2   1 89.1515  5.7202   2
  -8  -2   1 69.9615  5.0750   1
  -8   2   1 67.1784  6.5538   1
   8   2  -1 74.2052  5.5597   1
   8   2  -1 76.1005  5.3103   2
  -7  -2   1 130.519   6.324   2
   7  -2  -1 113.734   7.279   2
  -7  -2   1 102.779   5.586   1
   7   2  -1 96.6591  5.7862   1
   7   2  -1 105.924   5.902   2
  -7   2   1 103.643   8.048   1
  -6  -2   1 418.590  15.508   2
   6  -2  -1 374.935  16.178   2
  -6  -2   1 396.260  15.326   1
   6   2  -1 396.149  15.494   1
  -6   2   1 409.672  17.396   1
   6   2  -1 353.193  15.188   2
  -5  -2   1 34.3496  3.3775   2
  -5  -2   1 38.6286  2.7349   1
   5  -2  -1 48.6036  4.2211   2
   5   2  -1 54.2196  3.7143   2
  -5   2   1 43.8606  4.2652   1
   5   2  -1 40.0830  2.9651   1
  -5   2   1 27.8681  4.3172   1
  -4  -2   1 507.997  19.045   2
  -4  -2   1 497.014  19.157   1
   4  -2  -1 477.953  19.616   2
  -4   2   1 552.477  19.755   2
   4   2  -1 459.680  19.292   2
  -4   2   1 518.973  19.973   1
  -4   2   1 490.627  20.965   1
   4   2  -1 543.101  19.277   1
   3  -2  -1 70.7511  4.1301   2
  -3  -2   1 51.0995  2.6571   2
   3   2  -1 50.8242  2.9739   2
   2  -2  -1 4313.68  156.59   2
  -2  -2   1 4219.93  156.21   2
   2  -2  -1 4162.96  159.38   1
  -2   2   1 4222.51  159.38   1
  -2   2   1 4404.92  156.56   2
   2   2  -1 4149.53  156.21   2
   1  -2  -1 18.5089  2.2346   1
   1  -2  -1 16.6377  1.8584   2
   1   2  -1 9.97052 1.15496   2
   1   2  -1 16.2746  1.3231   1
  -1   2   1 14.5206  2.1887   1
   1   2  -1 11.0151  1.8555   2
  -1   2   1 15.8274  1.6896   2
   1   2  -1 11.0674  1.3554   1
   0  -2  -1 15.7450  2.3318   1
   0  -2   1 33.5626  2.9579   1
   0  -2  -1 21.8711  2.0762   2
   0  -2   1 14.9706  2.1791   2
   0   2   1 17.1205  2.3930   1
   0   2  -1 25.7769  1.9426   1
   0   2   1 21.7542  2.0311   2
   1  -2   1 6927.77  248.77   2
  -1  -2  -1 6907.98  248.32   2
  -1  -2  -1 6714.78  253.05   1
   1  -2   1 6599.72  253.26   1
   1   2   1 6757.13  252.93   1
  -1   2  -1 7037.65  248.74   2
   1   2   1 6697.51  248.31   2
  -1   2  -1 6382.04  253.19   1
  -2  -2  -1 5728.14  212.52   1
   2  -2   1 5733.83  209.19   2
   2  -2   1 5730.26  213.05   1
   2   2   1 5718.50  212.45   1
  -2   2  -1 5461.19  212.99   1
  -2   2  -1 5662.84  209.09   2
   3  -2   1 1553.21   55.53   1
  -3  -2  -1 1407.48   54.68   1
   3  -2   1 1385.65   54.23   2
   3   2   1 1492.83   54.70   1
  -3   2  -1 1415.91   54.13   2
  -3   2  -1 1453.69   55.46   1
  -4  -2  -1 202.713   8.995   1
   4  -2   1 202.757   9.624   2
   4  -2   1 253.257  10.355   1
  -4   2  -1 219.052   9.678   2
  -4   2  -1 248.144  10.344   1
   4   2   1 217.542   9.094   1
  -5  -2  -1 403.122  14.663   1
   5  -2   1 347.836  15.081   2
  -5  -2  -1 365.677  13.968   2
   5   2   1 396.755  14.801   1
  -5   2  -1 343.133  15.773   1
   5   2   1 352.581  14.115   2
   6  -2   1 5.39035 3.55737   2
  -6  -2  -1 8.56095 2.17332   1
  -6  -2  -1 5.92774 1.69849   2
  -6   2  -1 5.34066 3.38650   1
   6   2   1 2.58776 2.14431   2
   6   2   1 3.84236 2.18640   1
   7  -2   1 1248.25   48.12   2
  -7  -2  -1 1303.72   48.20   1
  -7  -2  -1 1241.68   46.97   2
   7   2   1 1218.00   47.12   2
   7   2   1 1338.96   48.39   1
  -7   2  -1 1220.13   49.27   1
   8  -2   1 167.149   9.789   2
  -8  -2  -1 168.352   8.616   1
  -8  -2  -1 177.522   7.861   2
   8   2   1 182.483   8.976   1
   8   2   1 179.256   8.461   2
  -8   2  -1 185.963  10.328   1
  -9  -2  -1 321.826  13.277   2
   9  -2   1 323.076  15.069   2
  -9  -2  -1 331.427  14.107   1
  -9   2  -1 326.717  15.647   1
   9   2   1 319.032  13.854   2
 -10  -2  -1 129.445   7.865   1
  10  -2   1 132.967   9.271   2
 -10  -2  -1 117.635   7.011   2
  10   2   1 117.126   7.771   2
 -10   2  -1 106.258   9.743   1
 -11  -2  -1 589.706  23.979   1
  11  -2   1 612.776  25.101   2
  11   2   1 556.750  23.511   2
 -11   2  -1 570.939  25.615   1
 -12  -2  -1 12.0825  4.6419   1
  12  -2   1 8.67711 6.38416   2
 -12   2  -1 3.80238 6.36181   1
 -13  -2  -1 91.6100  7.4545   1
  13  -2   1 92.8272  9.2627   2
 -13   2  -1 98.6835  9.7689   1
  14  -2   1 22.0349  8.3333   2
 -14   2  -1 7.93334 7.70987   1
  15  -2   1 9.80185 8.23179   2
 -15   2  -1 6.41907 8.51868   1
  15  -3  -1 20.3942  9.3671   2
 -15   3   1 32.7147  9.8558   1
  14  -3  -1 28.7779  8.6799   2
 -14   3   1 21.2950  8.8098   1
  13  -3  -1 24.5866  7.7440   2
 -13   3   1 16.2312  8.1611   1
  12  -3  -1 191.833  12.610   2
  12   3  -1 176.399  10.084   2
 -12   3   1 206.829  13.936   1
 -11  -3   1 3.81950 3.31999   1
  11  -3  -1 5.04702 6.07867   2
 -11   3   1 18.7630  6.9680   1
  11   3  -1 11.4754  4.3162   2
 -10  -3   1 -0.3529  2.8192   1
  10  -3  -1 1.67731 5.55422   2
 -10   3   1 -0.3995  5.8812   1
  10   3  -1 7.03096 3.14407   1
  10   3  -1 2.45582 3.55089   2
   9  -3  -1 70.1705  6.8827   2
  -9  -3   1 79.6943  5.5454   2
  -9  -3   1 57.7261  4.9425   1
  -9   3   1 80.6068  7.9854   1
   9   3  -1 74.5023  5.5767   2
   9   3  -1 72.7289  5.5349   1
  -8  -3   1 160.722   7.619   1
   8  -3  -1 168.880   9.951   2
  -8  -3   1 163.164   7.752   2
   8   3  -1 178.164   7.977   1
  -8   3   1 177.160  11.085   1
   8   3  -1 175.719   7.873   2
   7  -3  -1 796.867  31.641   2
  -7  -3   1 823.538  30.281   2
  -7  -3   1 788.462  30.667   1
  -7   3   1 787.757  33.212   1
   7   3  -1 785.431  30.348   2
   7   3  -1 846.456  30.882   1
  -6  -3   1 4.84918 1.55856   1
   6  -3  -1 3.83829 3.71345   2
  -6  -3   1 5.36203 1.46812   2
   6   3  -1 7.55629 2.31741   2
   6   3  -1 3.62738 1.58937   1
  -6   3   1 0.36810 4.13493   1
  -5  -3   1 864.265  32.807   1
   5  -3  -1 829.218  33.386   2
  -5  -3   1 898.166  32.259   2
   5   3  -1 848.718  32.632   2
   5   3  -1 904.291  32.810   1
  -5   3   1 858.430  35.092   1
  -4  -3   1 110.879   4.677   2
   4  -3  -1 121.445   6.649   2
   4   3  -1 111.454   5.023   2
  -4   3   1 102.091   7.897   1
  -3  -3   1 4057.79  159.49   1
   3  -3  -1 4291.54  157.50   2
   3   3  -1 4204.43  159.49   1
  -3   3   1 4268.57  160.23   1
   3   3  -1 4264.95  156.83   2
  -3   3   1 4480.76  157.43   2
   2  -3  -1 72.1811  4.5614   2
   2  -3  -1 73.7650  4.8463   1
  -2   3   1 77.3445  4.9169   1
  -2   3   1 63.4649  4.4554   2
   2   3  -1 59.2123  3.1749   2
   2   3  -1 67.0105  4.0183   1
   2   3  -1 74.4371  4.0760   2
   1  -3  -1 2540.80   99.41   1
   1  -3  -1 2732.57   97.59   2
   1   3  -1 2622.24   99.12   1
   1   3  -1 2599.64   97.52   2
  -1   3   1 2712.11   97.52   2
   1   3  -1 2575.14   99.29   1
  -1   3   1 2675.57   99.53   1
   0  -3   1 21.2312  2.9576   2
   0  -3  -1 32.4812  3.1757   1
   0   3  -1 25.3805  2.7543   1
   0   3  -1 36.5600  2.9374   2
   0   3   1 40.1076  3.5749   1
   0   3  -1 34.9811  2.5604   1
   1  -3   1 7855.02  283.80   2
  -1  -3  -1 7622.95  283.32   2
  -1  -3  -1 7481.22  288.68   1
   1   3   1 7839.41  283.28   2
  -1   3  -1 7889.44  283.70   2
  -1   3  -1 7697.73  288.53   1
   1   3   1 7792.19  288.63   1
  -1   3  -1 7412.26  288.94   1
  -2  -3  -1 75.1998  3.6827   2
  -2  -3  -1 86.7637  5.0693   1
   2  -3   1 95.7459  5.3926   2
  -2   3  -1 59.4056  5.1828   1
   2   3   1 74.4584  3.3654   2
  -2   3  -1 71.6116  5.1578   2
   2   3   1 75.7604  4.2923   1
  -3  -3  -1 554.467  21.909   1
   3  -3   1 566.452  22.206   2
   3  -3   1 592.802  22.949   1
  -3   3  -1 575.903  22.042   2
  -3   3  -1 547.055  22.770   1
   3   3   1 546.174  21.616   1
   4  -3   1 235.509  10.850   2
  -4  -3  -1 232.344   9.895   1
   4   3   1 249.542   9.721   1
  -4   3  -1 226.355  11.236   1
   5  -3   1 372.133  16.344   2
  -5  -3  -1 377.870  15.368   1
   5   3   1 426.229  15.390   1
  -5   3  -1 363.345  16.803   1
  -6  -3  -1 219.856   9.787   1
   6  -3   1 220.007  11.225   2
  -6   3  -1 251.276  11.817   1
   6   3   1 229.879   9.854   1
  -7  -3  -1 26.5417  2.8782   1
   7  -3   1 26.3985  4.9147   2
  -7   3  -1 26.4039  5.0549   1
   7   3   1 24.1531  3.0233   1
   7   3   1 19.0531  2.4035   2
  -8  -3  -1 522.804  19.377   2
  -8  -3  -1 477.504  20.123   1
   8  -3   1 508.335  21.466   2
  -8   3  -1 506.209  22.313   1
   8   3   1 503.346  19.485   2
   8   3   1 516.301  20.450   1
  -9  -3  -1 122.013   5.936   2
  -9  -3  -1 85.4496  6.4472   1
   9  -3   1 100.169   8.884   2
  -9   3  -1 98.0958  9.1132   1
   9   3   1 106.322   6.230   2
  10  -3   1 152.683  10.492   2
 -10  -3  -1 147.869   8.185   1
  10   3   1 132.931   7.777   2
 -10   3  -1 143.231  11.042   1
  11  -3   1 199.562  12.473   2
 -11  -3  -1 189.516  10.244   1
 -11   3  -1 209.773  13.182   1
  11   3   1 205.442  10.314   2
  12  -3   1 46.0883  8.2664   2
 -12  -3  -1 45.1350  5.1976   1
 -12   3  -1 50.7543  8.3671   1
  13  -3   1 42.3880  8.2557   2
 -13   3  -1 33.8528  8.5141   1
  14  -3   1 115.410  11.052   2
 -14   3  -1 97.8769 11.2068   1
  15  -3   1 10.7807  9.3561   2
 -15   3  -1 8.39609 9.27224   1
  15  -4  -1 23.4120 10.5174   2
 -15   4   1 -5.9246  9.5348   1
  14  -4  -1 25.2257  9.3010   2
 -14   4   1 5.53654 9.27677   1
  13  -4  -1 54.5535  9.0655   2
 -13   4   1 46.7987  9.8490   1
  12  -4  -1 239.566  14.858   2
 -12   4   1 255.840  16.356   1
  11  -4  -1 6.92083 5.86697   2
 -11   4   1 2.03921 7.24307   1
 -10  -4   1 -0.4139  2.6817   1
  10  -4  -1 2.81424 5.84395   2
  10   4  -1 2.49953 3.23259   2
 -10   4   1 8.62697 6.87893   1
   9  -4  -1 44.4279  6.5080   2
  -9  -4   1 41.1950  3.3516   1
   9   4  -1 61.8342  4.5569   1
  -9   4   1 37.8167  7.0691   1
   9   4  -1 45.8641  3.6975   2
  -8  -4   1 1394.22   49.69   2
  -8  -4   1 1299.02   50.68   1
   8  -4  -1 1327.03   51.64   2
  -8   4   1 1328.75   53.85   1
   8   4  -1 1314.65   49.86   2
   8   4  -1 1375.59   50.81   1
   7  -4  -1 112.847   8.579   2
  -7  -4   1 130.514   5.395   2
   7   4  -1 120.734   5.955   2
  -7   4   1 141.658  10.319   1
   7   4  -1 122.380   5.711   1
   6  -4  -1 11.6024  4.3024   2
  -6  -4   1 18.5880  1.5438   2
  -6   4   1 18.8765  5.2050   1
   6   4  -1 10.4680  2.4837   2
   5  -4  -1 33.3492  4.5723   2
   5   4  -1 33.5904  2.7126   2
  -5   4   1 26.3821  5.4413   1
   4  -4  -1 1153.67   44.43   2
  -4  -4   1 1142.83   44.04   1
   4   4  -1 1146.73   44.04   1
   4   4  -1 1153.34   43.37   2
  -4   4   1 1239.29   46.70   1
   4   4  -1 1196.45   43.71   2
   3  -4  -1 75.1254  5.8444   2
  -3  -4   1 79.9977  3.9145   1
   3   4  -1 83.6557  4.6813   2
   3   4  -1 76.9654  3.7646   2
   3   4  -1 74.8506  4.1030   1
   2  -4  -1 772.237  29.935   2
   2  -4  -1 761.236  30.401   1
   2   4  -1 766.257  30.069   1
   2   4  -1 770.136  29.508   2
  -2   4   1 809.666  29.770   2
   2   4  -1 797.710  29.198   2
   1  -4  -1 37.0346  3.5457   1
   1  -4  -1 32.7583  3.4336   2
  -1  -4   1 29.4060  3.4320   2
  -1   4   1 38.5289  3.1670   2
   1   4  -1 44.4880  3.4877   1
   1   4  -1 39.4706  3.4007   1
  -1   4   1 47.8463  4.2349   1
   1   4  -1 38.5371  3.2394   2
   0  -4   1 78.6939  5.4472   2
   0  -4  -1 88.0116  5.5117   1
   0  -4  -1 88.8870  5.0419   2
   0   4  -1 86.3988  5.2256   1
   0   4  -1 71.9581  5.4311   1
   0   4   1 83.8146  5.0116   2
   0   4  -1 81.6902  5.0723   2
   0   4   1 92.2811  6.5023   1
   1  -4   1 28.8528  3.6298   2
  -1  -4  -1 36.3553  2.9138   2
  -1  -4  -1 38.1256  3.5289   1
   1   4   1 31.1920  2.5282   2
  -1   4  -1 36.4155  3.3237   1
   1   4   1 32.8106  3.7186   1
  -1   4  -1 37.4387  3.8424   1
  -1   4  -1 31.3654  3.3977   2
  -2  -4  -1 157.705   6.931   2
  -2  -4  -1 157.378   7.829   1
   2  -4   1 148.398   8.289   2
   2   4   1 161.751   6.678   2
  -2   4  -1 156.796   7.865   1
  -2   4  -1 176.645   8.836   1
   2   4   1 164.752   7.607   1
  -3  -4  -1 96.0552  5.7505   1
   3  -4   1 97.0801  6.1104   2
  -3   4  -1 66.0896  6.5275   1
   3   4   1 102.035   3.956   2
   3   4   1 91.8512  4.8045   1
   3   4   1 76.3005  3.6865   2
  -4  -4  -1 2476.88   97.71   1
   4  -4   1 2753.11   96.87   2
   4   4   1 2678.17   97.41   1
  -4   4  -1 2448.39   98.79   1
  -5  -4  -1 1027.49   41.33   1
   5  -4   1 1050.03   41.54   2
  -5   4  -1 1119.02   42.96   1
   5   4   1 1125.75   41.13   1
   6  -4   1 12.4998  4.2868   2
  -6  -4  -1 14.3458  2.9529   1
   6   4   1 8.87987 2.38904   1
  -6   4  -1 9.60262 4.58663   1
   7  -4   1 28.2605  5.6092   2
  -7  -4  -1 26.8711  3.2895   1
   7   4   1 21.6210  3.0210   1
  -7   4  -1 21.3107  5.4436   1
   8  -4   1 348.256  17.276   2
  -8  -4  -1 402.933  16.044   1
   8   4   1 420.187  16.202   1
  -8   4  -1 372.126  18.513   1
  -9  -4  -1 251.384  11.590   1
   9  -4   1 244.263  13.226   2
   9   4   1 266.549  11.858   1
  -9   4  -1 271.022  14.699   1
  10  -4   1 14.4934  6.5767   2
 -10  -4  -1 8.75245 3.60782   1
 -10   4  -1 13.2699  6.4052   1
 -11  -4  -1 -5.1827  3.6839   1
  11  -4   1 4.79378 6.82089   2
 -11   4  -1 8.04058 6.98286   1
  12  -4   1 81.8250  9.3485   2
 -12   4  -1 76.2008  9.7059   1
  13  -4   1 84.0590 10.0826   2
 -13   4  -1 84.7389 10.7419   1
  14  -4   1 12.4150  8.6876   2
 -14   4  -1 -1.7654  8.9254   1
  15  -4   1 -2.5325  9.0750   2
 -15   4  -1 -4.1617  9.4180   1
  14  -5  -1 30.4923  9.8929   2
 -14   5   1 23.9830 10.3105   1
  13  -5  -1 -1.9632  8.4977   2
 -13   5   1 7.72681 9.46179   1
  12  -5  -1 90.7424 10.1328   2
 -12   5   1 91.7156 11.4654   1
  11  -5  -1 83.9669  9.1897   2
 -11   5   1 57.1865  9.7073   1
  10  -5  -1 268.219  14.654   2
 -10   5   1 248.714  16.097   1
   9  -5  -1 5.20428 5.92003   2
  -9   5   1 4.01311 6.52281   1
   8  -5  -1 17.2612  5.8385   2
  -8   5   1 27.8703  6.8399   1
   7  -5  -1 155.337   9.955   2
  -7   5   1 142.121  11.326   1
   6  -5  -1 734.834  29.454   2
   6   5  -1 698.260  27.716   2
  -6   5   1 733.354  31.431   1
   6   5  -1 767.929  27.665   2
  -5  -5   1 19.9483  1.8834   1
   5  -5  -1 21.0939  4.7987   2
  -5   5   1 15.7413  5.5717   1
   5   5  -1 16.8610  2.0988   2
   5   5  -1 18.2488  2.7561   2
   5   5  -1 14.7144  1.8439   1
   4  -5  -1 39.6716  4.4379   2
  -4   5   1 16.1609  5.3017   1
   4   5  -1 36.0468  3.1891   2
   4   5  -1 23.0937  2.1915   2
   4   5  -1 32.6243  2.4116   1
   3  -5  -1 71.3461  6.1836   2
  -3   5   1 63.5043  6.6757   1
   3   5  -1 61.5660  3.6838   2
   3   5  -1 64.1754  4.7754   1
   3   5  -1 75.2725  5.0278   2
   2  -5  -1 331.911  14.399   2
   2  -5  -1 330.979  14.583   1
   2   5  -1 345.071  13.324   2
   2   5  -1 349.864  14.509   1
   2   5  -1 345.171  14.344   1
   2   5  -1 332.074  13.860   2
   1  -5  -1 94.1971  6.2849   1
  -1  -5   1 99.7758  6.5764   2
   1  -5  -1 82.6605  6.0223   2
   1   5  -1 99.0246  6.7572   1
   1   5  -1 89.5282  6.3480   1
   1   5  -1 97.4013  5.9460   2
   0  -5  -1 70.0902  5.2505   2
   0  -5  -1 65.3219  5.2524   1
   0  -5   1 55.9661  4.9762   2
   0   5  -1 61.8950  4.7496   1
   0   5  -1 58.8218  5.5302   2
   0   5  -1 44.7720  4.6631   1
   0   5   1 61.2015  4.8008   2
  -1  -5  -1 16.4454  3.1449   2
   1  -5   1 19.8078  3.9998   2
  -1  -5  -1 16.5679  3.4177   1
   1   5   1 26.1001  2.8083   2
  -1   5  -1 29.2646  4.0923   1
   1   5   1 27.0351  4.3302   1
  -2  -5  -1 4540.87  173.78   1
   2  -5   1 4485.05  171.28   2
  -2  -5  -1 4628.44  170.57   2
   2   5   1 4711.76  173.81   1
   2   5   1 4694.46  170.37   2
  -2   5  -1 4669.39  174.78   1
  -3  -5  -1 380.199  15.304   1
   3  -5   1 369.163  16.070   2
   3   5   1 328.143  13.913   2
   3   5   1 383.395  14.119   2
   3   5   1 368.898  14.937   1
  -3   5  -1 378.323  16.678   1
   4  -5   1 71.0111  6.2046   2
  -4  -5  -1 76.1784  5.5600   1
   4   5   1 61.3156  4.5544   1
  -4   5  -1 43.9673  5.6814   1
   5  -5   1 7.68251 4.95595   2
  -5  -5  -1 9.46317 3.53919   1
   5   5   1 7.93913 2.45379   1
  -5   5  -1 12.4570  4.7101   1
  -6  -5  -1 2357.17   92.68   1
   6  -5   1 2462.58   92.42   2
  -6   5  -1 2430.82   94.66   1
   6   5   1 2551.94   92.45   1
  -7  -5  -1 474.570  19.102   1
   7  -5   1 412.315  20.129   2
   7   5   1 490.825  18.817   1
  -7   5  -1 494.924  21.829   1
  -8  -5  -1 616.426  24.872   1
   8  -5   1 581.329  26.102   2
  -8   5  -1 610.671  27.582   1
   8   5   1 687.209  24.800   1
  -9  -5  -1 38.1870  4.2684   1
   9  -5   1 30.9321  7.1003   2
  -9   5  -1 22.6337  7.1713   1
  10  -5   1 303.582  16.350   2
 -10   5  -1 295.124  17.044   1
  11  -5   1 133.623  12.151   2
 -11   5  -1 141.692  12.629   1
  12  -5   1 244.040  15.547   2
 -12   5  -1 226.008  16.144   1
  13  -5   1 -1.9144  8.3281   2
 -13   5  -1 6.90889 8.76377   1
  14  -5   1 0.82013 9.28891   2
 -14   5  -1 7.10777 9.80460   1
  14  -6  -1 63.0629 11.4440   2
 -14   6   1 44.9356 11.7782   1
  13  -6  -1 24.2922  9.4424   2
 -13   6   1 28.9434 10.5583   1
  12  -6  -1 220.468  15.585   2
 -12   6   1 219.876  17.049   1
  11  -6  -1 70.4904  9.6945   2
 -11   6   1 84.5517 11.2127   1
  10  -6  -1 8.33903 7.24780   2
 -10   6   1 4.74546 7.93029   1
   9  -6  -1 0.37205 5.83725   2
  -9   6   1 1.91268 6.98271   1
   8  -6  -1 324.109  15.978   2
  -8   6   1 295.598  17.554   1
   7  -6  -1 -3.4417  5.0092   2
  -7   6   1 2.48706 6.25958   1
   6  -6  -1 362.517  16.964   2
   6   6  -1 353.403  14.406   2
  -6   6   1 370.700  18.877   1
   6   6  -1 383.747  14.430   2
   5  -6  -1 432.082  19.027   2
  -5   6   1 401.981  20.709   1
   5   6  -1 447.424  17.025   1
   5   6  -1 441.973  16.677   2
   5   6  -1 439.277  17.074   2
   4  -6  -1 143.974   9.214   2
   4   6  -1 147.077   6.434   2
   4   6  -1 150.175   7.397   2
  -4   6   1 133.895  10.874   1
   4   6  -1 144.271   7.013   1
   3  -6  -1 84.9563  7.5382   2
   3   6  -1 105.360   6.450   2
   3   6  -1 101.682   6.472   1
   3   6  -1 100.533   6.738   1
   3   6  -1 101.444   5.098   2
  -3   6   1 98.7544  8.5954   1
   2  -6  -1 1151.61   45.11   2
   2   6  -1 1259.05   44.56   2
   2   6  -1 1132.99   44.09   2
   2   6  -1 1207.26   45.72   1
   2   6  -1 1136.84   45.58   1
   1  -6  -1 919.582  35.622   1
   1  -6  -1 934.816  35.286   2
  -1  -6   1 865.489  35.280   2
   1   6  -1 928.262  36.007   1
   0  -6  -1 72.2181  6.1023   2
   0  -6   1 69.7614  5.9346   2
   0  -6  -1 76.6503  5.7575   1
   0   6  -1 58.1837  5.5408   1
  -1  -6  -1 231.299  10.801   2
   1  -6   1 217.278  11.821   2
  -1  -6  -1 238.491  10.929   1
   1   6   1 246.716  10.490   2
  -1   6  -1 245.055  12.072   1
  -2  -6  -1 536.736  21.993   1
  -2  -6  -1 537.143  21.653   2
   2  -6   1 549.913  22.815   2
  -2   6  -1 543.981  23.326   1
   2   6   1 574.463  21.251   2
   3  -6   1 42.5815  5.6225   2
  -3  -6  -1 45.7856  4.3270   1
   3   6   1 46.9500  4.1119   2
  -3   6  -1 42.4418  5.7579   1
   3   6   1 56.6940  4.3986   1
   3   6   1 47.6771  3.3039   2
   4  -6   1 241.898  12.688   2
  -4  -6  -1 248.053  10.905   1
  -4   6  -1 222.751  12.891   1
   4   6   1 231.052   9.335   2
   4   6   1 252.231   9.760   2
   4   6   1 242.794  10.702   1
  -5  -6  -1 24.0116  3.7460   1
   5  -6   1 23.4670  5.4109   2
   5   6   1 17.0313  3.0128   1
  -5   6  -1 19.5774  5.5978   1
  -6  -6  -1 42.3313  4.2236   1
   6  -6   1 38.1221  6.7363   2
  -6   6  -1 29.0807  6.3191   1
   6   6   1 37.7175  3.4920   1
  -7  -6  -1 39.3332  4.2697   1
   7  -6   1 19.5329  6.8034   2
  -7   6  -1 35.6750  7.1006   1
  -8  -6  -1 14.4912  3.8487   1
   8  -6   1 6.57180 6.72206   2
  -8   6  -1 2.53562 6.63686   1
   9  -6   1 86.6467  9.1291   2
  -9   6  -1 71.0447  9.2843   1
  10  -6   1 88.0982  9.5929   2
 -10   6  -1 63.7809  9.6117   1
  11  -6   1 9.57253 8.14702   2
 -11   6  -1 6.70883 8.16045   1
  12  -6   1 4.75256 8.63986   2
 -12   6  -1 3.53097 8.88481   1
  13  -6   1 30.9132  9.6795   2
 -13   6  -1 17.6805  9.9177   1
  13  -7  -1 18.3478 10.0598   2
 -13   7   1 -0.8863 10.3301   1
  12  -7  -1 63.9129 10.4641   2
 -12   7   1 56.3344 11.4027   1
  11  -7  -1 14.5736  8.6998   2
 -11   7   1 10.4729  9.6236   1
  10  -7  -1 9.36251 7.12691   2
 -10   7   1 5.67923 8.53468   1
   9  -7  -1 40.3406  8.1264   2
  -9   7   1 17.7006  8.1993   1
   8  -7  -1 168.867  12.493   2
  -8   7   1 190.969  14.333   1
   7  -7  -1 217.820  13.359   2
  -7   7   1 223.304  15.052   1
   6  -7  -1 17.6302  6.2728   2
   6   7  -1 15.7061  2.8735   1
  -6   7   1 20.7350  7.0933   1
   5  -7  -1 115.363   9.692   2
  -5   7   1 120.536  11.034   1
   5   7  -1 116.057   5.815   2
   5   7  -1 130.973   7.196   1
   4  -7  -1 2.02375 5.29556   2
   4   7  -1 7.32259 3.22785   1
   4   7  -1 0.27197 3.32570   2
  -4   7   1 1.33968 5.82523   1
   4   7  -1 3.04900 2.37352   2
   4   7  -1 -1.9963  3.1488   1
   3  -7  -1 427.703  20.240   2
   3   7  -1 487.590  19.056   2
   3   7  -1 472.731  18.295   2
   3   7  -1 479.591  19.441   1
  -3   7   1 437.752  21.878   1
   3   7  -1 496.123  19.703   1
   2  -7  -1 44.3489  5.9567   2
  -2   7   1 53.7566  7.0750   1
   2   7  -1 51.0840  4.9647   1
   2   7  -1 50.7030  4.4405   2
   1  -7  -1 382.440  17.096   2
   1   7  -1 401.007  17.316   1
   0  -7   1 2.76863 4.91102   2
   0  -7  -1 4.41500 3.69199   1
   0  -7  -1 7.42270 4.39730   2
   0   7  -1 9.78748 4.17346   1
  -1  -7  -1 53.1793  4.7647   1
  -1  -7  -1 43.7067  4.8614   2
   1  -7   1 41.0493  5.9915   2
  -1   7  -1 58.8379  6.0844   1
   2  -7   1 37.4537  5.9789   2
  -2  -7  -1 46.5040  4.4667   1
  -2  -7  -1 36.4885  4.7009   2
   2   7   1 42.7764  3.9588   2
  -2   7  -1 51.8650  6.0860   1
  -3  -7  -1 265.123  11.869   1
   3  -7   1 262.850  13.672   2
   3   7   1 264.423  10.702   2
  -3   7  -1 244.896  14.049   1
   3   7   1 267.502  11.264   2
   4  -7   1 171.210  11.552   2
  -4  -7  -1 203.149   9.487   1
   4   7   1 184.922   7.858   2
  -4   7  -1 205.068  12.369   1
   5  -7   1 183.077  11.469   2
  -5  -7  -1 160.945   8.411   1
  -5   7  -1 134.253  11.380   1
  -6  -7  -1 106.386   6.746   1
   6  -7   1 109.422  10.445   2
  -6   7  -1 97.7953  9.5906   1
   7  -7   1 20.8833  7.4346   2
  -7   7  -1 29.4424  7.2956   1
   8  -7   1 212.285  14.347   2
  -8   7  -1 240.396  15.235   1
   9  -7   1 85.2949  9.7322   2
  -9   7  -1 67.5220  9.7391   1
  10  -7   1 7.84961 8.18224   2
 -10   7  -1 -2.1995  8.0765   1
  11  -7   1 116.861  11.764   2
 -11   7  -1 109.233  12.472   1
  12  -7   1 65.4409 10.5774   2
 -12   7  -1 53.7267 11.0726   1
  11  -8  -1 33.3962  9.7065   2
 -11   8   1 26.7053 10.7734   1
  10  -8  -1 35.5976  9.2870   2
 -10   8   1 28.6567 10.0659   1
   9  -8  -1 110.427  10.849   2
  -9   8   1 108.939  12.379   1
   8  -8  -1 15.1949  7.7724   2
  -8   8   1 9.14742 8.00468   1
   7  -8  -1 35.8649  7.8143   2
  -7   8   1 33.3179  8.6001   1
   6  -8  -1 49.0361  7.6617   2
  -6   8   1 37.0072  8.2768   1
   5  -8  -1 263.843  14.447   2
  -5   8   1 251.556  15.799   1
   4  -8  -1 78.1651  7.9137   2
   4   8  -1 84.9327  6.8559   1
  -4   8   1 60.4457  8.4493   1
   4   8  -1 73.3144  5.1189   2
   3  -8  -1 89.1671  8.2438   2
   3   8  -1 97.1830  5.8447   2
  -3   8   1 79.3579  9.0039   1
   3   8  -1 91.6468  7.3647   1
   2  -8  -1 177.451  11.605   2
  -2   8   1 191.976  12.872   1
   2   8  -1 197.200   8.967   2
   2   8  -1 184.917  10.552   1
   1  -8  -1 94.7063  8.4749   2
   1   8  -1 68.4217  6.4775   1
  -1   8   1 76.9886  8.1489   1
   0  -8   1 193.202  11.767   2
   0  -8  -1 170.960  10.727   2
   0   8  -1 200.359  11.245   1
   1  -8   1 618.012  26.206   2
  -1  -8  -1 623.217  25.389   2
  -1   8  -1 615.900  26.515   1
  -2  -8  -1 309.606  13.793   1
   2  -8   1 312.044  15.940   2
  -2   8  -1 304.681  15.946   1
   3  -8   1 90.8128  8.4222   2
  -3  -8  -1 91.7653  6.9680   1
   3   8   1 89.1545  5.4520   2
  -3   8  -1 101.927   9.728   1
  -4  -8  -1 63.1141  5.9598   1
   4  -8   1 61.9269  8.0473   2
  -4   8  -1 65.6478  7.9054   1
   5  -8   1 52.8948  8.0389   2
  -5  -8  -1 59.5771  5.7641   1
  -5   8  -1 46.3853  7.7601   1
   6  -8   1 103.791   9.715   2
  -6   8  -1 97.7005 10.1074   1
   7  -8   1 74.6252  9.2393   2
  -7   8  -1 68.7084  9.4407   1
   8  -8   1 16.3257  8.1658   2
  -8   8  -1 27.4169  8.5947   1
   9  -8   1 18.6081  8.4522   2
  -9   8  -1 13.0453  8.6622   1
  10  -8   1 56.1705 10.1962   2
 -10   8  -1 54.6369 10.6473   1
  11  -8   1 29.0746  9.6508   2
 -11   8  -1 19.3981 10.0537   1
  10  -9  -1 70.7308 11.0355   2
 -10   9   1 49.3261 11.5141   1
   9  -9  -1 18.3191  8.9769   2
  -9   9   1 12.9975  9.4887   1
   8  -9  -1 43.4310  9.3531   2
  -8   9   1 56.8141 10.4832   1
   7  -9  -1 73.7557  9.4986   2
  -7   9   1 83.0907 10.8831   1
   6  -9  -1 149.821  12.280   2
  -6   9   1 126.206  12.207   1
   5  -9  -1 13.7274  7.1776   2
  -5   9   1 10.1078  7.2948   1
   4  -9  -1 3.72701 6.95312   2
  -4   9   1 2.79510 6.63260   1
   3  -9  -1 80.5359  8.3476   2
   3   9  -1 72.6530  5.9111   2
   3   9  -1 76.6543  6.6186   1
  -3   9   1 72.6317  8.9383   1
   2  -9  -1 87.0778  8.2835   2
  -2   9   1 72.8614  8.6243   1
   2   9  -1 90.7822  8.2694   1
   2   9  -1 67.9692  6.0493   2
   1  -9  -1 13.5282  6.0559   2
   1   9  -1 15.1516  4.1651   2
  -1   9   1 3.74491 5.93897   1
   1   9  -1 10.5237  5.1224   1
   0  -9  -1 52.9267  6.8807   2
   0   9  -1 54.7776  6.7618   1
   0   9   1 59.5435  7.4499   1
  -1  -9  -1 4.93205 5.70920   2
   1  -9   1 2.39798 6.44073   2
   1   9   1 -2.6182  5.1331   1
  -1   9  -1 2.77962 5.45028   1
   2  -9   1 2.63229 6.69399   2
  -2   9  -1 1.94167 5.60086   1
   3  -9   1 184.788  13.393   2
  -3   9  -1 183.428  12.952   1
   4  -9   1 7.14197 7.18194   2
  -4   9  -1 3.34999 6.41079   1
   5  -9   1 21.5661  8.0046   2
  -5   9  -1 31.7920  7.7756   1
   6  -9   1 11.9151  8.0881   2
  -6   9  -1 6.67317 7.41516   1
   7  -9   1 10.2298  8.3120   2
  -7   9  -1 3.16160 7.90017   1
   8  -9   1 35.6682  9.6011   2
  -8   9  -1 27.2794  9.3102   1
   9  -9   1 52.2819 10.2951   2
  -9   9  -1 50.9379 10.7740   1
  10  -9   1 18.1142  9.8746   2
 -10   9  -1 8.74534 9.94038   1
   8 -10  -1 42.0424  9.7877   2
  -8  10   1 24.7593 10.0183   1
   7 -10  -1 94.6751 11.3856   2
  -7  10   1 93.5696 11.6926   1
   6 -10  -1 8.42548 7.96501   2
  -6  10   1 2.79955 8.00566   1
   5 -10  -1 31.3615  8.7487   2
  -5  10   1 30.4538  8.7641   1
   4 -10  -1 20.7877  7.8507   2
  -4  10   1 37.2470  8.3608   1
   3 -10  -1 69.0936  8.9589   2
  -3  10   1 70.0565  9.0925   1
   2 -10  -1 8.63872 7.05775   2
  -2  10   1 0.72399 6.46261   1
   1 -10  -1 14.3495  6.7699   2
   1  10  -1 5.23070 5.68721   1
   1  10  -1 2.08343 4.54735   2
  -1  10   1 4.30860 6.36930   1
   0 -10  -1 27.7599  7.1828   2
   0  10  -1 14.3598  4.7975   2
   0  10  -1 17.2854  6.3607   1
   0  10   1 14.8966  6.4442   1
   1  10   1 5.17688 5.90949   1
  -1  10  -1 2.87925 5.99700   1
   2 -10   1 34.2020  8.3154   2
   2  10   1 34.3763  6.5682   1
  -2  10  -1 33.1135  7.2608   1
   3 -10   1 121.646  10.922   2
  -3  10  -1 132.803  12.046   1
   4 -10   1 32.3692  8.4550   2
  -4  10  -1 17.7925  7.5754   1
   5 -10   1 23.2244  8.6384   2
  -5  10  -1 14.6577  7.8661   1
   6 -10   1 89.0289 11.0537   2
  -6  10  -1 89.7635 11.0605   1
   7 -10   1 64.4167 11.1277   2
  -7  10  -1 81.7663 11.1603   1
   8 -10   1 -0.7392  9.2265   2
  -8  10  -1 2.71429 9.22579   1
   5 -11  -1 22.9402  8.7976   2
  -5  11   1 10.2365  8.2748   1
   4 -11  -1 132.419  11.914   2
  -4  11   1 109.195  11.488   1
   3 -11  -1 6.99915 8.10987   2
  -3  11   1 4.61538 7.36353   1
   2 -11  -1 0.64628 7.66500   2
  -2  11   1 10.6708  7.1145   1
  -1  11   1 17.5633  7.3244   1
   0  11   1 167.267  12.883   1
  -1  11  -1 8.32898 5.48639   2
  -1  11  -1 3.58427 6.78429   1
  -2  11  -1 -6.0894  6.8361   1
   3 -11   1 2.01757 8.71510   2
  -3  11  -1 7.15431 7.51938   1
   4 -11   1 60.1172 10.4551   2
  -4  11  -1 47.9155  9.2352   1
   5 -11   1 4.55700 9.52862   2
  -5  11  -1 3.12911 8.08865   1
  16   0  -2 24.9373  9.2211   2
 -15   0   2 -5.6744  6.4200   1
  15   0  -2 7.89260 7.88467   2
  14   0  -2 49.9852  8.1043   2
 -14   0   2 39.3885  7.1912   1
  13   0  -2 0.28136 6.05014   2
 -13   0   2 -2.5836  5.7899   1
 -12   0   2 74.8633  7.4474   1
  12   0  -2 75.5348  7.6243   2
 -11   0   2 6.32379 4.92734   1
  11   0  -2 2.20646 5.26722   2
 -10   0   2 361.430  15.830   1
  10   0  -2 313.594  15.052   2
   9   0  -2 -0.3343  3.8593   2
  -9   0   2 2.03141 3.87899   1
  -8   0   2 2100.13   81.41   1
   8   0  -2 2161.02   79.76   2
  -7   0   2 1.91393 3.00565   1
   7   0  -2 7.36571 3.32978   2
  -7   0   2 3.20333 2.54469   1
   6   0  -2 49.6035  4.8347   2
  -6   0   2 66.9180  5.2426   1
  -6   0   2 63.7640  5.0166   2
  -6   0   2 67.8747  4.3042   1
  -5   0   2 1.85991 2.10717   2
  -5   0   2 0.92464 1.90742   1
  -5   0   2 -0.4384  2.3966   1
   5   0  -2 3.01789 2.40861   2
   4   0  -2 5990.07  230.29   2
  -4   0   2 6312.81  230.28   2
  -4   0   2 6437.14  234.10   1
   3   0  -2 3.21998 1.73072   1
  -3   0   2 4.63479 1.67598   1
   3   0  -2 4.54339 2.05982   2
  -3   0   2 7.61358 1.97677   2
   2   0  -2 143.764   6.318   2
  -2   0   2 143.770   6.204   1
  -2   0   2 146.279   6.281   2
   2   0  -2 138.766   6.143   1
  -1   0   2 5.67377 1.04223   1
   1   0  -2 4.31035 1.07420   2
   1   0  -2 0.90951 0.93836   1
  -1   0   2 7.05575 1.18373   2
   0   0  -2 4645.63  176.03   1
   0   0   2 4678.21  172.95   2
   0   0   2 4727.66  176.04   1
   0   0  -2 4693.17  172.96   2
   1   0   2 5.23533 0.89458   2
  -1   0  -2 4.88317 0.87770   2
   1   0   2 4.01182 1.07458   1
  -1   0  -2 5.09395 1.08140   1
  -2   0  -2 -4.3230  1.3961   1
   2   0   2 0.60665 1.58489   1
  -2   0  -2 -2.4591  1.7122   2
  -2   0  -2 -3.9563  1.1631   2
  -3   0  -2 2.50361 1.76662   1
   3   0   2 4.61239 1.72832   1
   3   0   2 1.83560 2.07464   2
  -3   0  -2 1.67242 1.93026   2
   4   0   2 287.587  11.396   2
  -4   0  -2 294.482  11.184   2
   4   0   2 252.702  11.562   1
  -4   0  -2 262.135  11.462   1
   5   0   2 -3.5332  2.0593   1
  -5   0  -2 -1.9226  2.2295   2
   5   0   2 -4.9725  2.5369   2
  -5   0  -2 -0.0268  2.2667   1
  -6   0  -2 43.3570  3.9968   1
  -6   0  -2 53.1061  4.1926   2
   6   0   2 52.6935  5.0015   2
   7   0   2 4.36003 3.28188   2
  -7   0  -2 -0.9397  2.7926   2
  -7   0  -2 8.89905 3.15641   1
  -8   0  -2 1396.47   54.97   1
   8   0   2 1451.40   53.94   2
   9   0   2 -2.7279  4.2952   2
  -9   0  -2 1.57588 3.88220   1
  10   0   2 73.0422  6.7594   2
 -10   0  -2 89.8512  7.7374   1
  11   0   2 1.41737 5.24717   2
 -11   0  -2 5.15236 4.98779   1
  12   0   2 698.848  28.301   2
 -12   0  -2 657.922  28.629   1
 -13   0  -2 4.25998 6.01757   1
  13   0   2 0.67190 6.60949   2
 -14   0  -2 53.4909  7.9200   1
  14   0   2 61.7001  8.6526   2
 -15   0  -2 -3.9816  7.1717   1
  16  -1  -2 16.3425  8.8546   2
 -16   1   2 -3.4241  7.7510   1
  15  -1  -2 114.835  11.218   2
  15   1  -2 114.386  10.393   2
 -15   1   2 104.616  10.631   1
 -14  -1   2 38.0282  6.6138   1
  14  -1  -2 48.1796  8.5702   2
 -14   1   2 43.1420  8.1728   1
  14   1  -2 34.1851  7.3757   2
 -13  -1   2 4.77169 5.24398   1
  13  -1  -2 14.1472  6.7930   2
 -13   1   2 13.9213  6.6632   1
  13   1  -2 8.47872 6.22042   2
 -12  -1   2 13.9998  4.9562   1
  12  -1  -2 21.3878  6.3241   2
 -12   1   2 17.7582  6.3660   1
  12   1  -2 5.71570 5.42058   2
  11  -1  -2 474.852  20.103   2
 -11  -1   2 443.135  19.442   1
  11   1  -2 441.853  19.304   2
 -11   1   2 440.737  20.749   1
  10  -1  -2 28.9002  5.4909   2
 -10  -1   2 21.4250  4.3237   1
  10   1  -2 30.0308  4.9208   2
 -10   1   2 23.0745  5.5637   1
   9  -1  -2 185.625  10.601   2
  -9  -1   2 217.834   9.445   1
  -9  -1   2 186.360  10.055   1
   9   1  -2 201.794  10.236   2
  -9   1   2 227.156  11.711   1
  -8  -1   2 57.2704  4.7507   1
  -8  -1   2 58.9576  5.1668   1
   8  -1  -2 58.1592  5.1653   2
   8   1  -2 60.8732  5.7151   2
  -8   1   2 49.2652  5.6259   1
   7  -1  -2 616.612  23.945   2
  -7  -1   2 621.058  23.916   1
  -7  -1   2 616.465  23.436   1
  -7  -1   2 609.898  23.590   2
  -7   1   2 576.827  24.931   1
   7   1  -2 583.743  23.597   2
  -6  -1   2 1836.34   67.35   2
  -6  -1   2 1859.87   68.03   1
  -6  -1   2 1827.19   68.40   1
   6  -1  -2 1749.00   67.46   2
   6   1  -2 1752.83   67.31   2
  -6   1   2 1820.13   68.39   1
  -6   1   2 1786.21   69.34   1
  -5  -1   2 8.11327 1.74922   1
  -5  -1   2 6.53920 1.87539   1
   5  -1  -2 7.75327 2.69212   2
  -5  -1   2 10.9860  2.5139   2
  -5   1   2 11.2156  3.4020   1
  -5   1   2 10.9323  2.4943   2
   5   1  -2 8.36573 2.68053   2
  -5   1   2 8.62024 2.37634   1
  -4  -1   2 566.405  21.500   1
  -4  -1   2 576.106  21.687   2
  -4  -1   2 578.469  21.720   1
   4  -1  -2 545.762  22.011   1
   4  -1  -2 576.618  21.758   2
  -4   1   2 567.434  21.637   2
   4   1  -2 543.644  21.798   2
  -4   1   2 556.444  21.890   1
  -3  -1   2 6.48139 1.34131   1
   3  -1  -2 8.06341 2.03121   2
   3  -1  -2 7.10503 2.11793   1
  -3  -1   2 6.47265 1.71234   2
   3   1  -2 4.85237 1.22005   1
  -3   1   2 9.19388 1.92453   2
  -3   1   2 7.21016 1.97544   1
   3   1  -2 3.75804 2.17232   2
  -2  -1   2 1427.29   53.94   2
   2  -1  -2 1452.59   55.25   1
   2  -1  -2 1445.99   54.20   2
  -2  -1   2 1472.52   54.70   1
  -2   1   2 1543.61   55.26   1
  -2   1   2 1463.82   54.20   2
   2   1  -2 1476.71   53.99   2
   2   1  -2 1387.80   54.72   1
  -1  -1   2 743.308  28.203   2
   1  -1  -2 769.272  28.538   2
   1  -1  -2 735.366  29.043   1
  -1  -1   2 752.533  28.620   1
   1   1  -2 766.166  28.594   1
  -1   1   2 768.833  29.025   1
  -1   1   2 771.853  28.535   2
   1   1  -2 764.628  28.211   2
   0  -1  -2 1575.04   59.12   1
   0  -1  -2 1524.83   58.17   2
   0  -1   2 1614.98   58.01   2
   0  -1   2 1546.61   59.05   1
   0   1  -2 1498.12   59.02   1
   0   1   2 1637.57   59.13   1
   0   1   2 1564.82   58.09   2
   0   1  -2 1593.14   58.00   2
  -1  -1  -2 278.662  10.251   1
  -1  -1  -2 258.307   9.867   2
   1  -1   2 229.467  10.366   1
   1   1   2 285.038  10.284   1
  -1   1  -2 227.899  10.321   1
  -1   1  -2 297.721  10.628   2
  -1   1  -2 240.071   9.993   2
   1   1   2 265.994   9.817   2
  -2  -1  -2 6.04189 0.89129   2
  -2  -1  -2 5.77948 1.38172   1
   2  -1   2 1.96146 2.17671   2
   2  -1   2 5.94525 1.64865   1
   2   1   2 7.39703 1.38768   1
   2   1   2 5.28814 0.86533   2
  -2   1  -2 5.19850 1.62630   1
  -2   1  -2 5.83154 2.10594   2
  -3  -1  -2 342.999  13.554   1
  -3  -1  -2 341.994  12.945   2
   3  -1   2 320.199  13.622   2
  -3  -1  -2 347.390  13.182   2
   3  -1   2 351.014  14.033   1
   3   1   2 348.120  13.645   1
  -3   1  -2 356.380  13.700   2
  -3   1  -2 337.970  13.900   1
   4  -1   2 1631.17   61.47   2
  -4  -1  -2 1612.75   62.24   1
  -4  -1  -2 1669.50   60.93   2
   4  -1   2 1714.56   62.72   1
  -4   1  -2 1647.52   61.33   2
   4   1   2 1596.84   61.08   2
  -4   1  -2 1641.43   62.64   1
   4   1   2 1652.78   62.34   1
   5  -1   2 772.517  29.840   2
  -5  -1  -2 794.560  29.153   2
  -5  -1  -2 800.169  30.008   1
   5  -1   2 730.340  30.447   1
  -5   1  -2 808.635  29.647   2
  -5   1  -2 719.592  30.344   1
   5   1   2 764.868  29.381   2
   5   1   2 811.006  30.105   1
   6  -1   2 1790.75   67.02   2
  -6  -1  -2 1904.30   66.31   2
  -6  -1  -2 1711.34   67.80   1
   6   1   2 1775.64   67.93   1
  -6   1  -2 1720.02   68.25   1
   6   1   2 1807.73   66.55   2
  -7  -1  -2 69.8969  4.6959   2
   7  -1   2 66.3036  6.2076   2
  -7  -1  -2 66.6022  5.3622   1
  -7   1  -2 64.5872  5.9913   1
   7   1   2 63.3964  5.4342   2
  -8  -1  -2 73.1757  5.1354   2
  -8  -1  -2 72.7540  5.8594   1
   8  -1   2 63.2242  5.8210   2
  -8   1  -2 75.0643  6.7244   1
   8   1   2 61.4007  5.6653   2
   9  -1   2 0.86625 4.53362   2
  -9  -1  -2 5.68253 3.59690   1
  -9   1  -2 -4.5414  4.1051   1
   9   1   2 1.09598 3.98529   2
  10  -1   2 1022.67   39.44   2
 -10  -1  -2 1003.92   39.57   1
  10   1   2 1011.06   38.80   2
 -10   1  -2 971.220  40.093   1
  11  -1   2 109.928   9.699   2
 -11  -1  -2 104.953   8.406   1
 -11   1  -2 109.477   9.436   1
  11   1   2 113.777   8.318   2
  12  -1   2 156.003  11.218   2
 -12  -1  -2 125.170  10.058   1
  12   1   2 147.870  10.362   2
 -12   1  -2 143.765  11.184   1
 -13  -1  -2 16.4215  5.8502   1
  13  -1   2 19.1881  7.1445   2
 -13   1  -2 7.83166 6.70114   1
  13   1   2 21.4697  6.5971   2
  14  -1   2 19.0800  7.6722   2
 -14  -1  -2 11.1578  6.3123   1
 -14   1  -2 25.0267  7.6048   1
  15  -1   2 138.587  12.901   2
 -15  -1  -2 106.014   9.793   1
 -15   1  -2 129.192  11.436   1
  16  -2  -2 59.8504 11.1649   2
 -16   2   2 26.4051  9.8082   1
  15  -2  -2 16.2788  9.2251   2
 -15   2   2 -22.830   7.741   1
  14  -2  -2 96.8358 10.1029   2
 -14   2   2 94.9285 10.5862   1
 -13  -2   2 124.035   8.698   1
  13  -2  -2 130.525  11.382   2
  13   2  -2 125.317  10.126   2
 -13   2   2 124.636  12.043   1
 -12  -2   2 184.142  10.617   1
  12  -2  -2 226.732  13.451   2
  12   2  -2 200.104  11.331   2
 -12   2   2 209.278  13.401   1
  11  -2  -2 5.01876 5.83086   2
 -11  -2   2 5.62058 3.72073   1
 -11   2   2 10.7935  6.4285   1
  11   2  -2 7.49616 4.92186   2
  10  -2  -2 749.601  31.486   2
 -10  -2   2 777.000  30.835   1
 -10  -2   2 860.251  30.584   1
 -10   2   2 748.023  33.082   1
  10   2  -2 781.180  30.730   2
  -9  -2   2 87.9497  6.0043   1
   9  -2  -2 96.6047  8.0625   2
  -9  -2   2 104.110   5.809   1
   9   2  -2 99.7592  6.8890   2
  -9   2   2 97.8897  9.1404   1
   8  -2  -2 26.4202  4.8621   2
  -8  -2   2 37.6391  3.5287   2
  -8  -2   2 26.4752  3.0149   1
  -8  -2   2 33.9993  2.9241   1
  -8   2   2 34.9324  5.5355   1
   8   2  -2 31.8340  3.9622   2
  -7  -2   2 15.4934  2.2155   1
  -7  -2   2 13.1046  2.1703   1
  -7  -2   2 19.1116  2.9016   2
   7  -2  -2 15.4160  4.0539   2
   7   2  -2 15.6729  3.3556   2
  -7   2   2 22.7753  4.8754   1
  -6  -2   2 2134.50   77.29   2
  -6  -2   2 2126.11   78.23   1
   6  -2  -2 2040.20   77.74   2
  -6  -2   2 2131.50   78.11   1
  -6   2   2 2197.50   80.26   1
   6   2  -2 1849.50   77.27   2
  -5  -2   2 12.0922  2.1532   2
  -5  -2   2 13.9423  1.3190   1
   5  -2  -2 8.03510 2.98135   2
  -5  -2   2 11.7703  1.3675   1
   5   2  -2 9.58368 2.95512   2
  -5   2   2 7.65215 3.93313   1
  -4  -2   2 10.5697  1.6612   2
   4  -2  -2 12.0314  2.9252   1
  -4   2   2 17.6910  2.5628   2
   4   2  -2 16.3335  2.5977   2
  -4   2   2 20.1187  2.7271   1
   3  -2  -2 452.053  17.943   2
  -3  -2   2 457.946  17.403   2
   3  -2  -2 440.697  18.427   1
  -3   2   2 475.765  18.378   1
   3   2  -2 458.826  17.482   2
  -3   2   2 481.674  17.926   2
   2  -2  -2 801.551  31.759   1
  -2  -2   2 857.711  31.012   1
   2  -2  -2 844.415  30.976   2
  -2  -2   2 842.647  30.638   2
   2   2  -2 843.552  30.634   2
  -2   2   2 767.640  31.723   1
   2   2  -2 781.952  30.915   1
  -2   2   2 837.007  30.942   2
  -1  -2   2 1140.16   41.37   1
   1  -2  -2 1041.56   41.86   1
  -1  -2   2 1091.00   40.63   2
   1  -2  -2 1062.00   40.75   2
   1   2  -2 1126.87   41.29   1
  -1   2   2 1106.40   40.80   2
  -1   2   2 1113.84   41.91   1
   1   2  -2 1073.54   40.61   2
   0  -2  -2 893.125  33.686   2
   0  -2  -2 867.072  34.694   1
   0  -2   2 931.763  34.506   1
   0   2  -2 919.220  34.416   1
   0   2  -2 890.472  34.151   2
   0   2  -2 896.496  33.734   2
   0   2   2 940.594  34.629   1
   0   2   2 900.171  33.798   2
   1  -2   2 2699.71  100.69   2
  -1  -2  -2 2822.81  102.22   1
   1  -2   2 2713.78  102.35   1
  -1  -2  -2 2687.16  100.10   2
   1   2   2 2573.46  100.23   2
   1   2   2 2792.24  102.10   1
  -1   2  -2 2756.19  100.62   2
  -1   2  -2 2686.25  102.29   1
  -2  -2  -2 262.375   9.711   2
   2  -2   2 273.532  10.883   2
  -2  -2  -2 266.365  10.287   1
   2  -2   2 229.288  10.733   1
   2   2   2 242.237   9.487   2
   2   2   2 264.982  10.172   1
  -2   2  -2 246.160  10.700   2
  -2   2  -2 234.618  10.675   1
  -3  -2  -2 2233.58   82.24   2
   3  -2   2 2071.31   83.07   2
   3  -2   2 2376.93   84.77   1
  -3  -2  -2 2274.63   82.27   2
  -3  -2  -2 2122.63   84.07   1
   3   2   2 2199.86   84.09   1
  -3   2  -2 2311.26   84.71   1
  -3   2  -2 2283.40   83.07   2
   4  -2   2 234.598  10.590   2
  -4  -2  -2 234.669   8.869   2
  -4  -2  -2 230.472   8.968   2
  -4  -2  -2 222.619   9.681   1
   4  -2   2 221.165  10.744   1
  -4   2  -2 249.991  10.753   1
   4   2   2 231.663   9.808   1
  -4   2  -2 256.800  10.446   2
  -5  -2  -2 2097.53   77.56   2
   5  -2   2 2053.88   78.66   2
  -5  -2  -2 2063.66   79.37   1
  -5  -2  -2 2126.62   77.54   2
   5   2   2 2225.35   79.55   1
  -5   2  -2 2047.99   80.18   1
   6  -2   2 114.450   7.425   2
  -6  -2  -2 111.466   6.094   1
  -6  -2  -2 106.505   5.034   2
  -6   2  -2 115.610   7.279   1
   6   2   2 103.461   5.720   2
   6   2   2 105.652   6.246   1
   7  -2   2 44.1483  5.3880   2
  -7  -2  -2 48.4184  3.9311   1
  -7  -2  -2 55.1459  3.7749   2
  -7   2  -2 48.0363  5.1162   1
   7   2   2 45.6091  3.8926   2
   7   2   2 42.3249  3.9684   1
   8  -2   2 55.3022  6.1268   2
  -8  -2  -2 68.0494  4.5401   2
  -8  -2  -2 56.7412  4.6478   1
   8   2   2 62.4095  5.5757   2
  -8   2  -2 67.2232  6.1606   1
   9  -2   2 107.672   9.181   2
  -9  -2  -2 133.971   8.119   1
  -9  -2  -2 144.114   6.892   2
   9   2   2 133.884   7.857   2
  -9   2  -2 155.043   9.691   1
  10  -2   2 93.6694  8.6395   2
 -10  -2  -2 89.9857  7.2461   1
  10   2   2 80.3777  7.2084   2
 -10   2  -2 79.7868  7.6644   1
  11  -2   2 5.33511 6.46611   2
 -11  -2  -2 8.44072 4.41708   1
 -11   2  -2 7.61884 5.88780   1
  11   2   2 7.47575 4.92496   2
 -12  -2  -2 141.758   9.617   1
  12  -2   2 140.331  11.098   2
  12   2   2 155.322  10.412   2
 -12   2  -2 129.865  11.632   1
  13  -2   2 8.67826 6.89204   2
 -13  -2  -2 1.58584 5.13803   1
 -13   2  -2 -7.5910  6.7705   1
 -14  -2  -2 71.2201  7.5182   1
  14  -2   2 83.9905  9.6650   2
 -14   2  -2 87.5427 10.2027   1
  15  -2   2 36.7975  8.9029   2
 -15   2  -2 16.3923  8.8493   1
  15  -3  -2 41.5299  9.8479   2
 -15   3   2 31.5530  9.9450   1
  14  -3  -2 3.74930 8.22991   2
 -14   3   2 2.98343 8.42435   1
  13  -3  -2 21.9074  7.7439   2
 -13   3   2 24.0779  8.4103   1
  12  -3  -2 29.1970  7.4006   2
  12   3  -2 18.6409  5.3021   2
 -12   3   2 27.8159  8.0670   1
 -11  -3   2 112.094   6.873   1
  11  -3  -2 112.233  10.139   2
 -11   3   2 114.798  10.570   1
  11   3  -2 105.349   8.160   2
  10  -3  -2 61.5885  7.0564   2
 -10  -3   2 49.4184  4.8588   1
 -10   3   2 49.7975  7.7694   1
  10   3  -2 61.3413  5.2471   2
  -9  -3   2 559.969  20.524   1
   9  -3  -2 531.839  22.356   2
  -9  -3   2 544.762  20.791   2
  -9  -3   2 510.306  20.577   1
   9   3  -2 501.273  20.915   2
  -9   3   2 509.171  24.004   1
  -8  -3   2 55.8973  3.6359   1
  -8  -3   2 48.0452  3.6492   1
   8  -3  -2 54.4570  5.8642   2
  -8  -3   2 58.5094  4.8025   2
   8   3  -2 46.9036  4.2906   2
  -8   3   2 37.0322  6.5701   1
  -7  -3   2 3.00077 2.07765   2
   7  -3  -2 5.20956 4.21479   2
  -7   3   2 5.04960 4.96169   1
   7   3  -2 8.26428 3.18699   2
   6  -3  -2 369.266  15.814   2
  -6  -3   2 379.498  14.438   2
  -6   3   2 367.478  17.795   1
   6   3  -2 365.738  15.181   2
  -5  -3   2 1963.22   71.76   2
   5  -3  -2 1934.80   72.64   2
  -5   3   2 1972.74   75.31   1
   5   3  -2 1892.21   72.12   2
   4  -3  -2 1367.95   53.04   1
  -4  -3   2 1408.91   51.28   2
   4  -3  -2 1402.76   52.04   2
   4   3  -2 1353.43   51.35   2
  -3  -3   2 1442.32   55.05   2
   3  -3  -2 1489.84   56.81   1
   3  -3  -2 1469.77   55.61   2
   3   3  -2 1455.71   55.05   2
  -3   3   2 1534.65   55.55   2
  -3   3   2 1527.07   56.76   1
   2  -3  -2 910.042  35.403   1
   2  -3  -2 920.801  34.453   2
   2   3  -2 914.141  34.551   1
   2   3  -2 918.548  34.050   2
   2   3  -2 887.557  34.531   1
  -2   3   2 911.326  34.391   2
  -2   3   2 933.038  35.438   1
   1  -3  -2 9.16361 2.20118   2
   1  -3  -2 11.5034  3.0527   1
  -1   3   2 6.86825 3.16459   1
   1   3  -2 11.4910  1.7068   2
  -1   3   2 8.80768 1.97809   2
   1   3  -2 7.81056 1.61907   1
   1   3  -2 9.77761 2.65823   2
   0  -3  -2 1583.40   60.97   1
   0  -3   2 1566.25   60.76   1
   0  -3  -2 1667.70   59.34   2
   0   3  -2 1468.45   59.68   2
   0   3   2 1738.85   60.93   1
   0   3  -2 1555.27   60.61   1
   0   3   2 1617.99   59.34   2
   1  -3   2 867.100  35.383   1
  -1  -3  -2 944.744  34.064   2
  -1  -3  -2 903.176  35.327   1
   1  -3   2 935.071  34.906   2
  -1   3  -2 834.894  35.223   1
   1   3   2 910.374  34.140   2
  -1   3  -2 960.159  34.776   2
   1   3   2 958.720  35.103   1
  -2  -3  -2 260.284  11.193   1
   2  -3   2 257.677  11.594   2
   2  -3   2 266.180  11.701   1
  -2  -3  -2 270.737  10.069   2
  -2   3  -2 276.514  11.594   1
  -2   3  -2 266.692  11.444   2
   2   3   2 266.333  10.843   1
   2   3   2 241.438  10.343   2
   3  -3   2 341.261  13.661   2
  -3  -3  -2 306.730  12.898   1
   3  -3   2 298.423  13.767   1
  -3   3  -2 305.622  13.597   1
   3   3   2 318.659  12.627   1
   4  -3   2 1670.51   63.04   2
  -4  -3  -2 1617.93   63.32   1
   4   3   2 1779.35   63.32   1
  -4   3  -2 1624.31   64.23   1
  -5  -3  -2 26.9109  2.8864   1
   5  -3   2 21.6374  4.0431   2
  -5   3  -2 17.8977  3.9350   1
   5   3   2 33.6886  2.8716   1
   6  -3   2 -0.4957  4.2950   2
  -6  -3  -2 4.07186 2.49323   1
   6   3   2 3.04102 2.51663   1
  -6   3  -2 8.18350 3.77238   1
  -7  -3  -2 554.979  21.985   1
   7  -3   2 568.137  23.047   2
   7   3   2 576.809  22.152   1
  -7   3  -2 510.003  23.378   1
   8  -3   2 403.184  18.171   2
  -8  -3  -2 443.239  15.425   2
  -8  -3  -2 422.153  16.823   1
  -8  -3  -2 369.027  15.584   2
  -8   3  -2 386.105  18.597   1
   9  -3   2 353.076  16.759   2
  -9  -3  -2 347.531  15.092   1
  -9   3  -2 364.127  17.143   1
 -10  -3  -2 24.1437  4.2450   1
  10  -3   2 28.6106  6.4390   2
  10   3   2 28.4038  4.2512   2
 -10   3  -2 36.1027  6.5917   1
  11  -3   2 2.49709 6.40398   2
 -11  -3  -2 1.34802 3.92759   1
 -11   3  -2 -2.8109  6.2560   1
 -12  -3  -2 -4.3561  4.3893   1
  12  -3   2 0.51550 6.95232   2
 -12   3  -2 3.76828 6.98493   1
  13  -3   2 115.729  10.885   2
 -13   3  -2 107.661  10.815   1
  14  -3   2 5.54465 7.99167   2
 -14   3  -2 0.95965 8.30488   1
  15  -3   2 46.4258  9.6601   2
 -15   3  -2 38.8366 10.3116   1
  15  -4  -2 74.8493 11.4329   2
 -15   4   2 49.9581 11.3745   1
  14  -4  -2 49.0016  9.8263   2
 -14   4   2 47.4549 10.6194   1
  13  -4  -2 2.56554 7.84154   2
 -13   4   2 7.24377 8.84745   1
  12  -4  -2 -1.7742  7.2883   2
 -12   4   2 -4.6334  7.9276   1
  11  -4  -2 3.02382 6.60204   2
  11   4  -2 0.25077 4.17742   2
 -11   4   2 2.86718 7.25446   1
  10  -4  -2 126.016   9.348   2
  10   4  -2 120.449   7.538   2
 -10   4   2 108.632  10.488   1
  -9  -4   2 4.29733 2.27799   2
   9  -4  -2 8.31435 5.06838   2
  -9   4   2 3.57754 6.28257   1
   9   4  -2 9.90274 3.48234   2
   8  -4  -2 5.32019 4.58828   2
  -8  -4   2 8.02108 2.10368   2
   8   4  -2 6.21771 3.39057   2
  -8   4   2 1.65060 5.86509   1
  -7  -4   2 25.9460  2.3212   2
   7  -4  -2 34.7481  5.2362   2
  -7   4   2 25.1285  6.2480   1
   7   4  -2 27.1503  3.7009   2
  -6  -4   2 0.44909 1.54822   2
   6  -4  -2 6.05703 3.71081   2
   6   4  -2 1.34137 3.03957   2
  -6   4   2 3.29401 5.26364   1
   5  -4  -2 508.319  20.217   2
  -5  -4   2 515.887  18.750   2
  -5   4   2 463.251  22.147   1
   5   4  -2 477.443  18.922   2
   4  -4  -2 18.6503  3.7425   2
   4  -4  -2 21.5818  4.0214   1
   4   4  -2 18.7461  2.0934   2
   3  -4  -2 210.548   9.587   2
   3  -4  -2 218.239  10.042   1
   3   4  -2 214.112   8.593   1
   3   4  -2 213.407   9.342   2
   3   4  -2 190.453   8.237   2
   3   4  -2 190.594   8.302   1
   2  -4  -2 92.5974  5.9253   2
   2  -4  -2 107.811   6.726   1
   2   4  -2 104.634   5.467   1
   2   4  -2 104.351   6.004   2
   2   4  -2 96.0927  5.0498   1
   2   4  -2 99.3332  4.8609   2
  -2   4   2 111.815   5.851   2
   1  -4  -2 976.092  36.491   2
   1  -4  -2 973.163  37.608   1
  -1   4   2 991.601  37.818   1
   1   4  -2 952.497  36.914   1
   1   4  -2 949.004  37.082   1
  -1   4   2 982.737  36.452   2
   1   4  -2 984.897  36.723   2
   1   4  -2 930.821  36.251   2
   0  -4  -2 3.56582 2.24811   2
   0  -4   2 -1.9005  3.2071   2
   0  -4  -2 8.33921 3.37968   1
   0   4  -2 7.46008 2.37723   1
   0   4  -2 1.81353 2.21289   1
   0   4   2 5.56311 3.41045   1
   0   4  -2 3.27251 2.80009   2
   0   4   2 4.78589 2.04769   2
   1  -4   2 77.0901  6.2423   2
  -1  -4  -2 78.8536  6.2837   1
  -1  -4  -2 84.7655  4.6182   2
  -1   4  -2 90.9270  6.0519   2
   1   4   2 86.2247  5.9670   1
  -1   4  -2 98.2074  5.8560   1
   1   4   2 86.8078  4.5453   2
  -2  -4  -2 89.5317  7.1498   1
  -2  -4  -2 110.189   5.183   2
   2  -4   2 105.038   7.235   2
   2   4   2 114.087   5.277   2
   2   4   2 111.391   5.999   1
  -2   4  -2 128.253   7.108   1
   3  -4   2 86.1894  6.3963   2
  -3  -4  -2 90.5369  6.4626   1
   3   4   2 90.2600  5.2447   1
  -3   4  -2 82.7619  6.5116   1
   4  -4   2 8.82353 4.27720   2
  -4  -4  -2 11.9834  3.3287   1
   4   4   2 13.9980  2.4514   1
  -4   4  -2 21.9992  4.1455   1
   5  -4   2 1536.58   59.30   2
  -5  -4  -2 1515.18   59.32   1
   5   4   2 1620.23   59.14   1
  -5   4  -2 1558.31   60.54   1
  -6  -4  -2 91.8579  6.3027   1
   6  -4   2 98.8486  8.3035   2
   6   4   2 102.878   6.063   1
  -6   4  -2 107.781   8.235   1
   7  -4   2 200.785  11.523   2
  -7  -4  -2 201.463   9.469   1
  -7   4  -2 182.648  11.416   1
   7   4   2 200.150   9.428   1
   8  -4   2 97.7960  9.4050   2
  -8  -4  -2 113.286   7.205   1
  -8   4  -2 125.851   9.659   1
  -9  -4  -2 202.461  10.200   1
   9  -4   2 206.685  12.576   2
  -9   4  -2 210.458  12.754   1
  10  -4   2 -1.2216  6.3091   2
 -10  -4  -2 0.48356 3.82416   1
 -10   4  -2 12.8698  6.3953   1
 -11  -4  -2 156.138   9.627   1
  11  -4   2 181.019  12.579   2
 -11   4  -2 165.495  12.841   1
  12  -4   2 12.6176  7.5846   2
 -12   4  -2 11.7869  7.7890   1
  13  -4   2 13.7247  8.7923   2
 -13   4  -2 4.29265 8.25234   1
  14  -4   2 5.56038 8.68836   2
 -14   4  -2 -10.042   8.560   1
  14  -5  -2 16.9333  9.5961   2
 -14   5   2 14.0170 10.3354   1
  13  -5  -2 6.94649 8.71122   2
 -13   5   2 3.23141 9.32613   1
  12  -5  -2 40.1034  8.7345   2
 -12   5   2 38.1064  9.7895   1
  11  -5  -2 80.9583  9.1895   2
 -11   5   2 75.7321 10.4743   1
  10  -5  -2 23.5935  6.8917   2
 -10   5   2 12.9828  7.7995   1
   9  -5  -2 101.276   9.606   2
  -9   5   2 110.944  10.578   1
   9   5  -2 97.7331  6.2771   2
   8  -5  -2 151.281  10.306   2
  -8   5   2 129.764  12.174   1
   8   5  -2 150.127   7.830   2
   7  -5  -2 31.0878  5.7433   2
  -7   5   2 33.1372  7.2026   1
   7   5  -2 21.1813  3.7859   2
   6  -5  -2 9.04128 4.84439   2
   6   5  -2 14.6804  3.5192   2
  -6   5   2 -1.9190  5.6677   1
   6   5  -2 7.40205 2.92187   2
   5  -5  -2 1016.25   40.36   2
   5   5  -2 1071.18   39.57   2
   5   5  -2 1040.85   39.01   2
  -5   5   2 1047.26   42.98   1
   4  -5  -2 93.6257  7.1416   2
   4  -5  -2 99.6875  7.2512   1
   4   5  -2 97.4753  4.7516   2
   4   5  -2 100.991   6.339   2
   4   5  -2 91.2124  4.6561   1
   4   5  -2 93.2672  4.5801   1
   3  -5  -2 15.1596  3.8634   2
   3  -5  -2 10.8704  4.0732   1
   3   5  -2 16.4230  3.0965   1
   3   5  -2 13.8236  2.2093   1
   3   5  -2 12.6685  2.1498   2
   2  -5  -2 215.064  10.418   1
   2  -5  -2 217.036   9.990   2
   2   5  -2 226.721   9.378   1
   2   5  -2 201.737   9.883   1
   2   5  -2 195.750   9.756   2
   2   5  -2 206.275   8.789   2
   1  -5  -2 1353.15   52.88   1
   1  -5  -2 1313.46   51.55   2
   1   5  -2 1398.47   52.53   1
   1   5  -2 1407.49   51.31   2
   1   5  -2 1411.19   51.77   2
   1   5  -2 1349.80   52.39   1
   0  -5  -2 18.5047  3.2513   2
   0  -5   2 23.7152  4.3772   2
   0  -5  -2 21.3099  4.2149   1
   0   5  -2 23.4860  3.4028   1
   0   5   2 25.0885  3.0863   2
   0   5  -2 29.8345  3.5541   1
   1  -5   2 76.6832  6.9804   2
  -1  -5  -2 79.6355  5.4526   2
  -1  -5  -2 79.7291  6.5835   1
   1   5   2 79.4251  4.9868   2
  -1   5  -2 75.5370  6.2256   1
  -2  -5  -2 16.5141  2.7927   2
  -2  -5  -2 23.6501  4.2220   1
   2  -5   2 10.5739  4.4969   2
   2   5   2 20.3513  2.5542   2
  -2   5  -2 25.8843  4.1470   1
   2   5   2 14.0198  3.4859   1
  -3  -5  -2 1350.69   53.51   1
  -3  -5  -2 1374.72   51.69   2
   3  -5   2 1385.70   53.19   2
   3   5   2 1410.06   52.99   1
  -3   5  -2 1438.69   54.30   1
   3   5   2 1390.33   51.75   2
   4  -5   2 28.8683  5.3987   2
  -4  -5  -2 33.6636  4.5650   1
  -4   5  -2 30.2454  4.9035   1
   4   5   2 25.3693  3.1657   1
  -5  -5  -2 116.208   7.968   1
   5  -5   2 124.926   9.235   2
  -5   5  -2 156.985   9.255   1
   5   5   2 112.234   6.790   1
   6  -5   2 17.6590  5.7641   2
  -6  -5  -2 22.8782  4.3189   1
  -6   5  -2 25.2181  5.5368   1
   6   5   2 8.57728 3.00110   1
   7  -5   2 29.4455  6.4805   2
  -7  -5  -2 30.8368  4.5806   1
  -7   5  -2 36.2122  6.1505   1
   7   5   2 39.8866  3.8445   1
   8  -5   2 54.0660  7.5860   2
  -8  -5  -2 50.2509  4.9838   1
  -8   5  -2 51.1430  7.1500   1
  -9  -5  -2 165.024   9.544   1
   9  -5   2 168.752  11.473   2
  -9   5  -2 212.993  12.722   1
  10  -5   2 23.7257  7.6999   2
 -10  -5  -2 17.0473  4.4170   1
 -10   5  -2 25.8809  7.4689   1
  11  -5   2 17.9741  7.9549   2
 -11   5  -2 16.2389  7.7305   1
  12  -5   2 31.4958  8.7237   2
 -12   5  -2 31.0519  8.8814   1
  13  -5   2 7.39238 8.57887   2
 -13   5  -2 -0.0165  8.7932   1
  14  -5   2 11.8066 10.1199   2
 -14   5  -2 -4.9995  9.3250   1
  14  -6  -2 5.47618 9.96516   2
 -14   6   2  0.4025 10.6209   1
  13  -6  -2 -1.1748  9.0273   2
 -13   6   2  6.4282 10.0565   1
  12  -6  -2 2.58888 8.45808   2
 -12   6   2 6.15515 9.37581   1
  11  -6  -2 -0.5398  6.6691   2
 -11   6   2 -4.0185  8.1884   1
  10  -6  -2 3.33942 6.89747   2
 -10   6   2 -4.7484  7.6315   1
   9  -6  -2 25.3806  6.9763   2
  -9   6   2 35.4356  8.5894   1
   8  -6  -2 2.93082 5.94854   2
  -8   6   2 10.0878  7.1552   1
   7  -6  -2 61.4993  6.5560   2
  -7   6   2 51.5738  8.3002   1
   7   6  -2 52.8197  4.5764   2
   6  -6  -2 1.11116 5.10121   2
  -6   6   2 3.75795 6.29636   1
   6   6  -2 1.06341 3.40697   2
   6   6  -2 0.99367 2.71336   2
   5  -6  -2 51.6741  6.0256   2
   5   6  -2 59.3366  4.1707   2
  -5   6   2 52.0753  7.7464   1
   5   6  -2 50.9985  4.5666   2
   4  -6  -2 7.88042 4.56676   2
   4   6  -2 10.2174  2.3371   1
   4   6  -2 9.24563 2.32721   2
   4   6  -2 14.3277  3.7069   2
   4   6  -2 13.0648  2.5834   1
   3  -6  -2 10.9594  4.3100   2
   3  -6  -2 10.4643  4.3745   1
   3   6  -2 2.76529 2.43714   1
   3   6  -2 0.22405 3.54720   1
   3   6  -2 4.74086 2.30922   2
   3   6  -2 5.73757 3.64879   2
   2  -6  -2 228.942  11.485   2
   2  -6  -2 234.419  11.575   1
   2   6  -2 240.407  10.038   2
   2   6  -2 241.834  10.776   1
   2   6  -2 247.017  11.926   1
   1  -6  -2 338.005  14.582   2
   1  -6  -2 333.196  15.036   1
   1   6  -2 314.109  14.970   1
   1   6  -2 353.835  13.855   2
   1   6  -2 350.839  14.720   1
   0  -6   2 90.1056  8.2268   2
   0  -6  -2 106.673   6.926   2
   0  -6  -2 105.604   7.431   1
   0   6  -2 102.565   7.239   1
  -1  -6  -2 84.5888  5.9680   2
  -1  -6  -2 90.6724  6.9473   1
   1  -6   2 76.8943  6.8961   2
  -1   6  -2 82.6217  6.9693   1
   1   6   2 85.1422  5.6277   2
  -2  -6  -2 1280.30   47.03   2
  -2  -6  -2 1234.50   48.39   1
   2  -6   2 1237.35   48.27   2
   2   6   2 1274.58   46.86   2
  -2   6  -2 1228.05   49.10   1
  -3  -6  -2 73.2605  5.7510   1
   3  -6   2 66.1284  6.6845   2
  -3  -6  -2 72.4526  5.4381   2
  -3   6  -2 63.4662  6.2783   1
   3   6   2 67.1145  5.0200   2
   4  -6   2 105.977   8.997   2
  -4  -6  -2 101.712   7.564   1
  -4   6  -2 92.6575  8.6274   1
  -5  -6  -2 202.712  10.556   1
   5  -6   2 210.082  12.177   2
  -5   6  -2 193.195  11.959   1
   6  -6   2 252.131  13.689   2
  -6  -6  -2 250.851  12.090   1
  -6   6  -2 217.980  13.557   1
   7  -6   2 93.5027  9.0759   2
  -7  -6  -2 102.395   8.130   1
  -7   6  -2 101.848   9.858   1
  -8  -6  -2 24.6481  4.8828   1
   8  -6   2 22.9864  7.1481   2
  -8   6  -2 16.8234  6.7256   1
   9  -6   2 129.890  11.553   2
  -9   6  -2 110.709  10.455   1
  10  -6   2 -4.6347  7.4518   2
 -10   6  -2 4.23695 7.41043   1
  11  -6   2 50.8767  9.3533   2
 -11   6  -2 39.7051  9.1239   1
  12  -6   2 0.30717 8.65447   2
 -12   6  -2 0.26652 8.45885   1
  13  -6   2 7.11884 9.48435   2
 -13   6  -2 -3.7649  9.3450   1
  13  -7  -2 73.9520 11.4056   2
 -13   7   2 59.1496 12.5247   1
  12  -7  -2 20.5710  9.3224   2
 -12   7   2 2.39712 9.79661   1
  11  -7  -2 43.1076  9.3899   2
 -11   7   2 38.1769 10.3146   1
  10  -7  -2 90.6824  9.9929   2
 -10   7   2 83.9474 11.2092   1
   9  -7  -2 257.356  15.210   2
  -9   7   2 256.905  17.415   1
   8  -7  -2 122.243  10.724   2
  -8   7   2 101.382  11.179   1
   7  -7  -2 8.25636 6.39796   2
  -7   7   2 15.6829  7.4541   1
   6  -7  -2 84.3469  8.0218   2
  -6   7   2 95.3785 10.3350   1
   6   7  -2 93.2991  5.6030   2
   5  -7  -2 187.113  11.425   2
  -5   7   2 197.331  13.801   1
   5   7  -2 200.101   8.593   2
   5   7  -2 190.481   8.640   1
   4  -7  -2 15.6900  5.3115   2
  -4   7   2 2.23564 6.18388   1
   4   7  -2 5.52995 2.77846   1
   4   7  -2 7.15450 2.68221   2
   4   7  -2 9.22054 3.17643   1
   3  -7  -2 76.3494  6.6486   2
   3   7  -2 74.6863  7.2850   1
   3   7  -2 64.6373  5.8448   1
   3   7  -2 70.9510  4.8634   2
   2  -7  -2 26.9845  4.9482   2
   2  -7  -2 35.1623  5.1585   1
   2   7  -2 33.5339  3.9796   1
   2   7  -2 23.1387  3.4602   2
   1  -7  -2 12.3245  4.4307   1
   1  -7  -2 14.8263  4.5687   2
   1   7  -2 11.3690  3.2582   2
   1   7  -2 10.1988  3.7999   1
   0  -7  -2 84.2847  7.1727   1
   0  -7  -2 76.1059  6.8810   2
   0   7  -2 87.8079  7.3928   1
   1  -7   2 32.2221  5.8533   2
  -1  -7  -2 48.8870  5.1957   1
  -1  -7  -2 44.5621  4.7160   2
  -1   7  -2 38.3118  5.3236   1
   2  -7   2 10.7773  5.5379   2
  -2  -7  -2 7.08284 3.74183   2
  -2  -7  -2 7.93963 4.21612   1
  -2   7  -2 6.90194 4.52222   1
   2   7   2 10.8976  3.4508   2
   3  -7   2 101.560   9.478   2
  -3  -7  -2 107.355   7.558   1
   3   7   2 102.744   6.671   2
  -3   7  -2 96.1752  8.9207   1
   4  -7   2 95.8710  8.8401   2
  -4  -7  -2 101.564   7.614   1
  -4   7  -2 107.921   9.588   1
   4   7   2 107.509   4.779   2
  -5  -7  -2 308.322  14.158   1
   5  -7   2 339.928  16.473   2
  -5   7  -2 299.243  16.472   1
  -6  -7  -2 67.8037  5.5732   1
   6  -7   2 56.4265  8.1504   2
  -6   7  -2 35.1153  7.1786   1
   7  -7   2 95.0951  9.1737   2
  -7  -7  -2 105.024   7.729   1
  -7   7  -2 83.8716  9.4367   1
   8  -7   2 45.3539  8.6008   2
  -8   7  -2 50.8585  8.4722   1
   9  -7   2 5.99847 7.89128   2
  -9   7  -2 8.53036 7.61942   1
  10  -7   2 16.7150  8.5958   2
 -10   7  -2 8.98942 8.19799   1
  11  -7   2 4.54208 8.00365   2
 -11   7  -2 15.6478  9.2570   1
  12  -7   2 19.6564  9.6651   2
 -12   7  -2 -7.2092  9.0638   1
  11  -8  -2 12.9850  9.1918   2
 -11   8   2 -9.4099  9.1171   1
  10  -8  -2 84.0473 10.3567   2
 -10   8   2 76.1979 11.6770   1
   9  -8  -2 0.79666 7.62576   2
  -9   8   2 1.78647 8.32684   1
   8  -8  -2 2.17591 7.31801   2
  -8   8   2 2.16093 8.02180   1
   7  -8  -2 25.8359  7.3974   2
  -7   8   2 24.9679  8.3237   1
   6  -8  -2 0.00997 6.38712   2
  -6   8   2 6.15884 7.31752   1
   5  -8  -2 53.1696  7.6261   2
  -5   8   2 33.7074  8.1921   1
   5   8  -2 46.1041  3.9178   2
   4  -8  -2 102.262   9.478   2
   4   8  -2 103.926   6.958   1
  -4   8   2 102.965  10.264   1
   4   8  -2 104.201   6.077   2
   3  -8  -2 182.173  11.940   2
   3   8  -2 202.684  10.244   1
  -3   8   2 166.924  13.226   1
   3   8  -2 214.570   9.214   2
   2  -8  -2 1.45889 4.98242   2
   2   8  -2 2.81157 3.43263   2
   2   8  -2 1.27708 3.84438   1
   1  -8  -2 194.280  10.859   1
   1  -8  -2 184.470  11.117   2
   1   8  -2 204.555  10.807   1
   1   8  -2 188.807   9.388   2
   0  -8  -2 165.843   9.831   1
   0  -8  -2 147.645   9.700   2
   0   8  -2 174.315  10.375   1
  -1  -8  -2 650.605  26.940   1
   1  -8   2 629.264  27.757   2
  -1  -8  -2 674.190  26.691   2
  -1   8  -2 705.432  28.134   1
   2  -8   2 43.7001  7.4619   2
  -2  -8  -2 45.8246  5.2020   1
  -2  -8  -2 47.6849  5.4310   2
  -2   8  -2 42.2177  6.4918   1
   3  -8   2 272.776  15.369   2
  -3  -8  -2 267.007  12.690   1
  -3   8  -2 257.420  14.643   1
  -4  -8  -2 89.4894  7.5359   1
   4  -8   2 79.5348  8.8902   2
  -4   8  -2 116.796  10.389   1
   5  -8   2 427.466  20.709   2
  -5  -8  -2 421.006  18.168   1
  -5   8  -2 436.683  21.074   1
   6  -8   2 2.07579 6.50723   2
  -6   8  -2 8.42411 6.54244   1
   7  -8   2 21.7144  8.3215   2
  -7   8  -2 20.4365  7.6557   1
   8  -8   2 104.935  11.144   2
  -8   8  -2 102.515  10.909   1
   9  -8   2 35.7188  9.3779   2
  -9   8  -2 36.9680  9.2743   1
  10  -8   2 47.6667 10.1172   2
 -10   8  -2 41.6271  9.9999   1
  11  -8   2 6.77202 9.64758   2
 -11   8  -2 -7.9993  9.2702   1
  10  -9  -2 18.8210  9.3344   2
 -10   9   2 9.55412 9.78334   1
   9  -9  -2 47.6531  9.7981   2
  -9   9   2 46.1706 10.6205   1
   8  -9  -2 28.5725  8.5819   2
  -8   9   2 26.5633  9.5932   1
   7  -9  -2 68.9822  9.2970   2
  -7   9   2 63.4678 10.2289   1
   6  -9  -2 167.368  12.480   2
  -6   9   2 138.637  13.727   1
   5  -9  -2 57.1199  8.4453   2
  -5   9   2 40.9803  8.6754   1
   4  -9  -2 0.69604 6.72704   2
  -4   9   2 4.73646 7.06289   1
   3  -9  -2 0.06925 6.40028   2
   3   9  -2 -0.9635  3.7539   2
  -3   9   2 -0.1473  6.5952   1
   2  -9  -2 214.640  12.814   2
   2   9  -2 217.021  11.780   1
  -2   9   2 199.751  14.170   1
   2   9  -2 211.090  10.247   2
   1  -9  -2 13.3667  5.8065   2
   1   9  -2 16.3631  4.2030   2
  -1   9   2 8.67068 6.20445   1
   1   9  -2 11.1821  5.0882   1
   0  -9  -2 119.691   9.566   2
   0   9  -2 142.295  10.158   1
   0   9  -2 129.872   8.143   2
  -1  -9  -2 16.2268  5.5449   2
  -1  -9  -2 8.52394 4.75975   1
  -1   9  -2 4.33555 5.33716   1
   2  -9   2 18.8034  7.3779   2
  -2  -9  -2 23.4580  4.8637   1
  -2   9  -2 11.7488  5.8839   1
   3  -9   2 133.519  12.804   2
  -3  -9  -2 153.865   9.184   1
  -3   9  -2 157.641  11.881   1
  -4  -9  -2 65.5949  5.8445   1
   4  -9   2 62.9618  8.8432   2
  -4   9  -2 59.2796  8.2743   1
   5  -9   2 3.53678 7.56988   2
  -5   9  -2 -0.7318  6.6909   1
   6  -9   2 123.424  11.525   2
  -6   9  -2 132.991  12.744   1
   7  -9   2 15.8856  8.8296   2
  -7   9  -2 9.66635 8.02336   1
   8  -9   2 43.1306  9.8627   2
  -8   9  -2 35.8431  9.3194   1
   9  -9   2 2.15015 9.42412   2
  -9   9  -2 2.53233 9.10039   1
   8 -10  -2 175.048  14.872   2
  -8  10   2 177.342  16.537   1
   7 -10  -2 108.791  11.160   2
  -7  10   2 83.5882 11.7721   1
   6 -10  -2 27.6470  8.5627   2
  -6  10   2 29.9846  9.0706   1
   5 -10  -2 28.6215  8.6357   2
  -5  10   2 32.9876  8.7631   1
   4 -10  -2 245.407  14.304   2
  -4  10   2 197.400  15.393   1
   3 -10  -2 104.255   9.345   2
  -3  10   2 91.1670 10.4527   1
   2 -10  -2 0.56914 6.61420   2
  -2  10   2 -3.0180  6.6458   1
   2  10  -2 5.43253 4.49063   2
   1 -10  -2 8.02287 6.51605   2
   1  10  -2 13.3259  5.7771   1
  -1  10   2 20.7392  6.9051   1
   1  10  -2 12.7150  4.6881   2
   0 -10  -2 91.7768  8.6934   2
   0  10   2 88.7344  9.2371   1
   0  10  -2 93.9482  8.5753   1
   0  10  -2 100.620   7.790   2
   1  10   2 0.70928 5.98445   1
  -1  10  -2 1.36391 4.99678   2
  -1  10  -2 -1.5997  5.8806   1
  -2  10  -2 83.0979  8.7962   1
   3 -10   2 11.1375  7.8458   2
  -3  10  -2 5.54580 6.76523   1
   4 -10   2 53.0557  9.4578   2
  -4  10  -2 41.3139  8.3181   1
   5 -10   2 35.5073  9.3674   2
  -5  10  -2 12.6132  7.8047   1
   6 -10   2 22.8300  9.2534   2
  -6  10  -2 8.68135 8.09814   1
   7 -10   2 18.7955  9.7724   2
  -7  10  -2 -1.6282  8.2956   1
   5 -11  -2 3.11732 8.65519   2
  -5  11   2 5.02640 8.21653   1
   4 -11  -2 23.7239  8.7668   2
  -4  11   2 23.7013  8.4788   1
   3 -11  -2 42.7019  8.7361   2
  -3  11   2 33.7284  8.4968   1
   2 -11  -2 50.6679  9.0029   2
  -2  11   2 35.8580  8.3347   1
  -1  11   2 13.0545  7.1731   1
   0  11  -2 32.5853  6.2712   2
   0  11   2 29.4695  7.5909   1
  -1  11  -2 69.9951  8.7777   1
  -1  11  -2 71.5176  7.1822   2
   1  11   2 61.2742  8.5825   1
  -2  11  -2 -3.0580  6.9453   1
  -2  11  -2 -2.8174  5.6774   2
  -3  11  -2 63.2097  9.1867   1
   4 -11   2 120.518  12.102   2
  -4  11  -2 118.992  11.663   1
  16   0  -3 3.84581 9.15890   2
 -15   0   3 25.3919  7.2155   1
  15   0  -3 27.7699  8.3842   2
  14   0  -3 -7.4537  7.4599   2
 -14   0   3 1.06671 6.31892   1
 -13   0   3 25.7042  6.4747   1
  13   0  -3 30.1299  7.4633   2
  12   0  -3 -3.0439  6.2121   2
 -12   0   3 -1.2154  5.2600   1
 -11   0   3 167.247  11.033   1
  11   0  -3 184.357  11.363   2
  10   0  -3 7.18033 4.89512   2
 -10   0   3 0.49667 4.46002   1
  -9   0   3 36.2808  5.1467   1
   9   0  -3 38.3375  5.3818   2
   8   0  -3 2.21464 3.91618   2
  -8   0   3 0.61289 3.68872   1
   7   0  -3 7.11425 3.59401   2
  -7   0   3 6.77332 3.50359   1
  -7   0   3 4.73730 2.70309   1
  -6   0   3 1.54637 2.41968   1
  -6   0   3 0.38969 3.20869   1
  -6   0   3 5.40311 2.73708   2
   6   0  -3 3.05071 3.22163   2
  -5   0   3 762.979  28.719   2
  -5   0   3 755.743  28.755   1
   5   0  -3 719.059  28.823   2
   5   0  -3 748.078  28.878   1
   4   0  -3 -0.2708  2.3404   1
  -4   0   3 3.03512 2.16864   1
  -4   0   3 4.25731 2.42423   2
   4   0  -3 -1.0714  2.7260   2
   3   0  -3 1727.90   65.75   2
  -3   0   3 1821.20   66.53   1
  -3   0   3 1705.31   65.60   2
   3   0  -3 1788.84   66.58   1
  -2   0   3 -2.0283  1.7253   1
   2   0  -3 -2.3391  1.7330   1
  -2   0   3 -2.7290  1.9277   2
   2   0  -3 -0.8818  2.0413   2
  -1   0   3 178.433   7.361   1
   1   0  -3 184.314   7.363   1
  -1   0   3 171.817   7.300   2
   1   0  -3 182.775   7.347   2
   0   0   3 -5.6482  1.2115   1
   0   0   3 -4.9651  1.1221   2
   0   0  -3 -4.2868  1.2795   1
   0   0  -3 -4.9189  1.1992   2
  -1   0  -3 4725.47  171.58   2
  -1   0  -3 4278.96  174.69   1
   1   0   3 4852.36  171.60   2
   1   0   3 4781.25  174.77   1
   2   0   3 4.47762 1.30116   2
  -2   0  -3 5.03907 1.73924   1
  -2   0  -3 2.67668 1.43157   2
   2   0   3 4.80957 1.71973   1
   3   0   3 2961.16  107.45   1
  -3   0  -3 2712.01  105.43   2
  -3   0  -3 2847.07  107.35   1
  -3   0  -3 2872.55  105.22   2
  -4   0  -3 1.56020 2.06345   1
  -4   0  -3 0.66916 2.20942   2
   4   0   3 1.54185 1.99777   1
   4   0   3 1.08946 2.51471   2
  -5   0  -3 931.353  35.274   1
   5   0   3 893.824  34.745   2
  -5   0  -3 902.889  34.430   2
  -6   0  -3 4.37932 2.97233   1
   6   0   3 2.94047 3.48862   2
  -6   0  -3 0.13930 2.85468   2
   7   0   3 24.5635  4.3584   2
  -7   0  -3 18.5458  3.6784   1
   8   0   3 2.29831 4.25470   2
  -8   0  -3 4.12962 3.72442   1
  -9   0  -3 69.6831  6.6912   1
   9   0   3 52.8491  6.0000   2
  10   0   3 5.43806 5.21510   2
 -10   0  -3 3.74961 4.60643   1
 -11   0  -3 45.4008  6.2841   1
  11   0   3 58.3822  6.8798   2
 -12   0  -3 1.22455 5.64980   1
  12   0   3 1.41398 6.52644   2
  13   0   3 1.80281 6.97733   2
 -13   0  -3 -2.5600  6.0141   1
 -14   0  -3 1.30789 6.68071   1
  14   0   3 2.92348 7.17281   2
 -15   0  -3 -13.131   6.867   1
  16  -1  -3 -7.3037  9.3988   2
 -16   1   3 -10.255   7.663   1
  15  -1  -3 6.78920 8.29077   2
 -15   1   3 -1.7588  7.4923   1
  15   1  -3 -4.4325  8.3035   2
  14  -1  -3 63.4941  9.1286   2
  14   1  -3 73.5117  9.0824   2
 -14   1   3 68.7597  9.0220   1
 -13  -1   3 345.603  16.907   1
  13  -1  -3 393.122  18.668   2
 -13   1   3 353.548  18.416   1
  13   1  -3 347.570  17.512   2
 -12  -1   3 85.3954  7.1080   1
  12  -1  -3 91.8670  8.8008   2
  12   1  -3 82.3018  7.8789   2
 -12   1   3 72.7343  8.5288   1
  11  -1  -3 12.8816  6.3106   2
 -11  -1   3 4.64424 4.36894   1
 -11   1   3 4.40303 5.76529   1
  11   1  -3 12.3486  5.5916   2
 -10  -1   3 34.2993  4.8008   1
  10  -1  -3 29.9677  6.1392   2
  10   1  -3 32.0753  5.4168   2
 -10   1   3 31.0468  6.0812   1
   9  -1  -3 647.382  27.654   2
  -9  -1   3 733.937  27.021   1
  -9  -1   3 693.363  27.635   1
   9   1  -3 665.300  27.448   2
  -9   1   3 701.380  28.891   1
   8  -1  -3 119.580   7.949   2
  -8  -1   3 114.545   6.907   1
  -8  -1   3 124.663   6.404   1
   8   1  -3 112.239   7.810   2
  -8   1   3 102.084   8.658   1
   7  -1  -3 814.303  30.728   2
  -7  -1   3 828.719  30.245   1
  -7  -1   3 783.322  30.684   1
  -7   1   3 801.188  32.054   1
   7   1  -3 698.677  30.305   2
  -6  -1   3 77.5623  4.6723   1
   6  -1  -3 68.4403  5.5721   2
  -6  -1   3 80.4246  5.2232   1
  -6  -1   3 80.3096  5.4556   2
  -6   1   3 78.6247  5.6017   1
   6   1  -3 80.2880  6.2365   2
  -5  -1   3 4.90831 2.58513   2
  -5  -1   3 5.45416 2.01148   1
   5  -1  -3 6.95507 2.92921   1
   5  -1  -3 8.79957 2.79019   2
   5   1  -3 -0.1407  3.2966   2
  -5   1   3 6.70005 2.63599   2
  -5   1   3 3.70827 2.57375   1
  -4  -1   3 888.397  33.617   2
   4  -1  -3 893.110  33.858   2
   4  -1  -3 866.275  34.333   1
  -4  -1   3 871.133  33.721   1
  -4   1   3 917.575  34.220   1
   4   1  -3 843.977  33.773   2
   4   1  -3 876.913  33.779   1
  -4   1   3 946.808  33.789   2
   3  -1  -3 5.75217 2.68891   1
   3  -1  -3 5.12834 2.66562   2
  -3  -1   3 3.95325 1.80101   2
  -3  -1   3 7.51831 1.52088   1
   3   1  -3 5.45703 1.87764   1
  -3   1   3 13.3318  2.6655   1
   3   1  -3 10.3372  2.1943   2
  -3   1   3 7.19569 2.25468   2
   2  -1  -3 588.462  24.243   2
  -2  -1   3 628.072  23.747   2
  -2  -1   3 647.168  23.956   1
   2  -1  -3 648.588  24.624   1
  -2   1   3 653.477  24.555   1
   2   1  -3 633.505  23.946   1
  -2   1   3 625.653  24.197   2
   2   1  -3 624.909  23.770   2
   1  -1  -3 12.8834  2.0959   1
  -1  -1   3 10.0754  1.3891   2
   1  -1  -3 8.10305 2.48172   2
  -1  -1   3 10.1902  1.2791   1
  -1   1   3 2.66020 2.04555   2
   1   1  -3 5.01804 1.22228   1
  -1   1   3 4.47276 1.91331   1
   1   1  -3 2.95473 1.24999   2
   0  -1  -3 620.603  23.898   1
   0  -1   3 646.163  23.394   2
   0  -1  -3 618.847  23.521   2
   0  -1   3 648.795  23.866   1
   0   1   3 613.755  23.393   2
   0   1  -3 591.375  23.339   2
   0   1  -3 641.597  23.796   1
   0   1   3 584.372  23.862   1
   1  -1   3 36.5892  3.1530   1
  -1  -1  -3 39.7640  2.5199   2
   1  -1   3 31.6949  2.4397   2
  -1  -1  -3 50.8108  2.9944   1
   1   1   3 38.7593  2.3526   2
  -1   1  -3 37.7091  2.9602   1
   1   1   3 51.5017  3.0441   1
  -1   1  -3 36.0046  2.6924   2
  -2  -1  -3 80.4328  4.1272   1
  -2  -1  -3 77.8728  3.5593   2
   2  -1   3 69.8094  4.5249   1
  -2   1  -3 74.9381  3.9372   2
   2   1   3 82.7145  4.3799   1
   2   1   3 76.3861  3.5108   2
  -2   1  -3 77.0415  4.4147   1
  -2   1  -3 73.4738  4.6766   2
  -3  -1  -3 218.428   8.521   2
   3  -1   3 198.487   9.568   1
   3  -1   3 219.016   9.815   2
  -3  -1  -3 209.926   9.038   2
  -3  -1  -3 216.890   9.226   1
  -3   1  -3 232.317   9.618   2
  -3   1  -3 219.744   9.550   1
   3   1   3 228.635   9.351   1
   4  -1   3 815.144  34.049   1
  -4  -1  -3 895.682  33.001   2
   4  -1   3 938.179  33.744   2
  -4  -1  -3 863.940  32.708   2
  -4  -1  -3 878.803  33.727   1
   4   1   3 906.326  33.875   1
  -4   1  -3 805.610  33.999   1
  -4   1  -3 918.167  33.447   2
  -5  -1  -3 28.7560  2.7555   2
  -5  -1  -3 20.0052  2.0672   2
   5  -1   3 26.2528  3.9012   2
  -5  -1  -3 28.1640  2.9829   1
   5   1   3 16.3128  2.7921   1
  -5   1  -3 18.4462  3.3094   2
  -5   1  -3 24.9939  3.4355   1
  -6  -1  -3 22.5954  3.2634   1
   6  -1   3 24.7815  4.4215   2
  -6  -1  -3 28.4050  2.9746   2
  -6   1  -3 30.7402  3.9565   1
   6   1   3 30.8740  3.7724   2
   7  -1   3 25.9550  4.6095   2
  -7  -1  -3 25.7313  3.6414   1
  -7  -1  -3 20.9737  3.1521   2
   7   1   3 35.3817  4.2079   2
  -7   1  -3 35.5638  4.4594   1
  -8  -1  -3 327.077  13.532   2
   8  -1   3 335.397  15.133   2
  -8  -1  -3 346.131  14.490   1
   8   1   3 314.987  14.285   2
  -8   1  -3 303.977  14.979   1
  -9  -1  -3 21.5899  4.2919   1
   9  -1   3 20.0894  5.1779   2
   9   1   3 17.8432  4.7200   2
  -9   1  -3 14.7274  4.8192   1
 -10  -1  -3 1.79326 4.33353   1
  10  -1   3 5.58970 5.69565   2
  10   1   3 11.7123  5.0593   2
 -10   1  -3 6.00101 5.10421   1
  11  -1   3 169.861  11.746   2
 -11  -1  -3 179.113  10.738   1
  11   1   3 179.854  11.079   2
 -11   1  -3 191.240  11.822   1
  12  -1   3 19.4897  6.8890   2
 -12  -1  -3 18.8209  5.5980   1
  12   1   3 19.5277  6.2143   2
 -12   1  -3 13.2169  6.2959   1
  13  -1   3 284.100  15.676   2
 -13  -1  -3 264.206  14.826   1
  13   1   3 272.414  15.049   2
 -13   1  -3 274.474  15.503   1
  14  -1   3 3.36138 7.68112   2
 -14  -1  -3 -9.9306  5.9717   1
 -14   1  -3 4.06965 7.32620   1
 -15  -1  -3 -3.8139  6.5951   1
  15  -1   3 11.3969  8.4698   2
 -15   1  -3 6.35207 7.93446   1
  16  -2  -3 -1.1033  9.9865   2
 -16   2   3 -17.396   8.321   1
  15  -2  -3 15.0749  9.4181   2
 -15   2   3 1.71965 8.32250   1
  14  -2  -3 -5.4945  7.8282   2
 -14   2   3 -3.9947  7.4859   1
  14   2  -3 4.01047 6.65789   2
  13  -2  -3 2.36423 7.21809   2
 -13   2   3 -1.1719  7.1231   1
  13   2  -3 2.79863 6.43261   2
 -12  -2   3 -5.4164  3.7979   1
  12  -2  -3 6.97901 6.69689   2
 -12   2   3 -4.8714  6.5628   1
  12   2  -3 1.28148 5.36527   2
 -11  -2   3 257.735  12.241   1
  11  -2  -3 266.806  14.290   2
 -11   2   3 249.416  15.203   1
  11   2  -3 285.490  13.582   2
 -10  -2   3 56.1260  4.5104   1
  10  -2  -3 53.8558  6.9061   2
 -10  -2   3 64.0835  5.3942   1
 -10   2   3 48.0566  7.3446   1
  10   2  -3 47.4923  5.6486   2
   9  -2  -3 253.014  12.962   2
  -9  -2   3 245.879  11.237   1
  -9  -2   3 270.314  11.080   1
  -9   2   3 261.976  14.380   1
   9   2  -3 257.218  12.432   2
   8  -2  -3 156.668   9.680   2
  -8  -2   3 169.347   7.804   1
  -8  -2   3 168.773   7.624   1
  -8   2   3 172.823  11.079   1
   8   2  -3 156.315   9.179   2
  -7  -2   3 1678.66   63.56   1
  -7  -2   3 1778.53   63.00   2
  -7  -2   3 1663.79   63.41   1
   7  -2  -3 1675.57   63.52   2
   7   2  -3 1633.58   63.19   2
  -7   2   3 1660.48   65.78   1
  -6  -2   3 647.053  24.833   2
   6  -2  -3 659.980  25.444   2
  -6  -2   3 650.541  24.584   1
  -6  -2   3 616.255  24.612   1
   6   2  -3 646.549  25.265   2
   5  -2  -3 26.4414  3.8901   1
  -5  -2   3 26.1362  2.2758   1
   5  -2  -3 22.4032  3.6121   2
  -5  -2   3 21.6172  2.5150   2
   5   2  -3 17.8585  3.4546   2
  -4  -2   3 503.330  18.291   2
   4  -2  -3 485.977  18.924   2
   4  -2  -3 467.076  19.471   1
  -4   2   3 433.285  18.585   2
  -4   2   3 506.984  19.259   1
   4   2  -3 459.093  18.460   2
   3  -2  -3 2690.08   98.40   2
  -3  -2   3 2660.00   99.36   1
  -3  -2   3 2707.04   97.96   2
   3  -2  -3 2519.46  100.27   1
  -3   2   3 2819.71  100.31   1
   3   2  -3 2571.84   97.97   2
  -3   2   3 2723.13   98.34   2
   3   2  -3 2527.64   99.33   1
  -2  -2   3 141.487   6.090   2
  -2  -2   3 147.413   5.886   1
   2  -2  -3 135.251   6.720   2
   2  -2  -3 120.071   7.295   1
   2   2  -3 136.260   5.976   2
  -2   2   3 136.927   6.553   2
   2   2  -3 156.195   5.764   1
  -2   2   3 143.266   7.355   1
  -1  -2   3 1965.51   73.29   1
   1  -2  -3 1897.99   73.82   1
  -1  -2   3 1986.10   72.05   2
   1  -2  -3 1977.51   72.30   2
  -1   2   3 1943.86   72.37   2
   1   2  -3 1875.63   73.20   1
   1   2  -3 1947.36   72.03   2
  -1   2   3 1980.11   73.77   1
   0  -2  -3 878.811  32.924   2
   0  -2   3 898.954  32.749   2
   0  -2  -3 854.192  33.597   1
   0  -2   3 881.054  33.400   1
   0   2   3 918.269  33.566   1
   0   2   3 849.445  32.979   2
   0   2  -3 849.642  33.314   1
   0   2  -3 862.490  32.706   2
   1  -2   3 448.192  17.281   1
  -1  -2  -3 414.624  16.840   2
  -1  -2  -3 430.431  17.150   1
   1   2   3 439.202  17.153   1
  -1   2  -3 425.257  17.398   2
  -1   2  -3 440.109  16.760   2
  -1   2  -3 430.726  17.223   1
   1   2   3 449.476  16.562   2
  -2  -2  -3 110.296   4.706   2
   2  -2   3 111.387   5.722   1
  -2  -2  -3 95.2687  4.9940   1
  -2   2  -3 83.1812  6.0250   2
  -2   2  -3 115.959   5.525   1
   2   2   3 82.5125  4.0768   2
   2   2   3 87.5024  5.0593   1
   3  -2   3 2626.28  103.52   2
  -3  -2  -3 2710.54  104.79   1
   3  -2   3 2912.98  105.38   1
  -3  -2  -3 2751.08  102.60   2
  -3   2  -3 2871.19  103.47   2
   3   2   3 2829.53  104.84   1
  -3   2  -3 2834.00  105.28   1
   3   2   3 2741.30  102.56   2
   4  -2   3 912.496  35.233   2
  -4  -2  -3 903.438  34.086   2
  -4  -2  -3 892.597  35.033   1
  -4  -2  -3 921.649  33.905   2
   4   2   3 974.484  35.192   1
  -4   2  -3 879.212  35.622   1
  -5  -2  -3 445.007  18.299   1
  -5  -2  -3 447.897  17.291   2
  -5  -2  -3 475.565  17.494   2
   5  -2   3 471.421  19.058   2
   5   2   3 454.880  18.494   1
  -5   2  -3 463.543  19.120   1
  -6  -2  -3 639.741  26.470   1
  -6  -2  -3 703.866  25.511   2
   6  -2   3 673.464  27.011   2
  -6  -2  -3 663.912  25.341   2
  -6   2  -3 704.250  27.419   1
  -7  -2  -3 1540.24   59.17   1
  -7  -2  -3 1532.33   57.46   2
   7  -2   3 1525.82   58.94   2
  -7  -2  -3 1627.48   57.57   2
  -7   2  -3 1514.64   59.97   1
   8  -2   3 157.186  10.083   2
  -8  -2  -3 173.967   7.741   2
  -8  -2  -3 172.156   7.363   2
  -8  -2  -3 165.627   8.733   1
  -8   2  -3 164.434  10.124   1
  -9  -2  -3 238.576  10.022   2
   9  -2   3 216.131  12.268   2
  -9  -2  -3 222.882  11.160   1
  -9   2  -3 223.193  12.296   1
  10  -2   3 222.241  12.950   2
 -10  -2  -3 249.934  12.030   1
  10   2   3 233.431  12.068   2
 -10   2  -3 244.211  13.447   1
  11  -2   3 106.408   9.996   2
 -11  -2  -3 120.347   8.582   1
  11   2   3 118.924   9.124   2
 -11   2  -3 112.826  10.240   1
  12  -2   3 15.9834  6.9566   2
 -12  -2  -3 12.9836  5.1639   1
 -12   2  -3 12.1339  6.8843   1
  12   2   3 16.4637  6.0365   2
 -13  -2  -3 89.5457  7.7013   1
  13  -2   3 88.7073  9.8597   2
 -13   2  -3 79.1495  9.4512   1
 -14  -2  -3 -4.3553  5.6519   1
  14  -2   3 6.85650 8.29855   2
 -14   2  -3 -2.0094  7.7014   1
  15  -2   3 19.9463  9.1422   2
 -15   2  -3 12.8840  8.8449   1
  15  -3  -3 7.11578 9.86687   2
 -15   3   3 7.65486 9.13944   1
  14  -3  -3 12.2605  8.7736   2
 -14   3   3 8.18396 8.76502   1
  13  -3  -3 15.8775  8.4038   2
 -13   3   3 11.3653  8.2220   1
  12  -3  -3 14.2443  7.3841   2
  12   3  -3 22.0824  5.7802   2
 -12   3   3 11.7288  7.7569   1
 -11  -3   3 382.964  15.468   1
  11  -3  -3 376.301  18.216   2
 -11   3   3 361.729  19.681   1
  11   3  -3 376.912  16.640   2
 -10  -3   3 265.328  11.329   1
  10  -3  -3 275.559  14.288   2
  10   3  -3 274.890  13.018   2
 -10   3   3 258.862  15.538   1
   9  -3  -3 -2.0526  5.2437   2
  -9  -3   3 -1.0351  1.9321   1
   9   3  -3 0.98457 4.33883   2
  -9   3   3 -2.7740  5.8245   1
   8  -3  -3 88.3520  7.2532   2
  -8  -3   3 90.6375  5.7445   2
  -8   3   3 95.3181  8.8175   1
   8   3  -3 75.4440  6.7947   2
   7  -3  -3 679.520  26.517   2
  -7  -3   3 708.312  25.313   2
  -7   3   3 616.206  28.403   1
   7   3  -3 621.715  25.805   2
   6  -3  -3 37.2014  4.2730   2
  -6  -3   3 36.7939  2.9132   2
   6   3  -3 29.8639  4.1054   2
   5  -3  -3 179.978   8.976   2
  -5  -3   3 169.666   7.494   2
   5  -3  -3 180.053   9.391   1
   5   3  -3 171.348   8.068   2
  -4  -3   3 865.680  31.008   2
   4  -3  -3 792.168  32.553   1
   4  -3  -3 815.721  31.695   2
   4   3  -3 824.566  31.047   2
   3  -3  -3 890.874  33.352   2
   3  -3  -3 866.902  34.367   1
  -3  -3   3 873.862  32.796   2
   3   3  -3 860.568  32.785   2
  -3   3   3 887.315  33.305   2
   2  -3  -3 579.268  23.803   1
  -2  -3   3 605.615  22.414   2
   2  -3  -3 587.988  22.737   2
  -2  -3   3 586.966  22.736   1
   2   3  -3 598.575  22.370   2
   2   3  -3 570.968  22.525   1
  -2   3   3 602.243  23.820   1
  -2   3   3 595.087  22.778   2
   1  -3  -3 44.8654  4.6369   1
   1  -3  -3 58.6779  4.0282   2
  -1  -3   3 59.1131  3.9244   1
  -1   3   3 49.9593  3.9681   2
  -1   3   3 49.4401  4.2990   1
   1   3  -3 59.6513  3.5226   1
   1   3  -3 51.9995  3.3488   2
   0  -3  -3 267.000  10.914   2
   0  -3   3 295.431  11.581   1
   0  -3  -3 256.395  12.152   1
   0   3   3 273.267  11.974   1
   0   3  -3 287.814  11.047   2
   0   3  -3 261.843  11.889   2
   0   3  -3 282.019  11.378   1
   0   3   3 264.387  11.285   2
  -1  -3  -3 99.5739  6.2098   1
  -1  -3  -3 106.879   4.757   2
   1  -3   3 91.8206  5.8296   1
  -1   3  -3 94.9218  6.3955   2
   1   3   3 99.7632  5.7123   1
  -1   3  -3 96.0005  4.8444   2
   1   3   3 88.5333  5.6044   2
  -1   3  -3 96.4269  5.5664   1
  -2  -3  -3 307.683  11.711   2
   2  -3   3 325.849  13.192   1
   2  -3   3 287.528  13.084   2
  -2  -3  -3 296.206  12.838   1
   2   3   3 302.376  12.517   1
   2   3   3 304.940  11.741   2
  -2   3  -3 302.783  12.960   1
   3  -3   3 1901.86   70.66   2
  -3  -3  -3 1857.89   69.29   2
  -3  -3  -3 1876.06   71.18   1
  -3   3  -3 1837.30   71.67   1
   3   3   3 1895.07   69.24   2
   3   3   3 1903.69   71.04   1
   4  -3   3 1.82979 3.96386   2
  -4  -3  -3 5.01426 2.53508   1
   4   3   3 9.22500 2.38725   1
  -4   3  -3 17.5986  3.4512   1
   5  -3   3 56.3435  5.5654   2
  -5  -3  -3 56.0989  4.7591   1
   5   3   3 45.6019  4.4991   1
  -5   3  -3 52.0633  4.9305   1
  -6  -3  -3 108.214   6.338   1
   6  -3   3 91.6298  8.2177   2
  -6   3  -3 120.900   7.920   1
   7  -3   3 878.816  34.776   2
  -7  -3  -3 908.782  32.463   2
  -7  -3  -3 866.192  34.039   1
  -7   3  -3 840.344  35.260   1
   8  -3   3 31.0764  6.1254   2
  -8  -3  -3 34.3357  4.0395   1
  -8  -3  -3 30.1273  2.8154   2
  -8   3  -3 32.9583  5.7468   1
  -9  -3  -3 1.32027 1.88157   2
  -9  -3  -3 -1.3325  3.5679   1
   9  -3   3 6.47791 5.79674   2
  -9   3  -3 5.21753 5.24506   1
 -10  -3  -3 21.5592  4.4729   1
  10  -3   3 24.1542  6.6460   2
 -10  -3  -3 22.1024  2.5341   2
 -10   3  -3 16.5861  6.0803   1
  11  -3   3 217.602  13.703   2
 -11  -3  -3 234.742  11.743   1
 -11   3  -3 221.373  13.888   1
 -12  -3  -3 -3.1485  4.5978   1
  12  -3   3 -1.0103  7.0476   2
 -12   3  -3 4.74882 6.94130   1
  13  -3   3 10.3836  8.3203   2
 -13  -3  -3 0.23788 5.02409   1
 -13   3  -3 5.86384 7.71141   1
  14  -3   3 5.60740 8.21688   2
 -14   3  -3 8.19908 8.57393   1
  15  -3   3 -2.6107  9.3446   2
 -15   3  -3 2.66481 9.14353   1
  15  -4  -3 3.44419 9.74757   2
 -15   4   3 -25.226   9.041   1
  14  -4  -3 36.4728  9.9353   2
 -14   4   3 37.4177 10.3247   1
  13  -4  -3 37.1703  9.1426   2
 -13   4   3 38.2646  9.8791   1
  12  -4  -3 461.012  22.200   2
 -12   4   3 463.723  23.795   1
  11  -4  -3 -1.5098  6.7004   2
 -11   4   3 6.51998 7.57611   1
  11   4  -3 0.65722 4.94205   2
  10  -4  -3 10.5084  6.3279   2
 -10   4   3 -0.6191  6.7086   1
  10   4  -3 2.01299 4.64268   2
  -9  -4   3 211.485   9.335   2
   9  -4  -3 199.274  12.012   2
  -9   4   3 204.008  13.985   1
   9   4  -3 189.651  10.272   2
  -8  -4   3 348.437  13.227   2
   8  -4  -3 316.555  15.403   2
   8   4  -3 294.592  14.094   2
  -8   4   3 343.300  17.778   1
  -7  -4   3 227.011   9.514   2
   7  -4  -3 228.742  11.810   2
   7   4  -3 219.708  10.600   2
  -7   4   3 224.243  14.104   1
   6  -4  -3 139.783   8.561   2
  -6  -4   3 136.362   6.258   2
   6   4  -3 123.419   7.153   2
   5  -4  -3 664.758  25.989   2
  -5  -4   3 662.432  24.763   2
   5  -4  -3 630.931  26.606   1
   5   4  -3 654.829  24.900   2
   4  -4  -3 11.7702  4.0544   1
   4  -4  -3 13.7433  3.2239   2
  -4  -4   3 14.0669  1.9879   2
   4   4  -3 11.7728  2.2675   2
   3  -4  -3 197.050   9.382   2
   3  -4  -3 210.162  10.324   1
   3   4  -3 201.873   8.376   2
   3   4  -3 194.722   8.048   1
   3   4  -3 197.664   8.387   1
   2  -4  -3 225.362  10.975   1
   2  -4  -3 217.093   9.970   2
   2   4  -3 222.522   9.190   1
   2   4  -3 215.365   9.072   2
   2   4  -3 224.547   9.260   1
   2   4  -3 231.812  10.634   2
   1  -4  -3 25.7439  4.4447   1
  -1  -4   3 22.2226  2.9568   1
   1  -4  -3 17.2250  2.9136   2
  -1   4   3 20.6654  2.9264   2
   1   4  -3 20.7380  2.5019   2
   1   4  -3 23.1207  3.8277   2
   1   4  -3 20.1669  2.4866   1
   0  -4   3 882.695  34.986   1
   0  -4  -3 872.763  35.348   1
   0  -4  -3 914.281  33.833   2
   0   4  -3 871.128  33.934   2
   0   4  -3 946.292  34.592   2
   0   4  -3 875.119  34.713   1
   0   4   3 928.336  33.987   2
  -1  -4  -3 247.077   9.715   2
   1  -4   3 235.702  11.063   1
  -1  -4  -3 229.131  11.554   1
  -1   4  -3 215.345  10.578   1
   1   4   3 255.752  10.951   1
   1   4   3 241.213  10.175   2
   2  -4   3 190.590  10.245   2
  -2  -4  -3 225.558   8.660   2
  -2  -4  -3 215.072  10.486   1
   2   4   3 218.131   9.253   2
   2   4   3 201.404   9.620   1
  -2   4  -3 219.566  10.138   1
   3  -4   3 11.6096  3.9516   2
  -3  -4  -3 16.5730  3.8382   1
  -3  -4  -3 23.5565  1.8123   2
   3   4   3 22.0922  2.8745   1
  -3   4  -3 30.7239  3.9782   1
   3   4   3 15.0391  1.5867   2
   4  -4   3 539.818  22.002   2
  -4  -4  -3 501.210  21.201   1
   4   4   3 540.307  20.846   1
  -5  -4  -3 55.4636  5.3273   1
   5  -4   3 49.6300  5.8974   2
  -5   4  -3 39.7053  5.1206   1
   5   4   3 52.5615  5.0210   1
  -6  -4  -3 88.6497  6.4999   1
   6  -4   3 100.473   7.908   2
  -6   4  -3 113.461   8.093   1
  -7  -4  -3 104.920   7.006   1
   7  -4   3 117.496   9.492   2
  -7   4  -3 109.491   8.789   1
   8  -4   3 186.702  12.166   2
  -8  -4  -3 184.041   9.957   1
  -8   4  -3 227.931  12.181   1
  -9  -4  -3 57.5641  5.4107   1
   9  -4   3 64.6135  7.9467   2
  -9   4  -3 68.3012  7.6133   1
  10  -4   3 7.53833 6.83355   2
 -10  -4  -3 0.16657 4.14648   1
 -10   4  -3 5.33275 6.16115   1
 -11  -4  -3 54.9779  5.7917   1
  11  -4   3 67.6324  8.8090   2
 -11   4  -3 58.2241  8.4276   1
  12  -4   3 209.555  14.507   2
 -12   4  -3 214.903  14.630   1
  13  -4   3 3.49530 8.35393   2
 -13   4  -3 8.60506 8.23142   1
  14  -4   3 11.8344  8.9704   2
 -14   4  -3 -8.0581  8.6369   1
  14  -5  -3 5.09805 9.47194   2
 -14   5   3 12.6467 10.2316   1
  13  -5  -3 -3.8515  8.6426   2
 -13   5   3 -1.5517  9.2537   1
  12  -5  -3 4.68181 7.12749   2
 -12   5   3 2.94483 8.72703   1
  11  -5  -3 2.38307 7.36047   2
 -11   5   3 15.1644  8.1570   1
  10  -5  -3 12.0596  6.8737   2
 -10   5   3 21.8330  7.9938   1
  10   5  -3 13.6099  4.5338   2
   9  -5  -3 13.2247  6.3304   2
   9   5  -3 14.4426  4.5562   2
  -9   5   3 9.44000 7.29012   1
   8  -5  -3 355.645  16.451   2
   8   5  -3 351.545  14.959   2
  -8   5   3 314.522  18.419   1
  -7  -5   3 63.7324  4.3305   2
   7  -5  -3 52.6257  6.4344   2
   7   5  -3 49.7537  4.9487   2
  -7   5   3 70.5727  8.6376   1
   6  -5  -3 763.619  31.106   2
  -6  -5   3 865.331  29.609   2
  -6   5   3 694.326  33.450   1
   6   5  -3 777.134  29.766   2
   5  -5  -3 179.972  10.270   2
   5  -5  -3 193.813  10.988   1
   5   5  -3 199.351   8.437   2
   4  -5  -3 228.693  11.459   1
   4  -5  -3 219.271  10.631   2
   4   5  -3 211.090   8.975   2
   4   5  -3 200.442  10.577   2
   3  -5  -3 91.1544  7.4097   1
   3  -5  -3 71.8594  6.2322   2
   3   5  -3 72.8186  4.5919   2
   3   5  -3 71.0750  4.3774   1
   3   5  -3 102.437   6.737   2
   3   5  -3 68.9872  5.3971   1
   2  -5  -3 5479.47  204.89   1
   2  -5  -3 5238.33  200.74   2
   2   5  -3 5450.83  203.93   1
   2   5  -3 5593.12  200.41   2
   2   5  -3 5400.88  203.95   1
   1  -5  -3 223.697  11.250   1
   1  -5  -3 213.643   9.891   2
   1   5  -3 202.584   9.582   1
   1   5  -3 213.270   9.646   1
   1   5  -3 221.912   9.261   2
   0  -5  -3 333.800  14.854   1
   0  -5  -3 326.845  13.157   2
   0   5  -3 296.805  13.135   2
   0   5  -3 298.832  13.649   1
   0   5   3 344.734  13.413   2
   0   5  -3 317.586  13.434   1
  -1  -5  -3 59.6546  5.9170   1
  -1  -5  -3 58.6769  4.5946   2
   1   5   3 61.2065  4.9718   2
  -1   5  -3 71.9637  5.8473   1
   2  -5   3 2891.86  111.25   2
  -2  -5  -3 3038.09  109.91   2
  -2  -5  -3 2914.28  112.90   1
  -2   5  -3 3061.29  113.00   1
   2   5   3 2962.88  110.16   2
  -3  -5  -3 30.1256  2.5685   2
   3  -5   3 29.8333  5.3996   2
  -3  -5  -3 30.5785  5.1280   1
  -3   5  -3 22.1673  4.3191   1
   3   5   3 35.0040  2.7974   2
   4  -5   3 203.453  10.837   2
  -4  -5  -3 200.812  10.633   1
  -4   5  -3 189.414  10.873   1
   5  -5   3 42.1251  6.5344   2
  -5  -5  -3 38.9636  5.0877   1
  -5   5  -3 47.8757  5.6157   1
   6  -5   3 537.291  23.451   2
  -6  -5  -3 551.491  22.828   1
  -6   5  -3 572.760  24.051   1
  -7  -5  -3 4.04271 4.27927   1
   7  -5   3 12.0949  6.2824   2
  -7   5  -3 13.7556  5.6124   1
  -8  -5  -3 594.674  24.712   1
   8  -5   3 640.371  26.470   2
  -8   5  -3 589.995  26.625   1
   9  -5   3 22.8116  7.3133   2
  -9  -5  -3 10.2745  4.5664   1
  -9   5  -3 23.8487  6.7901   1
  10  -5   3 80.8064  9.3728   2
 -10  -5  -3 63.4471  6.0409   1
 -10   5  -3 61.4949  8.5224   1
  11  -5   3 -4.8352  7.6859   2
 -11   5  -3 -4.5264  7.2632   1
  12  -5   3 19.3319  8.7497   2
 -12   5  -3 12.2118  8.3318   1
  13  -5   3 14.8463  9.1068   2
 -13   5  -3 9.81674 8.74002   1
  14  -5   3 124.282  12.989   2
 -14   5  -3 111.745  12.868   1
  14  -6  -3 31.5954 10.7941   2
 -14   6   3 22.7936 11.0872   1
  13  -6  -3 -3.8499  9.1705   2
 -13   6   3 -4.9455  9.6034   1
  12  -6  -3 199.080  14.800   2
 -12   6   3 187.642  16.211   1
  11  -6  -3 78.6272  9.5004   2
 -11   6   3 49.4828 10.3696   1
  10  -6  -3 15.8604  7.3268   2
 -10   6   3 11.3677  8.2811   1
   9  -6  -3 175.817  11.326   2
  -9   6   3 164.555  14.132   1
   8  -6  -3 219.740  12.284   2
   8   6  -3 213.433  10.623   2
  -8   6   3 223.043  15.320   1
   7  -6  -3 5.45887 5.63249   2
   7   6  -3 6.60443 3.85269   2
  -7   6   3 -3.4902  6.6701   1
   6  -6  -3 26.4962  5.7499   2
   6   6  -3 37.4500  4.7960   2
   6   6  -3 25.9375  3.3795   2
  -6   6   3 22.5162  7.1232   1
   5  -6  -3 556.913  24.050   2
   5   6  -3 615.369  23.606   2
   5   6  -3 581.776  22.483   2
   4  -6  -3 7.92356 5.12895   1
   4  -6  -3 10.0508  4.5185   2
   4   6  -3 8.25454 2.59155   1
   4   6  -3 2.14415 1.96946   1
   4   6  -3 3.89191 2.56663   2
   3  -6  -3 7.78675 4.78063   1
   3  -6  -3 3.41514 4.33179   2
   3   6  -3 8.81506 2.54266   2
   3   6  -3 1.75555 3.83332   1
   3   6  -3 3.65556 2.23310   1
   2  -6  -3 262.021  11.739   2
   2  -6  -3 264.492  12.747   1
   2   6  -3 249.005  10.758   2
   2   6  -3 265.569  11.985   1
   2   6  -3 234.848  11.026   1
   1  -6  -3 127.421   7.557   2
   1  -6  -3 133.836   8.972   1
   1   6  -3 120.358   6.437   2
   1   6  -3 118.719   7.111   1
   1   6  -3 117.414   7.811   1
   0  -6  -3 192.712   9.002   2
   0  -6  -3 188.190  10.297   1
   0   6  -3 158.418   8.286   2
   0   6  -3 170.095   9.030   1
  -1  -6  -3 4.39335 3.23884   2
  -1  -6  -3 9.73437 4.68131   1
  -1   6  -3 2.91375 3.58640   1
   1   6   3 9.66123 3.38386   2
  -2  -6  -3 14.3602  4.9110   1
   2  -6   3 5.45033 5.13836   2
  -2  -6  -3 11.7342  2.9800   2
  -2   6  -3 16.6858  4.2340   1
  -3  -6  -3 10.7663  4.9517   1
  -3  -6  -3 8.67522 2.68132   2
   3  -6   3 4.39166 5.34645   2
   3   6   3 2.53590 3.16259   2
  -3   6  -3 6.66028 4.22133   1
  -4  -6  -3 22.8510  5.3597   1
   4  -6   3 30.4518  6.3558   2
  -4   6  -3 23.5537  5.1055   1
   5  -6   3 130.621  10.412   2
  -5  -6  -3 122.776   9.490   1
  -5   6  -3 133.063   9.714   1
  -6  -6  -3 362.004  16.597   1
   6  -6   3 373.610  17.899   2
  -6   6  -3 340.656  17.513   1
  -7  -6  -3 14.3891  5.1130   1
   7  -6   3 7.71693 6.21911   2
  -7   6  -3 13.1879  6.0039   1
  -8  -6  -3 83.8916  6.8838   1
   8  -6   3 79.2463  9.0690   2
  -8   6  -3 76.2070  8.6779   1
  -9  -6  -3 98.3739  8.6810   1
   9  -6   3 100.270  10.076   2
  -9   6  -3 86.1840  9.5221   1
  10  -6   3 15.5660  8.2864   2
 -10   6  -3 19.1171  7.6387   1
  11  -6   3 6.02343 8.63355   2
 -11   6  -3 12.2543  8.1070   1
  12  -6   3 161.254  14.483   2
 -12   6  -3 129.339  12.956   1
  13  -6   3 13.1034  9.8129   2
 -13   6  -3 -1.1827  9.2468   1
  13  -7  -3 0.71687 9.79429   2
 -13   7   3 -3.8300 10.1384   1
  12  -7  -3 14.3485  9.1151   2
 -12   7   3 -1.2704  9.4985   1
  11  -7  -3 127.179  11.649   2
 -11   7   3 121.307  13.308   1
  10  -7  -3 7.72387 7.61861   2
 -10   7   3 -1.2798  8.2628   1
   9  -7  -3 52.5451  8.0896   2
  -9   7   3 33.9260  9.1067   1
   8  -7  -3 81.4586  8.7233   2
  -8   7   3 85.8105 11.0292   1
   7  -7  -3 158.647  11.537   2
   7   7  -3 179.480   8.775   2
  -7   7   3 170.544  14.106   1
   6  -7  -3 43.6508  6.6346   2
  -6   7   3 35.2268  8.2637   1
   6   7  -3 41.8144  4.0401   2
   5  -7  -3 270.431  13.373   2
  -5   7   3 202.091  15.379   1
   5   7  -3 272.864  10.935   2
   4  -7  -3 238.485  13.030   1
   4  -7  -3 238.387  12.595   2
   4   7  -3 233.432  10.292   1
   4   7  -3 230.187  10.037   2
   3  -7  -3 47.9016  5.8209   2
   3  -7  -3 65.2682  6.7110   1
   3   7  -3 57.6325  5.6203   1
   3   7  -3 59.8767  4.6140   2
   3   7  -3 58.0694  5.0676   1
   2  -7  -3 116.938   8.055   2
   2  -7  -3 124.513   9.107   1
   2   7  -3 126.720   7.258   1
   2   7  -3 120.087   6.725   2
   1  -7  -3 201.074  10.517   2
   1  -7  -3 217.916  11.593   1
   1   7  -3 195.925  10.184   1
   1   7  -3 203.296   9.618   2
   0  -7  -3 8.14509 4.91461   1
   0  -7  -3 1.18616 4.04597   2
   0   7  -3 3.06163 3.67183   1
   0   7  -3 4.23808 3.32798   2
  -1  -7  -3 234.908  11.915   1
  -1  -7  -3 229.174  10.796   2
  -1   7  -3 204.417  11.538   1
  -2  -7  -3 137.097   7.824   2
   2  -7   3 125.508  10.369   2
  -2  -7  -3 137.110   9.141   1
   2   7   3 143.234   8.092   2
  -2   7  -3 139.019   9.405   1
   3  -7   3 114.465  10.411   2
  -3  -7  -3 124.670   9.191   1
  -3  -7  -3 129.319   7.457   2
  -3   7  -3 150.392   9.549   1
   4  -7   3 5.30073 6.38862   2
  -4  -7  -3 18.3845  5.3123   1
   4   7   3 4.39634 1.63088   2
  -4   7  -3 7.56575 5.18389   1
  -5  -7  -3 548.141  22.783   1
   5  -7   3 558.182  24.198   2
  -5   7  -3 502.888  23.853   1
  -6  -7  -3 154.033  10.010   1
   6  -7   3 129.528  11.005   2
  -6   7  -3 170.361  11.800   1
   7  -7   3 323.984  17.807   2
  -7  -7  -3 323.404  15.600   1
  -7   7  -3 334.117  17.569   1
   8  -7   3 42.1162  8.7480   2
  -8   7  -3 32.0872  7.7854   1
   9  -7   3 37.7278  9.0916   2
  -9   7  -3 40.4359  8.5339   1
  10  -7   3 18.5728  9.0964   2
 -10   7  -3 34.0049  8.8824   1
  11  -7   3 145.279  13.213   2
 -11   7  -3 138.102  13.073   1
  12  -7   3 14.5914  9.9439   2
 -12   7  -3 -1.8388  9.2615   1
  11  -8  -3 12.4438  9.1094   2
 -11   8   3 -3.3307  9.2104   1
  10  -8  -3 3.81739 8.35440   2
 -10   8   3 -2.6052  8.7895   1
   9  -8  -3 58.1811  8.9309   2
  -9   8   3 41.0549 10.2881   1
   8  -8  -3 53.4304  8.2249   2
  -8   8   3 36.5007  9.5045   1
   7  -8  -3 61.3518  8.1114   2
  -7   8   3 46.4708  9.4856   1
   6  -8  -3 52.9345  7.5020   2
  -6   8   3 35.0132  8.8698   1
   5  -8  -3 118.228   9.869   2
  -5   8   3 105.241  11.258   1
   5   8  -3 118.044   6.853   2
   4  -8  -3 222.962  13.022   2
   4   8  -3 227.765  10.100   2
   3  -8  -3 196.991  12.093   2
   3  -8  -3 216.514  12.212   1
   3   8  -3 207.830   9.581   2
   3   8  -3 214.859  10.322   1
   2  -8  -3 10.1953  5.5316   1
   2  -8  -3 15.8083  5.4726   2
   2   8  -3 15.2357  4.0172   1
   2   8  -3 14.0962  3.9101   2
   1  -8  -3 41.0653  5.9011   1
   1  -8  -3 25.0691  5.4529   2
   1   8  -3 29.3625  4.3991   2
   1   8  -3 30.1603  4.7820   1
   0  -8  -3 458.232  20.139   1
   0  -8  -3 431.357  19.329   2
   0   8  -3 470.626  19.047   2
   0   8  -3 477.893  20.145   1
  -1  -8  -3 129.904   9.371   1
  -1  -8  -3 119.712   8.598   2
  -1   8  -3 165.294   9.883   1
  -1   8  -3 132.832   8.390   2
  -2  -8  -3 10.0294  5.0473   1
  -2  -8  -3 0.71927 4.14573   2
   2  -8   3 4.07478 6.33964   2
  -2   8  -3 7.62145 5.10697   1
  -3  -8  -3 255.146  12.913   1
   3  -8   3 252.419  14.928   2
  -3   8  -3 247.122  14.010   1
  -4  -8  -3 263.278  13.021   1
   4  -8   3 241.080  15.330   2
  -4   8  -3 264.162  14.582   1
  -5  -8  -3 37.5568  5.6647   1
   5  -8   3 28.9622  7.9057   2
  -5   8  -3 17.0815  6.5801   1
   6  -8   3 7.56014 7.78663   2
  -6  -8  -3 5.17301 4.99509   1
  -6   8  -3 1.21562 6.43276   1
   7  -8   3 25.6924  8.5539   2
  -7   8  -3 18.1771  7.4187   1
   8  -8   3 21.9007  8.1869   2
  -8   8  -3 22.1617  8.1493   1
   9  -8   3 156.248  14.505   2
  -9   8  -3 144.922  14.070   1
  10  -8   3 15.5326  9.5881   2
 -10   8  -3 7.19647 8.86210   1
  11  -8   3 30.3450 10.5668   2
 -11   8  -3 15.6749  9.7571   1
  10  -9  -3 50.2453 10.2317   2
 -10   9   3 40.0960 10.9596   1
   9  -9  -3 20.8666  8.8759   2
  -9   9   3 31.5524 10.0939   1
   8  -9  -3 24.6119  8.5270   2
  -8   9   3 26.9421  9.5940   1
   7  -9  -3 74.7974  9.4080   2
  -7   9   3 62.8319 10.4022   1
   6  -9  -3 59.3798  8.4729   2
  -6   9   3 43.6461  9.5139   1
   5  -9  -3 24.3812  7.1472   2
  -5   9   3 12.5584  8.0141   1
   4  -9  -3 5.30214 6.22565   2
   4   9  -3 2.21628 3.84900   2
  -4   9   3 -6.2854  6.9321   1
   3  -9  -3 42.7732  7.0597   2
   3   9  -3 41.1014  4.6625   2
  -3   9   3 29.9717  7.7533   1
   2  -9  -3 20.3570  6.2403   2
   2   9  -3 21.3981  4.5252   2
   2   9  -3 22.1693  4.7934   1
   1  -9  -3 52.9262  6.6729   2
   1  -9  -3 47.8053  6.5399   1
   1   9  -3 48.6864  5.8427   1
   1   9  -3 45.4291  5.1648   2
   0  -9  -3 -5.0533  5.3096   2
   0  -9  -3 5.43076 5.27373   1
   0   9  -3 -0.8598  4.8700   1
   0   9  -3 4.34341 4.45070   2
  -1  -9  -3 82.6064  7.0534   1
  -1  -9  -3 81.9076  6.9172   2
  -1   9  -3 67.6089  7.3321   1
  -1   9  -3 70.1476  6.4168   2
  -2  -9  -3 9.43009 5.00008   1
  -2   9  -3 2.78605 5.52735   1
   3  -9   3 24.6182  7.7532   2
  -3  -9  -3 18.6844  5.3349   1
  -3   9  -3 2.05460 5.89029   1
   4  -9   3 18.5812  8.1661   2
  -4  -9  -3 18.7641  5.3636   1
  -4   9  -3 21.8945  6.8202   1
   5  -9   3 25.3236  8.7235   2
  -5   9  -3 15.2615  7.1184   1
   6  -9   3 59.7011  9.7728   2
  -6   9  -3 37.4996  8.3740   1
   7  -9   3 13.6729  9.1997   2
  -7   9  -3 11.7354  7.9202   1
   8  -9   3 49.2941 10.2604   2
  -8   9  -3 23.2389  8.9428   1
   9  -9   3 0.83126 9.80477   2
  -9   9  -3 2.88078 8.93541   1
   8 -10  -3 3.42492 8.61526   2
  -8  10   3 -1.7965  8.9982   1
   7 -10  -3 11.9244  8.3700   2
  -7  10   3 3.73333 8.68739   1
   6 -10  -3 28.8654  8.7996   2
  -6  10   3 17.8733  8.8357   1
   5 -10  -3 28.1659  7.9789   2
  -5  10   3 28.0044  8.8147   1
   4 -10  -3 58.7014  8.3800   2
  -4  10   3 42.8762  9.1731   1
   3 -10  -3 41.0437  7.8764   2
  -3  10   3 34.0513  8.3743   1
   2 -10  -3 49.4284  7.6277   2
  -2  10   3 44.1642  8.5395   1
   2  10  -3 40.6077  5.5394   2
   1 -10  -3 15.1453  6.3354   2
   1  10  -3 8.20870 5.05628   2
   0  10  -3 66.4046  7.4978   1
   0  10  -3 80.3331  7.4746   2
  -1 -10  -3 108.045   9.161   1
  -1  10  -3 100.156   9.029   1
  -1  10  -3 111.245   8.683   2
  -2 -10  -3 0.65562 5.14362   1
  -2  10  -3 2.73314 5.14874   2
  -2  10  -3 0.66176 6.15399   1
  -3  10  -3 44.4651  7.7679   1
   4 -10   3 33.7211  9.2680   2
  -4  10  -3 28.9038  7.8749   1
   5 -10   3 22.3114  9.3878   2
  -5  10  -3 25.0240  8.1108   1
   6 -10   3 60.2716 10.9718   2
  -6  10  -3 69.6489  9.9273   1
   7 -10   3 -1.3202 10.1737   2
  -7  10  -3 -1.9195  8.2570   1
   4 -11  -3 11.5369  8.2070   2
  -4  11   3 10.4310  8.1344   1
   3 -11  -3 17.0050  7.9943   2
  -3  11   3 12.8310  7.8568   1
  -2  11   3 21.0467  8.0330   1
  -1  11   3 -1.7100  6.9594   1
   0  11  -3 4.60818 5.47086   2
   0  11   3 -7.0293  6.8401   1
  -1  11  -3 2.57531 5.75848   2
   1  11   3 -0.5642  6.4849   1
  -2  11  -3 20.8881  7.7292   1
  -2  11  -3 20.4511  6.0821   2
  -3  11  -3 -4.7018  7.2657   1
  -3  11  -3 -2.8976  5.9952   2
  -4  11  -3 35.9953  8.6514   1
  16   0  -4 1.45094 9.68885   2
  15   0  -4 -3.1725  8.7221   2
 -14   0   4 42.0794  7.3029   1
  14   0  -4 34.3179  8.7867   2
 -13   0   4 2.13676 5.87862   1
  13   0  -4 10.0345  7.4701   2
 -12   0   4 -2.7224  5.3478   1
  12   0  -4 2.18508 6.32351   2
  11   0  -4 -7.4765  6.0443   2
 -11   0   4 -0.7253  5.1473   1
  10   0  -4 168.194  10.935   2
 -10   0   4 199.121  11.183   1
   9   0  -4 1.19331 4.84862   2
  -9   0   4 5.72040 4.40037   1
   8   0  -4 508.595  20.635   2
  -8   0   4 476.512  21.020   1
   7   0  -4 -0.2877  4.1217   2
  -7   0   4 5.51277 3.91027   1
  -7   0   4 6.77752 3.03327   1
  -6   0   4 27.8011  3.2658   1
   6   0  -4 20.8657  3.6292   1
   6   0  -4 17.3618  4.2145   2
   5   0  -4 5.62616 3.61766   2
  -5   0   4 7.17008 2.65264   1
   5   0  -4 3.33047 2.99883   1
  -5   0   4 3.31083 2.85570   2
  -4   0   4 67.2009  4.8333   2
   4   0  -4 56.6239  5.1168   1
   4   0  -4 59.3157  5.2622   2
  -4   0   4 70.5316  4.7639   1
  -3   0   4 5.14280 2.15043   1
   3   0  -4 6.44976 3.03776   2
  -3   0   4 9.10392 2.48904   2
   3   0  -4 2.12675 2.42516   1
  -2   0   4 26.7068  2.5503   1
   2   0  -4 34.9826  3.3331   1
   2   0  -4 23.5384  2.7196   2
  -2   0   4 24.6296  2.7204   2
  -1   0   4 -4.1162  1.5871   2
   1   0  -4 -3.6838  1.7373   1
  -1   0   4 -5.0966  1.6759   1
   1   0  -4 -3.5493  1.8119   2
   0   0   4 9767.33  365.90   1
   0   0  -4 9999.99  359.49   2
   0   0  -4 9767.80  365.87   1
   0   0   4 9538.57  359.46   2
   1   0   4 5.22343 1.68968   1
  -1   0  -4 6.57845 1.70801   1
   1   0   4 7.06817 1.48033   2
  -1   0  -4 6.23192 1.53171   2
  -2   0  -4 355.519  14.720   1
  -2   0  -4 373.436  14.226   2
   2   0   4 377.111  14.271   2
   2   0   4 368.091  14.864   1
  -3   0  -4 3.67484 1.62876   2
   3   0   4 1.11791 2.04687   1
  -3   0  -4 2.72340 2.07070   1
  -3   0  -4 2.15931 2.61754   2
  -4   0  -4 7673.12  284.94   2
  -4   0  -4 7728.78  290.05   1
  -4   0  -4 7783.97  284.65   2
  -5   0  -4 2.30270 2.11044   2
  -5   0  -4 7.88885 2.89692   1
  -5   0  -4 3.04582 3.08135   2
  -6   0  -4 2180.45   78.80   2
  -6   0  -4 2043.13   80.37   1
  -7   0  -4 1.20056 3.20011   1
   7   0   4 -1.1946  4.2573   2
  -8   0  -4 1572.10   61.18   1
   8   0   4 1598.81   60.34   2
  -9   0  -4 4.14784 4.32546   1
   9   0   4 -4.7725  5.0273   2
  10   0   4 1112.97   43.38   2
 -10   0  -4 1099.01   43.88   1
  11   0   4 4.41495 6.02717   2
 -11   0  -4 0.11917 5.20541   1
 -12   0  -4 31.4552  6.5590   1
  12   0   4 30.7403  7.1837   2
 -13   0  -4 -6.1364  6.1654   1
  13   0   4 5.71273 7.47780   2
 -14   0  -4 134.247  11.981   1
  14   0   4 120.880  11.201   2
 -15   0  -4 -3.5339  7.4651   1
  16  -1  -4  4.9127 10.1995   2
  15  -1  -4 49.8172 10.3465   2
 -15   1   4 44.2455  8.7423   1
  15   1  -4 48.1344  9.8688   2
  14  -1  -4 76.7406 10.1961   2
 -14   1   4 61.2815  8.8594   1
  14   1  -4 69.6640  9.2910   2
  13  -1  -4 -1.6962  7.8451   2
 -13  -1   4 -0.3718  5.1451   1
 -13   1   4 2.09050 6.54220   1
  13   1  -4 -6.6002  6.8965   2
 -12  -1   4 17.5175  5.2487   1
  12  -1  -4 16.7682  7.0195   2
  12   1  -4 21.3840  6.8277   2
 -12   1   4 19.6883  6.8428   1
  11  -1  -4 201.363  12.814   2
 -11  -1   4 188.202  10.806   1
 -11   1   4 197.791  12.409   1
  11   1  -4 176.571  11.194   2
 -10  -1   4 1002.58   38.35   1
  10  -1  -4 950.892  38.325   2
  10   1  -4 980.613  38.181   2
 -10   1   4 933.676  39.505   1
   9  -1  -4 17.5832  5.3853   2
  -9  -1   4 29.3160  3.6215   1
  -9  -1   4 19.6920  4.2011   1
   9   1  -4 20.6400  5.3188   2
  -9   1   4 24.0884  5.6412   1
  -8  -1   4 9.18764 3.53795   1
  -8  -1   4 10.5528  3.0002   1
   8  -1  -4 7.08191 4.72198   2
  -8   1   4 5.53361 4.80634   1
   8   1  -4 -1.0837  4.5967   2
  -7  -1   4 46.9019  4.4299   1
  -7  -1   4 26.9662  3.8981   1
   7  -1  -4 35.7121  5.0069   2
   7   1  -4 34.9489  4.7867   2
   6  -1  -4 2089.08   78.06   2
  -6  -1   4 2065.60   78.48   1
  -6  -1   4 2153.99   77.70   2
   6  -1  -4 2048.21   79.11   1
  -6   1   4 2211.85   78.97   1
   6   1  -4 1974.98   77.91   2
   6   1  -4 2009.47   78.52   1
   5  -1  -4 22.9062  4.0438   1
   5  -1  -4 29.1539  4.2614   2
  -5  -1   4 37.5168  3.4443   2
  -5  -1   4 37.7093  3.7044   1
  -5   1   4 32.1048  3.6802   1
   5   1  -4 31.4650  4.4837   2
   5   1  -4 31.7967  3.2968   1
  -4  -1   4 945.321  35.444   1
   4  -1  -4 890.242  35.756   2
  -4  -1   4 999.320  35.385   2
   4  -1  -4 907.331  36.101   1
   4   1  -4 904.830  35.549   1
  -4   1   4 990.971  36.097   1
  -4   1   4 892.431  35.471   2
   4   1  -4 910.808  35.478   2
  -3  -1   4 1264.76   45.67   2
   3  -1  -4 1184.70   46.22   2
   3  -1  -4 1233.52   46.81   1
  -3  -1   4 1267.77   46.16   1
   3   1  -4 1201.89   45.69   2
  -3   1   4 1148.32   46.02   2
  -3   1   4 1284.36   46.72   1
   3   1  -4 1164.94   46.13   1
  -2  -1   4 497.811  20.027   1
  -2  -1   4 528.656  19.865   2
   2  -1  -4 505.368  20.561   2
   2  -1  -4 508.976  20.589   1
   2   1  -4 493.648  20.005   1
  -2   1   4 554.382  20.645   1
   2   1  -4 530.456  19.929   2
  -2   1   4 558.034  20.530   2
  -1  -1   4 839.798  32.714   2
   1  -1  -4 859.405  33.530   1
  -1  -1   4 870.741  33.280   1
   1  -1  -4 844.678  33.174   2
  -1   1   4 884.392  33.041   2
  -1   1   4 933.275  33.603   1
   1   1  -4 870.842  32.762   2
   1   1  -4 894.422  33.227   1
   0  -1   4 3069.35  115.07   1
   0  -1   4 2883.39  112.99   2
   0  -1  -4 3097.63  113.09   2
   0  -1  -4 2778.87  115.03   1
   0   1  -4 3168.48  113.02   2
   0   1   4 3207.73  115.14   1
   0   1  -4 3162.24  115.02   1
   0   1   4 3112.02  113.00   2
  -1  -1  -4 248.357  10.214   1
   1  -1   4 244.089   9.951   2
   1  -1   4 236.102  10.350   1
  -1  -1  -4 233.671   9.746   2
   1   1   4 252.094   9.721   2
  -1   1  -4 255.205   9.944   2
  -1   1  -4 248.653  10.273   1
   1   1   4 262.396  10.296   1
  -2  -1  -4 812.996  30.981   2
  -2  -1  -4 833.074  31.834   1
   2  -1   4 828.647  32.093   1
   2   1   4 798.638  30.981   2
  -2   1  -4 789.416  31.185   2
  -2   1  -4 907.537  32.013   2
  -2   1  -4 834.815  32.002   1
   2   1   4 838.665  31.893   1
  -3  -1  -4 79.4506  4.9346   1
  -3  -1  -4 86.1363  4.2027   2
   3  -1   4 89.6770  5.4797   1
  -3   1  -4 105.612   4.765   2
   3   1   4 90.0871  4.2858   2
   3   1   4 85.2903  5.1929   1
  -3   1  -4 91.1103  5.4817   1
  -3   1  -4 66.1220  5.9336   2
  -4  -1  -4 204.725   9.182   2
  -4  -1  -4 201.910   9.424   1
  -4  -1  -4 217.361   8.543   2
   4   1   4 211.050   9.684   1
  -4   1  -4 226.977   9.156   2
  -4   1  -4 218.497   9.751   1
  -4   1  -4 191.573   9.784   2
  -5  -1  -4 282.524  11.988   2
  -5  -1  -4 294.606  11.361   2
   5  -1   4 280.124  12.967   2
  -5  -1  -4 293.051  12.335   1
  -5   1  -4 272.142  12.633   1
  -6  -1  -4 789.454  28.973   2
  -6  -1  -4 752.877  29.775   1
  -6  -1  -4 749.633  28.576   2
   6  -1   4 737.110  29.864   2
  -6   1  -4 753.503  30.192   1
  -7  -1  -4 100.413   5.623   2
  -7  -1  -4 122.720   6.959   1
  -7  -1  -4 115.594   6.317   2
   7  -1   4 107.993   8.062   2
  -7   1  -4 103.746   7.553   1
  -8  -1  -4 18.0324  4.0650   1
  -8  -1  -4 23.2278  2.9784   2
   8  -1   4 14.1998  4.9436   2
  -8   1  -4 22.9143  4.6748   1
   9  -1   4 4.53937 5.58330   2
  -9  -1  -4 5.43394 4.19615   1
  -9   1  -4 4.83826 4.59919   1
  10  -1   4 41.1611  6.5971   2
 -10  -1  -4 49.8791  5.7317   1
 -10   1  -4 46.1826  6.3629   1
 -11  -1  -4 128.260   9.517   1
  11  -1   4 131.553  10.976   2
 -11   1  -4 120.727  10.365   1
  11   1   4 134.106  10.276   2
 -12  -1  -4 15.0741  5.6883   1
  12  -1   4 12.2171  7.1692   2
 -12   1  -4 13.6016  6.5263   1
  13  -1   4 -1.9046  7.3797   2
 -13  -1  -4 -4.1460  5.6884   1
 -13   1  -4 -6.0010  6.5110   1
 -14  -1  -4 40.0683  7.6153   1
  14  -1   4 54.2647  9.2267   2
 -14   1  -4 48.6408  8.5984   1
  15  -1   4 27.2561  9.3030   2
 -15  -1  -4 14.6794  7.3087   1
 -15   1  -4 9.39224 8.35760   1
  16  -2  -4 72.4326 11.7623   2
 -16   2   4 47.3941 10.0117   1
  15  -2  -4 8.72956 9.96815   2
 -15   2   4 4.24178 8.30056   1
  14  -2  -4 95.5937 10.7046   2
 -14   2   4 78.6304 10.3353   1
  14   2  -4 96.9340  9.9117   2
  13  -2  -4 13.7714  7.9544   2
  13   2  -4 6.04171 7.17959   2
 -13   2   4 1.07514 7.48213   1
  12  -2  -4 4.56055 7.15231   2
 -12  -2   4 5.85003 3.98194   1
 -12   2   4 8.45508 6.99157   1
  12   2  -4 8.77726 6.08407   2
  11  -2  -4 46.3875  7.5397   2
 -11  -2   4 52.5933  4.8327   1
  11   2  -4 49.8354  6.7440   2
 -11   2   4 42.9425  7.8154   1
 -10  -2   4 361.396  14.729   1
 -10  -2   4 359.215  14.413   1
  10  -2  -4 328.708  16.663   2
  10   2  -4 328.820  15.805   2
 -10   2   4 318.880  17.647   1
  -9  -2   4 238.054  10.808   1
   9  -2  -4 238.663  12.964   2
  -9  -2   4 255.042  10.660   1
   9   2  -4 237.203  12.572   2
  -9   2   4 236.587  14.168   1
   8  -2  -4 5.41997 4.84501   2
  -8  -2   4 3.86434 2.57252   1
  -8  -2   4 11.9519  2.5769   1
  -8   2   4 6.01087 5.44743   1
   8   2  -4 4.78340 4.40797   2
   7  -2  -4 70.2781  6.2326   1
  -7  -2   4 68.7793  4.7077   1
  -7  -2   4 84.4315  4.5099   1
   7  -2  -4 63.8730  5.8226   2
   7   2  -4 71.8217  6.4703   2
  -6  -2   4 115.873   5.700   1
   6  -2  -4 110.845   7.703   2
   6  -2  -4 98.9661  7.5405   1
  -6  -2   4 116.032   6.598   2
  -6  -2   4 113.524   5.399   1
   6   2  -4 107.751   7.588   2
   5  -2  -4 1627.81   63.26   1
   5  -2  -4 1695.65   62.16   2
  -5  -2   4 1705.13   61.51   2
  -5  -2   4 1687.72   62.00   1
   5   2  -4 1581.80   62.09   1
   5   2  -4 1592.46   61.76   2
   4  -2  -4 9.32104 3.41297   2
  -4  -2   4 10.9651  2.0580   2
  -4  -2   4 9.59574 1.30136   1
   4  -2  -4 12.5766  3.8074   1
   4   2  -4 10.2095  2.6437   2
   4   2  -4 9.34059 2.03629   1
  -3  -2   4 1235.23   50.48   1
   3  -2  -4 1352.71   51.55   1
  -3  -2   4 1297.12   49.91   2
   3  -2  -4 1383.36   50.61   2
   3   2  -4 1276.84   50.44   1
  -3   2   4 1394.33   50.54   2
  -3   2   4 1486.22   51.60   1
   3   2  -4 1310.69   49.95   2
  -2  -2   4 47.2824  3.4295   2
  -2  -2   4 44.4266  3.2668   1
   2  -2  -4 56.4071  5.3707   1
   2  -2  -4 61.4226  4.9850   2
  -2   2   4 64.3112  5.3338   1
   2   2  -4 52.5728  3.0725   1
   2   2  -4 44.7079  3.4580   2
  -2   2   4 56.1986  4.4389   2
   1  -2  -4 5078.23  192.95   2
   1  -2  -4 5022.64  196.27   1
  -1  -2   4 5355.29  192.53   2
  -1  -2   4 5292.17  195.90   1
  -1   2   4 5294.19  192.93   2
  -1   2   4 5531.10  196.31   1
   1   2  -4 4984.68  195.76   1
   1   2  -4 5223.69  192.49   2
   0  -2  -4 72.9303  5.0064   1
   0  -2   4 68.7917  4.5501   1
   0  -2   4 70.8608  4.0268   2
   0  -2  -4 66.2729  5.5234   2
   0   2   4 90.0535  5.0883   1
   0   2  -4 86.8449  4.3231   2
   0   2   4 84.5347  4.9320   2
   0   2  -4 85.7569  4.3141   1
  -1  -2  -4 1712.57   64.27   2
   1  -2   4 1634.81   65.45   1
  -1  -2  -4 1766.54   65.40   1
  -1   2  -4 1824.60   64.94   2
  -1   2  -4 1641.15   65.37   1
   1   2   4 1745.92   63.93   2
   1   2   4 1845.99   65.39   1
  -1   2  -4 1637.36   64.11   2
  -2  -2  -4 11.1056  2.3868   1
  -2  -2  -4 9.27946 2.03381   2
   2  -2   4 7.88518 2.33833   1
   2   2   4 14.2981  1.5949   2
  -2   2  -4 10.5738  2.5259   1
  -2   2  -4 4.21288 3.46634   2
  -2   2  -4 10.4299  2.1682   2
   2   2   4 11.7713  2.3038   1
  -3  -2  -4 53.8796  4.1108   1
  -3  -2  -4 56.4426  3.1361   2
   3   2   4 43.8607  2.8606   2
   3   2   4 43.2538  4.0856   1
  -3   2  -4 47.8717  3.8957   2
  -3   2  -4 41.8343  3.8348   1
  -4  -2  -4 101.865   5.776   2
  -4  -2  -4 107.946   4.837   2
  -4  -2  -4 100.699   5.993   1
   4  -2   4 101.919   7.576   2
  -4   2  -4 107.671   6.757   1
   4   2   4 115.750   6.317   1
  -5  -2  -4 57.8906  3.2311   2
  -5  -2  -4 54.8067  4.8355   1
  -5  -2  -4 45.2504  4.1308   2
   5  -2   4 58.0283  5.6441   2
  -5   2  -4 50.4506  4.9269   1
   6  -2   4 93.3970  7.7905   2
  -6  -2  -4 100.310   5.398   2
  -6  -2  -4 86.6475  5.7790   1
  -6  -2  -4 85.2650  4.5638   2
  -6   2  -4 95.2145  7.1446   1
  -7  -2  -4 219.194   9.284   2
  -7  -2  -4 242.466   9.773   2
  -7  -2  -4 223.488  10.577   1
   7  -2   4 239.712  12.031   2
  -7   2  -4 200.760  11.467   1
   8  -2   4 12.7449  5.4172   2
  -8  -2  -4 8.20921 3.75147   1
  -8  -2  -4 4.27184 2.93419   2
  -8  -2  -4 4.94601 2.29357   2
  -8   2  -4 6.42910 4.66404   1
  -9  -2  -4 177.506  10.557   1
  -9  -2  -4 220.768   9.423   2
   9  -2   4 202.207  11.953   2
  -9  -2  -4 203.059   8.953   2
  -9   2  -4 206.903  11.876   1
  10  -2   4 87.6944  8.4486   2
 -10  -2  -4 95.5524  7.8136   1
 -10  -2  -4 96.7959  5.9751   2
 -10   2  -4 99.3165  9.2224   1
  11  -2   4 27.5333  7.5285   2
 -11  -2  -4 22.4964  5.2366   1
 -11  -2  -4 27.5532  3.6972   2
 -11   2  -4 28.5668  6.6783   1
 -12  -2  -4 10.1489  5.4191   1
  12  -2   4 19.6940  7.6968   2
 -12   2  -4 24.7972  7.1038   1
  13  -2   4 122.553  11.560   2
 -13  -2  -4 106.382   9.937   1
 -13   2  -4 111.482  10.523   1
  14  -2   4 42.3742  8.9552   2
 -14  -2  -4 29.8821  6.7967   1
 -14   2  -4 33.6282  8.8371   1
  15  -2   4 14.3699  9.4591   2
 -15   2  -4 2.43104 8.67440   1
  15  -3  -4 25.4433 10.1718   2
 -15   3   4 21.0209  9.6291   1
  14  -3  -4 -11.198   9.197   2
 -14   3   4 -7.9442  8.2367   1
  13  -3  -4 4.41743 8.03774   2
  13   3  -4 -4.9316  6.7558   2
 -13   3   4 -11.773   7.688   1
  12  -3  -4 -0.5238  7.3711   2
 -12   3   4 5.90484 7.43654   1
  12   3  -4 -1.8595  5.9551   2
  11  -3  -4 40.4018  7.7444   2
  11   3  -4 30.1808  6.2084   2
 -11   3   4 33.0806  8.1891   1
  10  -3  -4 21.9024  6.7153   2
 -10  -3   4 26.1677  2.7346   1
 -10   3   4 28.4084  7.4309   1
  10   3  -4 27.4119  5.6999   2
   9  -3  -4 4.84916 5.55264   2
   9   3  -4 8.71727 4.67259   2
  -9   3   4 3.48047 6.24272   1
   8  -3  -4 181.618  11.040   2
  -8   3   4 170.919  12.540   1
   8   3  -4 203.396  10.370   2
   7  -3  -4 170.253  10.339   1
   7  -3  -4 180.663  10.041   2
  -7  -3   4 169.672   8.362   2
   7   3  -4 168.081   9.486   2
  -6  -3   4 224.023   9.385   2
   6  -3  -4 215.186  10.891   2
   6  -3  -4 198.849  11.154   1
   6   3  -4 214.407  10.451   2
  -5  -3   4 44.3794  4.0553   2
   5  -3  -4 41.3184  4.6427   2
   5  -3  -4 29.4516  4.9980   1
   5   3  -4 39.4858  3.6879   2
   4  -3  -4 1959.56   78.40   1
   4  -3  -4 2099.83   76.81   2
  -4  -3   4 2025.27   76.08   2
   4   3  -4 2119.01   76.20   2
   3  -3  -4 211.223   9.250   2
  -3  -3   4 193.931   8.166   2
   3  -3  -4 179.903   9.934   1
  -3  -3   4 183.700   7.962   1
   3   3  -4 192.235   8.187   2
   3   3  -4 200.618   7.755   1
   2  -3  -4 143.873   7.399   2
  -2  -3   4 157.300   6.687   1
   2  -3  -4 144.105   8.602   1
  -2  -3   4 151.599   6.637   2
   2   3  -4 142.339   6.388   1
  -2   3   4 144.205   7.627   2
   2   3  -4 147.918   6.690   2
   1  -3  -4 982.866  39.106   1
  -1  -3   4 1005.10   38.32   1
  -1  -3   4 1002.62   37.60   2
   1  -3  -4 980.454  37.824   2
  -1   3   4 1032.21   38.92   1
   1   3  -4 990.363  37.569   2
  -1   3   4 1002.01   38.05   2
   1   3  -4 1013.02   38.17   1
   0  -3  -4 1279.39   50.21   1
   0  -3  -4 1294.00   48.81   2
   0  -3   4 1315.01   49.82   1
   0   3   4 1283.85   49.10   2
   0   3  -4 1282.62   49.65   1
   0   3  -4 1290.58   48.75   2
   0   3   4 1347.74   50.02   1
   0   3  -4 1342.83   49.64   2
   1  -3   4 255.376  11.374   1
  -1  -3  -4 248.828  11.576   1
  -1  -3  -4 255.665  10.669   2
   1   3   4 263.989  11.281   1
  -1   3  -4 267.114  11.094   1
   1   3   4 251.702  10.679   2
  -1   3  -4 258.234  10.705   2
  -2  -3  -4 361.110  14.800   1
  -2  -3  -4 366.488  14.164   2
  -2   3  -4 355.905  14.362   2
   2   3   4 349.962  13.682   2
   2   3   4 363.010  14.600   1
  -2   3  -4 339.156  14.908   1
   3  -3   4 393.632  18.544   2
  -3  -3  -4 447.872  17.465   2
  -3  -3  -4 449.477  18.160   1
   3   3   4 459.768  16.960   2
   3   3   4 453.307  17.993   1
  -3   3  -4 488.995  18.665   1
  -4  -3  -4 466.005  17.874   2
  -4  -3  -4 456.206  18.668   1
   4  -3   4 472.178  19.787   2
  -5  -3  -4 413.813  16.001   2
   5  -3   4 415.219  18.338   2
  -5  -3  -4 409.439  17.119   1
  -5  -3  -4 439.035  16.026   2
  -5   3  -4 413.027  17.926   1
  -6  -3  -4 332.590  12.033   2
   6  -3   4 291.841  14.388   2
  -6  -3  -4 303.387  12.081   2
  -6  -3  -4 319.928  13.481   1
  -6   3  -4 298.570  14.486   1
  -7  -3  -4 17.8421  2.2351   2
   7  -3   4 19.6321  5.7473   2
  -7  -3  -4 16.2109  1.9533   2
  -7  -3  -4 17.5583  3.7814   1
  -7   3  -4 18.8074  4.8623   1
  -8  -3  -4 2.81659 1.81132   2
  -8  -3  -4 3.30052 3.65699   1
   8  -3   4 5.32644 5.60244   2
  -8  -3  -4 0.87955 1.88672   2
  -8   3  -4 1.61456 4.69636   1
  -9  -3  -4 615.992  25.560   1
   9  -3   4 611.712  26.783   2
  -9  -3  -4 671.089  23.864   2
  -9   3  -4 612.983  26.963   1
  10  -3   4 5.22930 6.57230   2
 -10  -3  -4 6.00486 4.40976   1
 -10   3  -4 7.74607 6.04346   1
 -11  -3  -4 121.986   8.930   1
  11  -3   4 123.500  11.204   2
 -11   3  -4 108.828  10.009   1
 -12  -3  -4 30.5427  5.7929   1
  12  -3   4 32.5872  8.2307   2
 -12   3  -4 46.9395  8.3091   1
 -13  -3  -4 37.0645  6.2964   1
  13  -3   4 42.8927  8.8361   2
 -13   3  -4 30.4036  8.5340   1
  14  -3   4 -0.9947  9.0291   2
 -14   3  -4 -0.6085  8.3036   1
  15  -4  -4 10.3157 10.2368   2
 -15   4   4 -12.405   9.473   1
  14  -4  -4 -12.740   9.216   2
 -14   4   4 7.62675 9.36510   1
  13  -4  -4 9.98913 8.72527   2
 -13   4   4 7.87712 8.96927   1
  12  -4  -4 214.646  14.398   2
 -12   4   4 189.364  15.215   1
  11  -4  -4 112.365  10.158   2
  11   4  -4 101.485   8.070   2
 -11   4   4 104.482  11.038   1
  10  -4  -4 68.0788  8.1811   2
  10   4  -4 67.2807  6.7669   2
 -10   4   4 71.3853  9.4435   1
   9  -4  -4 151.651  11.098   2
   9   4  -4 162.990   9.901   2
  -9   4   4 164.521  13.254   1
   8  -4  -4 468.674  20.816   2
  -8   4   4 472.756  23.119   1
   8   4  -4 492.500  20.039   2
  -7  -4   4 508.163  19.236   2
   7  -4  -4 508.003  21.534   1
   7  -4  -4 468.578  20.587   2
   7   4  -4 476.366  20.018   2
   6  -4  -4 5.35075 4.98547   1
   6  -4  -4 5.70190 4.00922   2
  -6  -4   4 1.98756 2.13405   2
   6   4  -4 9.74459 3.19274   2
   5  -4  -4 546.122  23.419   1
   5  -4  -4 557.986  22.570   2
  -5  -4   4 560.030  21.343   2
   5   4  -4 555.087  21.549   2
  -4  -4   4 349.230  13.484   2
   4  -4  -4 343.492  14.505   2
   4  -4  -4 319.559  15.529   1
   4   4  -4 327.420  13.405   2
   3  -4  -4 24.2388  4.8675   1
   3  -4  -4 22.0681  3.5558   2
  -3  -4   4 22.2395  2.4542   2
   3   4  -4 23.0515  2.5596   2
   3   4  -4 21.4343  1.9316   1
   2  -4  -4 12.6129  3.0454   2
   2  -4  -4 3.68872 4.32172   1
  -2  -4   4 6.29085 2.23217   1
   2   4  -4 5.31550 2.31080   2
   2   4  -4 6.49054 1.90886   1
   1  -4  -4 21.0241  4.7430   1
  -1  -4   4 17.7863  2.7106   1
   1  -4  -4 16.3548  2.8597   2
  -1   4   4 16.4644  3.3271   2
   1   4  -4 15.6372  2.4157   1
   1   4  -4 13.9219  2.5335   2
   0  -4  -4 6.64703 2.42860   2
   0  -4  -4 -2.6358  4.2562   1
   0  -4   4 0.86944 2.32623   1
   0   4   4 5.31718 3.03846   2
   0   4  -4 6.41055 2.48848   1
   0   4  -4 5.72563 2.60740   2
  -1  -4  -4 610.815  25.259   1
   1  -4   4 616.637  24.986   1
  -1  -4  -4 638.587  23.679   2
  -1   4  -4 627.600  24.763   1
  -1   4  -4 625.394  24.097   2
   1   4   4 611.991  24.226   2
  -2  -4  -4 7.21567 1.91839   2
  -2  -4  -4 3.25017 3.75716   1
  -2   4  -4 0.00251 2.66893   2
   2   4   4 2.85869 2.09252   2
  -2   4  -4 4.46348 3.05647   1
  -3  -4  -4 57.3848  5.1218   1
  -3  -4  -4 70.8919  3.5768   2
   3  -4   4 62.1216  6.2671   2
  -3   4  -4 50.0669  5.0157   1
   3   4   4 54.1087  3.2880   2
  -4  -4  -4 5.05547 3.52759   1
  -4  -4  -4 8.22965 1.37741   2
   4  -4   4 -3.7426  4.6589   2
  -4   4  -4 8.64747 3.90338   1
   4   4   4 7.72879 1.23721   2
  -5  -4  -4 337.728  14.684   1
   5  -4   4 353.143  16.121   2
  -5   4  -4 333.837  15.621   1
   6  -4   4 180.687  11.446   2
  -6  -4  -4 187.084   9.600   1
  -6   4  -4 187.279  10.785   1
  -7  -4  -4 58.5437  5.1271   1
   7  -4   4 58.4127  7.1614   2
  -7   4  -4 42.8516  5.9821   1
   8  -4   4 24.0358  6.6804   2
  -8  -4  -4 26.2374  4.6082   1
  -8   4  -4 31.7695  5.9856   1
  -9  -4  -4 27.4660  4.8344   1
   9  -4   4 17.6300  6.9818   2
  -9   4  -4 18.2118  6.0790   1
 -10  -4  -4 25.5785  5.0975   1
  10  -4   4 24.0763  7.6033   2
 -10   4  -4 33.6802  6.9981   1
 -11  -4  -4 -0.3714  4.7507   1
  11  -4   4 -0.2466  7.4200   2
 -11   4  -4 3.84478 6.83102   1
  12  -4   4 11.2058  8.1893   2
 -12  -4  -4 -3.6395  5.1134   1
 -12   4  -4 -14.417   7.243   1
  13  -4   4 7.93061 9.20531   2
 -13   4  -4 8.46542 8.48010   1
  14  -4   4 52.4607 10.3343   2
 -14   4  -4 36.9563 10.0894   1
  14  -5  -4 45.9798 11.0013   2
 -14   5   4 33.3011 10.9129   1
  13  -5  -4 64.3822 10.7359   2
 -13   5   4 56.6688 10.8675   1
  12  -5  -4 -1.8516  7.3270   2
 -12   5   4 1.56113 8.47850   1
  11  -5  -4 44.4425  8.6687   2
 -11   5   4 44.0332  9.3845   1
  10  -5  -4 109.643   9.716   2
  10   5  -4 94.8156  8.5752   2
 -10   5   4 129.546  11.972   1
   9  -5  -4 657.872  28.333   2
   9   5  -4 691.033  26.969   2
  -9   5   4 663.005  30.875   1
   8  -5  -4 19.8432  6.2771   2
   8   5  -4 15.0872  4.9165   2
  -8   5   4 17.1854  7.1664   1
   7  -5  -4 136.766  10.110   2
  -7  -5   4 158.942   7.262   2
   7   5  -4 147.607   8.294   2
   6  -5  -4 137.627   9.237   2
  -6  -5   4 133.603   6.817   2
   6  -5  -4 129.388   9.892   1
   6   5  -4 131.160   7.152   2
   5  -5  -4 608.452  25.710   1
   5  -5  -4 597.018  24.747   2
   5   5  -4 623.592  23.535   2
   4  -5  -4 14.3068  4.1183   2
   4  -5  -4 14.1395  5.1707   1
   4   5  -4 15.3280  2.8302   2
   3  -5  -4 36.4564  5.7218   1
   3  -5  -4 35.8508  4.2599   2
   3   5  -4 38.3578  3.4045   1
   3   5  -4 37.8506  3.2915   2
   3   5  -4 32.2524  3.3198   1
   2  -5  -4 37.7581  5.6341   1
   2  -5  -4 33.7009  4.0646   2
   2   5  -4 26.6443  3.1498   2
   2   5  -4 21.0525  2.7509   1
   2   5  -4 30.4359  3.2622   1
   1  -5  -4 13.8486  3.3332   2
   1  -5  -4 14.8970  5.0602   1
   1   5  -4 13.1879  2.9610   2
   1   5  -4 8.94815 2.62577   1
   0  -5  -4 16.7308  3.0321   2
   0  -5  -4 9.37614 5.18175   1
   0  -5   4 16.9530  3.3513   1
   0   5  -4 11.2385  3.1321   2
   0   5  -4 14.9807  3.1120   1
   0   5   4 8.83692 3.47097   2
  -1  -5  -4 307.225  12.787   2
  -1  -5  -4 286.045  14.922   1
   1   5   4 324.206  13.816   2
  -1   5  -4 327.214  13.275   2
  -1   5  -4 325.940  13.985   1
  -2  -5  -4 10.3475  2.5087   2
  -2  -5  -4 9.45891 5.07509   1
  -2   5  -4 12.6315  3.6733   1
   2   5   4 11.3757  3.2061   2
  -3  -5  -4 72.7459  4.0251   2
   3  -5   4 58.4866  6.2457   2
  -3  -5  -4 60.3749  6.1730   1
   3   5   4 54.8667  3.9774   2
  -3   5  -4 57.5429  5.4186   1
  -4  -5  -4 114.397   8.711   1
   4  -5   4 114.979   8.928   2
  -4   5  -4 143.612   8.680   1
   5  -5   4 783.480  32.097   2
  -5  -5  -4 799.099  31.743   1
   6  -5   4 1.97474 5.89815   2
  -6  -5  -4 5.11755 4.49248   1
  -6   5  -4 4.73551 4.81290   1
   7  -5   4 84.0898  8.7082   2
  -7  -5  -4 93.0329  7.7542   1
  -7   5  -4 94.6742  8.3043   1
  -8  -5  -4 139.539   9.282   1
   8  -5   4 151.812  11.765   2
  -8   5  -4 145.160  10.900   1
   9  -5   4 104.079  10.026   2
  -9  -5  -4 99.3183  8.2897   1
  -9   5  -4 91.5835  8.9710   1
 -10  -5  -4 -0.0847  4.8397   1
  10  -5   4 -5.8714  7.4592   2
 -10   5  -4 4.53779 6.74469   1
  11  -5   4 1.19547 8.20610   2
 -11   5  -4 4.65104 7.13470   1
  12  -5   4 47.1987  9.7845   2
 -12   5  -4 31.4550  8.9808   1
  13  -5   4 12.4508  9.4903   2
 -13   5  -4 -6.7005  8.5319   1
  14  -6  -4 -13.255  10.142   2
 -14   6   4 -4.4436 10.2162   1
  13  -6  -4 3.76608 9.26960   2
 -13   6   4 -7.5397  9.3282   1
  12  -6  -4 21.8919  8.3945   2
 -12   6   4 26.5798  9.8236   1
  11  -6  -4 70.8413  9.2674   2
 -11   6   4 85.0191 11.3894   1
  10  -6  -4 12.6799  7.4660   2
 -10   6   4 2.73865 8.01553   1
   9  -6  -4 30.4074  7.4353   2
  -9   6   4 19.5494  8.4836   1
   8  -6  -4 8.04846 5.61325   2
   8   6  -4 5.17440 4.77085   2
  -8   6   4 8.17762 7.38701   1
   7  -6  -4 138.353  10.244   2
   7   6  -4 148.627   8.159   2
  -7   6   4 125.798  12.588   1
   6  -6  -4 130.937  10.541   1
   6  -6  -4 125.850   8.794   2
   6   6  -4 143.902   7.440   2
   5  -6  -4 578.664  23.841   2
   5  -6  -4 567.649  24.808   1
   5   6  -4 580.071  22.347   2
   4  -6  -4 15.2816  5.5566   1
   4  -6  -4 10.9536  4.6082   2
   4   6  -4 11.9124  3.1895   1
   4   6  -4 12.4842  2.1220   1
   4   6  -4 9.48887 2.78184   2
   3  -6  -4 18.3686  5.6533   1
   3  -6  -4 12.6912  4.5038   2
   3   6  -4 12.4339  2.5308   1
   3   6  -4 8.62680 2.84395   2
   3   6  -4 4.36140 3.68959   1
   2  -6  -4 390.121  16.434   2
   2  -6  -4 396.777  18.040   1
   2   6  -4 375.096  16.374   1
   2   6  -4 396.256  16.082   1
   2   6  -4 401.570  15.852   2
   1  -6  -4 554.322  23.803   1
   1  -6  -4 538.032  22.183   2
   1   6  -4 557.251  22.466   1
   1   6  -4 583.063  22.050   2
   0  -6  -4 35.1792  4.1091   2
   0  -6  -4 30.3607  6.0211   1
   0   6  -4 33.2181  3.9004   2
   0   6  -4 31.8585  4.0827   1
  -1  -6  -4 61.9605  5.3008   2
  -1  -6  -4 76.8116  7.0763   1
  -1   6  -4 67.2419  6.4128   1
   1   6   4 65.9274  5.3166   2
  -1   6  -4 64.3025  5.4740   2
  -2  -6  -4 321.328  15.984   1
  -2  -6  -4 338.228  13.655   2
   2   6   4 338.032  14.608   2
  -2   6  -4 337.969  15.379   1
   3  -6   4 75.8388  7.3504   2
  -3  -6  -4 78.4102  7.5002   1
  -3  -6  -4 73.1679  5.0454   2
   3   6   4 81.2135  5.4504   2
  -3   6  -4 87.5169  7.6721   1
   4  -6   4 -1.9385  5.9809   2
  -4  -6  -4 -2.3009  5.3892   1
  -4   6  -4 3.10707 4.56537   1
   5  -6   4 88.4797  8.8716   2
  -5  -6  -4 94.5204  7.8823   1
  -5   6  -4 95.8047  8.6796   1
   6  -6   4 11.0458  6.1355   2
  -6  -6  -4 2.12398 5.39943   1
  -6   6  -4 6.33341 5.34818   1
   7  -6   4 -1.4779  6.1922   2
  -7  -6  -4 -4.7290  5.1968   1
  -7   6  -4 10.7205  5.7608   1
  -8  -6  -4 3.23696 5.37726   1
   8  -6   4 9.58469 7.47206   2
  -8   6  -4 8.56046 6.34184   1
  -9  -6  -4 6.42164 5.56183   1
   9  -6   4 -1.0654  7.6295   2
  -9   6  -4 1.11830 6.65223   1
  10  -6   4 32.8196  8.9738   2
 -10   6  -4 26.5975  7.9037   1
  11  -6   4 1.32139 8.77553   2
 -11   6  -4 4.90496 7.93746   1
  12  -6   4 15.6824  9.5775   2
 -12   6  -4 18.5048  8.9698   1
  13  -6   4 13.5412  9.9480   2
  13  -7  -4 -3.7919  9.7187   2
 -13   7   4 -8.3106  9.7898   1
  12  -7  -4 2.48298 8.99528   2
 -12   7   4 4.42931 9.87847   1
  11  -7  -4 36.7724  9.2766   2
 -11   7   4 31.6262  9.9592   1
  10  -7  -4 10.1385  8.0023   2
 -10   7   4 8.12026 8.75040   1
   9  -7  -4 26.8314  7.6384   2
  -9   7   4 22.0514  8.7998   1
   8  -7  -4 8.20122 6.87870   2
  -8   7   4 -4.8379  7.5703   1
   7  -7  -4 -1.3975  6.1408   2
  -7   7   4 2.31611 7.60208   1
   7   7  -4 9.08821 4.18523   2
   6  -7  -4 62.5441  7.3324   2
   6   7  -4 64.2643  5.7364   2
   5  -7  -4 89.0595  7.8780   2
   5  -7  -4 97.5922  8.7686   1
   5   7  -4 89.5161  6.0670   2
   4  -7  -4 126.748   9.511   2
   4  -7  -4 164.526  10.952   1
   4   7  -4 159.739   7.396   1
   4   7  -4 149.419   7.419   2
   3  -7  -4 6.01667 4.62183   2
   3  -7  -4 8.05206 5.62196   1
   3   7  -4 1.14000 2.88003   1
   3   7  -4 8.40424 3.21357   2
   2  -7  -4 17.1542  5.9095   1
   2  -7  -4 15.1453  4.7981   2
   2   7  -4 13.2153  3.5758   2
   2   7  -4 15.9687  3.3769   1
   1  -7  -4 439.818  19.872   1
   1  -7  -4 446.559  18.566   2
   1   7  -4 428.025  17.876   2
   1   7  -4 439.092  18.447   1
   0  -7  -4 119.433   9.759   1
   0  -7  -4 116.982   7.967   2
   0   7  -4 115.033   8.182   1
   0   7  -4 132.192   7.346   2
  -1  -7  -4 299.761  14.981   1
  -1  -7  -4 285.245  12.895   2
  -1   7  -4 297.935  14.098   1
  -1   7  -4 300.195  13.142   2
  -2  -7  -4 17.0353  5.9389   1
  -2  -7  -4 11.6567  3.6630   2
   2   7   4 19.0847  4.5921   2
  -2   7  -4 3.19017 3.91232   2
  -2   7  -4 10.6775  4.6637   1
   3  -7   4 62.8395  7.9722   2
  -3  -7  -4 58.1808  5.5804   2
  -3  -7  -4 77.2268  7.4243   1
  -3   7  -4 73.1486  6.8896   1
   4  -7   4 25.6712  7.3652   2
  -4  -7  -4 33.6720  6.6065   1
  -4   7  -4 36.8857  6.0309   1
  -5  -7  -4 245.753  13.582   1
   5  -7   4 232.244  14.875   2
  -5   7  -4 257.981  13.915   1
   6  -7   4 11.5998  7.7234   2
  -6  -7  -4 23.2323  6.2986   1
  -6   7  -4 23.0394  6.6281   1
  -7  -7  -4 17.3102  6.2995   1
   7  -7   4 11.0258  7.9500   2
  -7   7  -4 19.3355  6.9382   1
   8  -7   4 31.6782  8.8437   2
  -8   7  -4 28.9321  7.5202   1
   9  -7   4 267.479  17.143   2
  -9   7  -4 265.133  16.474   1
  10  -7   4 36.0595  9.8887   2
 -10   7  -4 36.8171  9.0894   1
  11  -7   4 66.5829 11.3633   2
 -11   7  -4 73.1925 10.9060   1
  12  -7   4 43.3708 11.0224   2
  11  -8  -4 17.7723  9.2716   2
 -11   8   4 -1.9335  9.3121   1
  10  -8  -4 107.574  10.919   2
 -10   8   4 75.5598 11.8525   1
   9  -8  -4 208.790  14.190   2
  -9   8   4 186.050  16.019   1
   8  -8  -4 61.3113  8.7897   2
  -8   8   4 54.5508 10.2119   1
   7  -8  -4 24.2834  7.1642   2
  -7   8   4 8.89358 8.26561   1
   6  -8  -4 29.1391  7.1938   2
  -6   8   4 19.8249  8.3363   1
   6   8  -4 29.5888  4.3238   2
   5  -8  -4 316.579  16.605   2
   5   8  -4 342.938  13.989   2
   4  -8  -4 137.639  10.890   1
   4  -8  -4 112.844   9.465   2
   4   8  -4 121.199   7.127   2
   3  -8  -4 108.197  10.211   1
   3  -8  -4 118.614   9.427   2
   3   8  -4 109.276   7.397   1
   3   8  -4 111.424   6.840   2
   2  -8  -4 119.642   9.962   1
   2  -8  -4 121.831   9.138   2
   2   8  -4 116.959   7.590   2
   2   8  -4 117.750   7.835   1
   1  -8  -4 464.149  20.833   1
   1  -8  -4 445.110  19.462   2
   1   8  -4 454.045  19.625   1
   1   8  -4 468.358  18.912   2
   0  -8  -4 46.2632  5.3683   2
   0  -8  -4 44.0051  6.6986   1
   0   8  -4 31.5704  5.1892   1
   0   8  -4 34.7656  5.0178   2
  -1  -8  -4 202.396  10.746   2
  -1  -8  -4 225.952  12.708   1
  -1   8  -4 210.039  10.676   2
  -1   8  -4 213.063  11.896   1
  -2  -8  -4 96.3521  8.1769   1
  -2  -8  -4 102.894   7.555   2
  -2   8  -4 90.0395  7.4491   2
  -2   8  -4 101.575   9.210   1
  -3  -8  -4 141.981  10.526   1
  -3   8  -4 124.661  10.295   1
   4  -8   4 47.6836  8.6773   2
  -4  -8  -4 56.7654  7.0861   1
  -4   8  -4 52.9760  7.2694   1
   5  -8   4 36.6124  8.6181   2
  -5  -8  -4 56.2840  7.0141   1
  -5   8  -4 42.8171  7.2913   1
   6  -8   4 8.96972 8.30192   2
  -6  -8  -4 17.0392  6.0610   1
  -6   8  -4 -5.2016  6.3224   1
   7  -8   4 -4.1870  8.4619   2
  -7   8  -4 3.58180 6.85100   1
   8  -8   4 17.3222  9.3001   2
  -8   8  -4 18.2241  7.8774   1
   9  -8   4 1.12874 9.43871   2
  -9   8  -4 16.0636  8.3555   1
  10  -8   4 5.59782 9.71893   2
 -10   8  -4 6.08525 8.83119   1
  10  -9  -4 86.9204 11.1791   2
 -10   9   4 58.5985 11.7684   1
   9  -9  -4 2.06982 8.33266   2
  -9   9   4 3.08810 9.13823   1
   8  -9  -4 12.1494  8.0763   2
  -8   9   4 15.8937  9.1094   1
   7  -9  -4 2.51220 7.76822   2
  -7   9   4 16.6357  9.0355   1
   6  -9  -4 65.9889  8.8568   2
  -6   9   4 80.4294 10.9998   1
   5  -9  -4 14.4105  6.7629   2
  -5   9   4 11.8670  8.0036   1
   4  -9  -4 74.4879  8.1161   2
   4   9  -4 92.6188  6.6293   2
   3  -9  -4 10.1208  6.1915   2
   3  -9  -4 -0.0820  6.2559   1
   3   9  -4 1.18893 4.20380   2
   2  -9  -4 11.9363  6.2958   1
   2  -9  -4 1.76990 5.72375   2
   2   9  -4 -1.7635  4.0921   2
   2   9  -4 6.03114 4.33356   1
   1  -9  -4 2.32332 5.78349   1
   1  -9  -4 -6.1692  5.1900   2
   1   9  -4 3.36317 4.40747   2
   1   9  -4 -2.5990  4.5496   1
   0  -9  -4 94.9655  9.0186   2
   0  -9  -4 116.908   9.725   1
   0   9  -4 102.952   7.446   2
   0   9  -4 97.9716  9.0960   1
  -1  -9  -4 2.35529 5.16049   2
  -1  -9  -4 4.77211 5.73163   1
  -1   9  -4 -3.1694  5.2565   1
  -1   9  -4 7.03538 4.67883   2
  -2  -9  -4 81.7777  7.6512   1
  -2   9  -4 70.4868  7.6332   1
  -2   9  -4 67.6037  6.6833   2
  -3  -9  -4 41.2458  6.6114   1
  -3   9  -4 27.7615  5.8962   2
  -3   9  -4 34.1420  6.8203   1
  -4  -9  -4 8.77565 5.77955   1
  -4   9  -4 8.49306 6.56198   1
   5  -9   4 5.48844 8.36922   2
  -5   9  -4 10.8353  6.9478   1
   6  -9   4 79.6558 11.1741   2
  -6   9  -4 90.5087  9.8221   1
   7  -9   4 8.30273 9.35094   2
  -7   9  -4 -4.9495  7.5107   1
   8  -9   4 30.3048  9.3436   2
  -8   9  -4 24.3883  8.7073   1
   9  -9   4 13.6102 10.1866   2
  -9   9  -4 1.13883 8.66125   1
  -8  10   4 67.8925 11.7892   1
   7 -10  -4 17.1329  8.4145   2
  -7  10   4 6.99271 8.94096   1
   6 -10  -4 21.7122  8.4806   2
  -6  10   4 -0.9917  8.4019   1
   5 -10  -4 18.2370  7.9098   2
  -5  10   4 5.58680 8.22669   1
   4 -10  -4 31.0893  7.4286   2
  -4  10   4 12.8806  8.1884   1
   3 -10  -4 18.0123  7.2481   2
   2 -10  -4 31.1739  7.3339   2
   2  10  -4 18.6238  4.9853   2
   1 -10  -4 47.5644  7.3949   2
   1 -10  -4 39.4061  7.1082   1
   1  10  -4 22.2489  5.4201   2
   0 -10  -4 184.607  12.289   1
   0  10  -4 177.600  12.367   1
   0  10  -4 204.040  10.875   2
  -1 -10  -4 6.77348 5.85387   1
  -1  10  -4 1.43801 6.01308   1
  -1  10  -4 -1.7382  5.3407   2
  -2 -10  -4 15.7408  6.0158   1
  -2  10  -4 15.2639  5.5825   2
  -2  10  -4 18.0864  6.6205   1
  -3 -10  -4 13.0191  5.9067   1
  -3  10  -4 12.8492  5.9248   2
  -3  10  -4 5.83152 6.86709   1
  -4  10  -4 450.437  19.906   2
  -4  10  -4 415.771  21.635   1
  -5  10  -4 6.42876 7.62513   1
  -6  10  -4 0.85631 7.70392   1
   4 -11  -4 13.3907  8.2078   2
  -4  11   4 12.7357  8.5808   1
   3 -11  -4 214.948  14.163   2
  -3  11   4 150.913  14.701   1
  -2  11   4 1.39533 7.42262   1
   0  11  -4 22.9706  6.1368   2
  -1  11  -4 93.8417  8.2782   2
  -2  11  -4 28.6585  6.5886   2
  -2  11  -4 37.0724  8.1976   1
  -3  11  -4 14.2721  6.9730   2
  -3  11  -4 11.9132  7.7187   1
  16   0  -5 -0.1617  9.9694   2
  15   0  -5 91.9865 11.4238   2
 -14   0   5 -2.6222  6.1620   1
  14   0  -5 -4.4061  8.5120   2
  13   0  -5 47.0326  8.5433   2
 -13   0   5 68.8675  7.9217   1
 -12   0   5 -7.8169  5.5917   1
  12   0  -5 -0.0921  6.5768   2
 -11   0   5 131.984  10.214   1
  11   0  -5 140.034  10.844   2
 -10   0   5 1.84894 5.05550   1
  10   0  -5 -6.5017  5.6189   2
  -9   0   5 246.874  12.910   1
   9   0  -5 233.746  12.776   2
  -8   0   5 1.80783 4.33837   1
   8   0  -5 -1.8671  4.7284   2
  -7   0   5 3268.31  118.46   1
   7   0  -5 3060.14  118.58   1
   7   0  -5 3080.01  117.17   2
   6   0  -5 6.05210 3.78801   1
  -6   0   5 9.50519 3.04389   1
   6   0  -5 3.31620 4.28391   2
   5   0  -5 239.346  11.579   2
   5   0  -5 241.940  11.221   1
  -5   0   5 260.069  10.986   1
  -4   0   5 0.92319 2.48107   1
   4   0  -5 2.05753 2.99362   1
   4   0  -5 0.79837 3.60072   2
   3   0  -5 7551.61  292.22   1
  -3   0   5 7957.81  292.28   1
   3   0  -5 7829.55  287.58   2
  -3   0   5 7838.29  287.44   2
   2   0  -5 14.3159  2.6688   2
  -2   0   5 14.7687  2.2380   2
   2   0  -5 14.0617  2.3860   1
  -2   0   5 10.6077  2.2533   1
   1   0  -5 147.943   6.688   1
  -1   0   5 156.816   7.000   1
  -1   0   5 143.546   6.502   2
   1   0  -5 142.771   6.530   2
   0   0  -5 0.51438 1.78758   2
   0   0   5 -1.1440  1.7507   1
   0   0   5 1.68692 1.43759   2
   0   0  -5 1.91639 1.91278   1
   1   0   5 5816.54  212.92   1
  -1   0  -5 5449.74  212.79   1
  -1   0  -5 5664.33  209.00   2
   1   0   5 5753.72  209.01   2
  -2   0  -5 2.64852 2.26387   1
  -2   0  -5 2.84753 1.90745   2
   2   0   5 1.13174 1.68915   2
   2   0   5 1.86284 2.14332   1
  -3   0  -5 147.854   7.165   2
  -3   0  -5 189.077   8.050   1
  -4   0  -5 -1.2250  2.6284   1
  -4   0  -5 -0.5853  2.1306   2
  -4   0  -5 -2.2925  3.2614   2
  -5   0  -5 285.204  11.653   2
  -5   0  -5 286.275  12.637   1
  -6   0  -5 3.27819 2.39982   2
  -6   0  -5 5.01170 3.42192   1
  -7   0  -5 299.851  13.217   1
  -7   0  -5 273.366  11.992   2
  -8   0  -5 7.83823 4.16822   1
  -8   0  -5 2.29834 2.98372   2
  -9   0  -5 3.73467 3.38856   2
  -9   0  -5 5.59062 4.64066   1
 -10   0  -5 7.00090 3.70131   2
 -10   0  -5 5.18700 5.05922   1
 -11   0  -5 4.04871 4.00118   2
 -11   0  -5 4.76043 5.60004   1
 -12   0  -5 1.83919 4.58361   2
 -12   0  -5 5.35433 6.08607   1
 -13   0  -5 -0.1222  6.5480   1
 -13   0  -5 2.42742 4.90244   2
 -14   0  -5 -0.5206  7.3043   1
 -15   0  -5 -3.5704  7.8114   1
  16  -1  -5 -7.6091  9.5481   2
  16   1  -5 -10.879   9.518   2
  15  -1  -5 20.3977 10.0792   2
  15   1  -5 7.24808 9.22733   2
 -15   1   5 5.26868 7.58857   1
  14  -1  -5 -7.5501  8.9029   2
 -14   1   5 -1.4967  7.0157   1
  14   1  -5 1.83198 8.18919   2
  13  -1  -5 101.605  10.369   2
 -13  -1   5 89.4991  7.7805   1
  13   1  -5 88.5103  9.2772   2
 -13   1   5 95.6956  9.6790   1
 -12  -1   5 38.3520  5.8829   1
  12  -1  -5 46.1827  8.1783   2
 -12   1   5 55.6160  7.8092   1
  12   1  -5 44.7050  7.8175   2
 -11  -1   5 30.9703  5.3130   1
  11  -1  -5 22.3879  7.4077   2
 -11   1   5 24.3130  6.7647   1
  11   1  -5 34.3724  7.0465   2
  10  -1  -5 116.733  10.107   2
 -10  -1   5 122.721   8.660   1
 -10   1   5 110.715  10.280   1
  10   1  -5 113.923   9.320   2
   9  -1  -5 10.9697  5.8208   2
  -9  -1   5 18.5159  4.4297   1
  -9  -1   5 20.4104  3.5963   1
   9   1  -5 12.4582  5.6989   2
  -9   1   5 9.88210 5.69019   1
  -8  -1   5 10.5552  3.0164   1
   8  -1  -5 3.59599 4.85393   1
   8  -1  -5 12.3898  5.2673   2
  -8  -1   5 3.65499 3.82044   1
   8   1  -5 -0.8186  5.0221   2
   7  -1  -5 207.060  11.209   1
  -7  -1   5 244.155   9.942   1
   7  -1  -5 192.642  11.096   2
   7   1  -5 208.201  10.299   1
   7   1  -5 235.408  11.769   2
   6  -1  -5 240.561  12.187   2
  -6  -1   5 256.914  10.589   1
   6  -1  -5 234.823  11.894   1
   6   1  -5 241.271  11.005   1
   6   1  -5 234.060  11.699   2
  -5  -1   5 105.379   5.706   1
   5  -1  -5 107.713   7.627   2
   5  -1  -5 94.1890  6.8229   1
  -5   1   5 107.669   6.934   1
   5   1  -5 80.8675  6.1217   1
   5   1  -5 79.0268  6.9893   2
  -4  -1   5 310.114  13.168   2
  -4  -1   5 317.861  12.890   1
   4  -1  -5 316.021  13.775   1
   4  -1  -5 310.235  14.226   2
   4   1  -5 309.086  13.008   1
  -4   1   5 362.062  13.870   1
   4   1  -5 294.449  13.329   2
  -3  -1   5 665.158  25.272   2
   3  -1  -5 640.212  26.008   1
  -3  -1   5 647.167  25.383   1
   3  -1  -5 642.076  26.103   2
   3   1  -5 650.691  25.303   2
  -3   1   5 647.812  25.663   2
  -3   1   5 745.098  26.171   1
   3   1  -5 638.598  25.349   1
  -2  -1   5 137.180   6.086   1
   2  -1  -5 124.527   6.673   1
  -2  -1   5 141.776   6.299   2
   2  -1  -5 128.070   7.545   2
   2   1  -5 129.116   6.013   2
  -2   1   5 120.815   6.929   2
  -2   1   5 122.435   6.893   1
   2   1  -5 130.525   6.009   1
   1  -1  -5 11.9509  2.7856   2
  -1  -1   5 15.3065  2.0186   2
  -1  -1   5 14.3613  2.0009   1
   1  -1  -5 16.3763  2.7096   1
  -1   1   5 12.1553  2.4150   2
   1   1  -5 13.7613  2.0905   1
   1   1  -5 13.0409  2.1758   2
  -1   1   5 11.6560  2.4865   1
   0  -1   5 796.102  32.227   1
   0  -1  -5 883.052  32.293   1
   0  -1  -5 838.515  31.682   2
   0  -1   5 832.807  31.613   2
   0   1  -5 832.728  32.142   1
   0   1  -5 836.214  31.607   2
   0   1   5 796.920  31.550   2
   0   1   5 899.269  32.402   1
   1  -1   5 1029.68   37.41   2
  -1  -1  -5 1015.14   38.15   1
   1  -1   5 990.771  38.281   1
  -1  -1  -5 1005.12   37.28   2
  -1   1  -5 992.770  37.350   2
  -1   1  -5 961.795  38.112   1
   1   1   5 962.666  37.194   2
   1   1   5 1003.55   38.17   1
  -2  -1  -5 139.137   6.284   2
  -2  -1  -5 125.951   6.884   1
   2  -1   5 153.262   7.541   1
   2  -1   5 159.260   6.664   2
  -2   1  -5 152.792   7.153   1
   2   1   5 126.324   7.010   1
  -2   1  -5 150.465   6.668   2
   2   1   5 145.811   6.348   2
  -3  -1  -5 813.821  30.899   2
  -3  -1  -5 817.405  31.856   1
  -3   1  -5 845.361  32.080   1
   3   1   5 809.080  30.916   2
  -3   1  -5 830.479  31.160   2
  -4  -1  -5 474.083  18.359   1
  -4  -1  -5 468.660  18.257   2
  -4  -1  -5 458.776  17.430   2
  -4   1  -5 421.706  18.567   1
  -4   1  -5 440.587  17.760   2
  -5  -1  -5 7.66393 3.08645   1
  -5  -1  -5 2.41467 3.04591   2
  -5  -1  -5 6.75072 2.06578   2
  -5   1  -5 3.35755 3.22283   1
  -5   1  -5 5.65402 2.55232   2
  -6  -1  -5 75.7401  5.8972   2
  -6  -1  -5 67.7020  5.5071   1
  -6  -1  -5 59.5566  4.1714   2
  -6   1  -5 54.6815  4.9813   2
  -6   1  -5 63.9691  6.1410   1
  -7  -1  -5 483.233  18.600   2
  -7  -1  -5 458.324  19.850   1
  -7   1  -5 489.396  20.292   1
   8  -1   5 24.6531  5.8038   2
  -8  -1  -5 27.1646  3.3476   2
  -8  -1  -5 30.5053  4.6422   1
  -8   1  -5 22.4496  4.8584   1
  -9  -1  -5 175.701   8.675   2
  -9  -1  -5 195.262  10.483   1
   9  -1   5 172.196  11.337   2
  -9   1  -5 181.660  10.689   1
 -10  -1  -5 38.8044  4.2125   2
  10  -1   5 34.1336  7.2249   2
 -10  -1  -5 40.4565  5.7967   1
 -10   1  -5 38.8753  6.1944   1
 -11  -1  -5 124.821   7.298   2
 -11  -1  -5 104.093   9.158   1
  11  -1   5 105.675   9.698   2
 -11   1  -5 98.0169  9.6790   1
  12  -1   5 33.6731  8.2438   2
 -12  -1  -5 42.1540  6.6348   1
 -12  -1  -5 38.7261  4.8276   2
 -12   1  -5 35.4779  7.2787   1
  13  -1   5 65.1649  9.5449   2
 -13  -1  -5 83.2991  8.3955   1
 -13   1  -5 72.3626  9.0284   1
 -14  -1  -5 -7.2142  6.6474   1
 -14   1  -5 -0.7138  7.5609   1
  16  -2  -5 -22.112   9.920   2
 -16   2   5 -13.901   8.276   1
  15  -2  -5 44.8848 11.2016   2
 -15   2   5 26.3079  9.1659   1
  14  -2  -5 1.83907 8.95482   2
  14   2  -5 -9.5019  7.7344   2
 -14   2   5 -1.6411  7.8000   1
  13  -2  -5 128.317  11.588   2
  13   2  -5 115.271  10.032   2
 -13   2   5 125.169  12.103   1
  12  -2  -5 127.460  11.036   2
 -12   2   5 143.112  12.091   1
  12   2  -5 120.542  11.127   2
 -11  -2   5 60.6443  5.2269   1
  11  -2  -5 55.9526  8.2484   2
  11   2  -5 49.7978  7.2531   2
 -11   2   5 61.4590  8.3676   1
  10  -2  -5 25.9986  6.7595   2
 -10  -2   5 23.2485  3.9162   1
  10   2  -5 22.8470  6.1786   2
 -10   2   5 10.4063  6.5241   1
  -9  -2   5 230.371   9.663   1
   9  -2  -5 216.343  12.655   2
  -9  -2   5 210.937  10.206   1
  -9   2   5 196.444  13.407   1
   9   2  -5 211.352  11.946   2
  -8  -2   5 390.631  16.296   1
  -8  -2   5 408.000  15.797   1
   8  -2  -5 382.785  17.705   1
   8  -2  -5 393.964  17.968   2
   8   2  -5 389.086  17.359   2
   7  -2  -5 90.8934  8.5633   1
   7  -2  -5 96.7693  8.4852   2
  -7  -2   5 113.119   6.427   1
  -7  -2   5 118.105   5.783   1
   7   2  -5 94.0140  8.0920   2
   6  -2  -5 18.1223  4.8056   1
   6  -2  -5 12.9758  4.7809   2
  -6  -2   5 17.9012  2.2536   1
   6   2  -5 13.5866  3.0181   1
   6   2  -5 13.7986  4.4797   2
   5  -2  -5 16.6758  4.5149   2
   5  -2  -5 14.2695  4.5102   1
  -5  -2   5 16.0754  1.9050   1
   5   2  -5 16.7428  3.5605   2
   5   2  -5 11.2682  2.7474   1
  -4  -2   5 212.303   9.327   2
  -4  -2   5 196.474   8.657   1
   4  -2  -5 216.737  10.699   1
   4  -2  -5 221.212  10.334   2
   4   2  -5 199.477   8.776   1
   4   2  -5 217.787   9.508   2
  -3  -2   5 428.291  16.623   1
  -3  -2   5 449.545  16.671   2
   3  -2  -5 431.361  17.794   2
   3  -2  -5 404.351  17.881   1
   3   2  -5 428.820  16.691   2
   3   2  -5 406.553  16.498   1
   2  -2  -5 273.556  12.747   2
  -2  -2   5 295.859  11.751   2
  -2  -2   5 309.228  11.932   1
   2  -2  -5 299.399  13.094   1
   2   2  -5 287.112  11.851   2
  -2   2   5 297.335  12.904   1
  -2   2   5 296.277  12.819   2
   2   2  -5 286.629  11.713   1
   1  -2  -5 331.399  14.009   1
  -1  -2   5 313.196  13.028   2
  -1  -2   5 331.895  13.409   1
   1  -2  -5 330.247  14.218   2
  -1   2   5 316.492  13.673   2
  -1   2   5 348.977  14.039   1
   1   2  -5 338.695  13.216   1
   1   2  -5 330.731  13.144   2
   0  -2  -5 61.4502  5.7768   2
   0  -2  -5 52.4214  4.9223   1
   0  -2   5 45.3855  4.3666   1
   0  -2   5 58.8699  3.9590   2
   0   2  -5 46.4287  4.1174   1
   0   2  -5 59.6671  3.9457   2
   0   2   5 68.9683  4.9647   1
   0   2   5 71.7180  4.6069   2
  -1  -2  -5 301.164  11.991   1
  -1  -2  -5 267.263  11.643   2
   1  -2   5 268.111  11.998   1
  -1   2  -5 283.778  11.865   1
   1   2   5 267.938  11.137   2
   1   2   5 299.434  11.902   1
  -1   2  -5 271.262  11.438   2
  -2  -2  -5 1659.12   60.73   2
  -2  -2  -5 1593.19   62.01   1
   2   2   5 1660.85   60.56   2
  -2   2  -5 1616.64   60.90   2
  -3  -2  -5 603.432  23.244   2
  -3  -2  -5 623.095  24.215   1
  -3   2  -5 624.953  24.501   1
   3   2   5 596.956  23.165   2
  -3   2  -5 622.462  23.716   2
  -4  -2  -5 36.0043  3.6016   1
  -4  -2  -5 31.2306  2.9736   2
  -4   2  -5 23.5550  3.7560   1
   4   2   5 35.5723  2.7963   2
  -4   2  -5 25.1624  3.1744   2
  -5  -2  -5 484.564  18.027   2
  -5  -2  -5 444.513  17.329   2
  -5  -2  -5 466.945  18.476   1
  -5   2  -5 440.166  19.099   1
  -5   2  -5 427.534  18.035   2
  -6  -2  -5 508.425  20.938   1
  -6  -2  -5 506.567  20.268   2
  -6  -2  -5 537.146  19.789   2
  -6   2  -5 512.085  21.729   1
  -7  -2  -5 35.3270  3.6423   2
  -7  -2  -5 28.7433  2.8193   2
   7  -2   5 29.9287  6.2208   2
  -7  -2  -5 32.6995  4.2840   1
  -7   2  -5 29.6960  5.0572   1
  -8  -2  -5 9.98153 2.63316   2
  -8  -2  -5 5.29979 3.25797   2
   8  -2   5 11.2807  5.8745   2
  -8  -2  -5 12.3900  4.1019   1
  -8   2  -5 6.51172 4.88796   1
  -9  -2  -5 1.23788 2.69220   2
  -9  -2  -5 1.69229 4.27048   1
   9  -2   5 3.32187 6.12375   2
  -9   2  -5 6.25325 5.30815   1
 -10  -2  -5 6.72488 3.05356   2
 -10  -2  -5 7.10562 4.72139   1
  10  -2   5 1.52823 6.48335   2
 -10   2  -5 11.4569  5.7935   1
 -11  -2  -5 168.652  10.969   1
  11  -2   5 184.226  12.830   2
 -11   2  -5 189.295  12.370   1
 -12  -2  -5 -3.1700  5.5606   1
  12  -2   5 10.2107  7.4736   2
 -12   2  -5 4.21740 6.80350   1
 -13  -2  -5 31.3576  6.7035   1
  13  -2   5 43.4495  8.9186   2
 -13   2  -5 23.9076  8.0937   1
 -14  -2  -5 5.18261 6.45492   1
  14  -2   5 9.87222 8.99826   2
 -14   2  -5 2.54693 8.00312   1
  15  -3  -5 15.1262 11.0895   2
 -15   3   5 7.07129 9.30885   1
  14  -3  -5 52.2009 11.2144   2
 -14   3   5 51.7591 10.0566   1
  13  -3  -5 16.1960  8.9070   2
  13   3  -5 11.9495  7.4806   2
 -13   3   5 11.7892  8.2987   1
  12  -3  -5 85.2547 10.1012   2
 -12   3   5 88.3147 10.4214   1
  12   3  -5 75.4315  8.2267   2
  11  -3  -5 62.5339  8.8190   2
  11   3  -5 60.9561  7.5148   2
 -11   3   5 69.1864  9.2434   1
  10  -3  -5 10.0896  6.8836   2
  10   3  -5 13.9976  5.7181   2
 -10   3   5 29.1446  7.6394   1
   9  -3  -5 6.54652 6.05512   2
   9   3  -5 5.66229 5.44688   2
  -9   3   5 9.14399 6.52791   1
   8  -3  -5 776.955  31.961   1
   8  -3  -5 766.692  31.413   2
   8   3  -5 778.315  30.722   2
   7  -3  -5 9.48259 5.12443   2
   7  -3  -5 9.12313 5.09545   1
   7   3  -5 6.35470 4.39977   2
   6  -3  -5 7.40950 4.84411   1
   6  -3  -5 9.86917 4.78730   2
   6   3  -5 1.84484 3.86096   2
   5  -3  -5 185.682   9.772   2
   5  -3  -5 165.177  10.105   1
   5   3  -5 170.862   8.333   2
   5   3  -5 163.410   7.250   1
  -4  -3   5 987.390  37.250   1
   4  -3  -5 971.156  38.896   1
   4  -3  -5 963.570  37.835   2
   4   3  -5 1026.31   37.22   2
   4   3  -5 966.042  37.162   1
   3  -3  -5 624.175  25.470   1
   3  -3  -5 639.045  24.729   2
  -3  -3   5 622.146  23.975   1
   3   3  -5 617.185  23.877   2
   3   3  -5 609.230  23.757   1
   2  -3  -5 743.055  27.280   2
   2  -3  -5 711.476  28.031   1
  -2  -3   5 658.659  26.758   1
   2   3  -5 704.073  26.396   2
   2   3  -5 653.622  26.531   1
   1  -3  -5 767.817  30.172   2
   1  -3  -5 798.335  31.019   1
  -1  -3   5 788.778  30.188   1
   1   3  -5 775.096  30.008   1
  -1   3   5 802.996  30.368   2
   1   3  -5 747.405  29.519   2
   0  -3  -5 3.29951 3.58993   1
   0  -3   5 16.1155  2.6445   1
   0  -3  -5 9.10109 3.33573   2
   0   3  -5 18.1345  2.5995   1
   0   3  -5 14.7784  2.3998   2
   0   3   5 14.8855  3.0778   2
   1  -3   5 1248.30   47.68   1
  -1  -3  -5 1191.02   46.71   2
  -1  -3  -5 1266.94   47.69   1
   1   3   5 1261.20   46.35   2
  -1   3  -5 1260.80   47.53   1
  -1   3  -5 1201.47   46.48   2
  -2  -3  -5 319.044  13.528   1
  -2  -3  -5 314.449  13.273   2
   2   3   5 327.956  12.384   2
  -2   3  -5 306.669  13.548   1
  -2   3  -5 305.004  12.903   2
  -3  -3  -5 1876.50   72.31   2
  -3  -3  -5 1923.32   73.80   1
  -3   3  -5 1963.68   74.19   1
  -3   3  -5 1947.33   72.54   2
   3   3   5 1999.29   71.86   2
  -4  -3  -5 16.4497  3.3550   1
  -4  -3  -5 14.3163  2.7567   2
  -4   3  -5 12.7742  3.1593   2
   4   3   5 18.5414  1.9072   2
  -4   3  -5 19.5584  3.9443   1
  -5  -3  -5 296.488  12.076   2
  -5  -3  -5 289.687  12.996   1
  -5  -3  -5 300.690  11.879   2
  -5   3  -5 293.424  13.773   1
  -6  -3  -5 32.5130  2.7382   2
   6  -3   5 31.9980  6.1517   2
  -6  -3  -5 42.7702  3.3337   2
  -6  -3  -5 37.7406  4.3795   1
  -6   3  -5 44.8973  5.4731   1
  -7  -3  -5 890.240  32.725   2
   7  -3   5 846.662  35.130   2
  -7  -3  -5 846.109  34.240   1
  -7  -3  -5 898.128  32.594   2
  -7   3  -5 859.588  35.327   1
   8  -3   5 6.75626 6.12536   2
  -8  -3  -5 14.3144  4.3036   1
  -8  -3  -5 14.9852  2.3290   2
  -8   3  -5 9.91474 5.35361   1
   9  -3   5 6.65427 6.55263   2
  -9  -3  -5 7.08614 4.41450   1
  -9  -3  -5 4.01981 2.42805   2
  -9   3  -5 12.7464  5.9154   1
 -10  -3  -5 6.13793 4.85869   1
  10  -3   5 9.61210 7.21680   2
 -10   3  -5 14.7973  6.3454   1
  11  -3   5 35.7188  8.4149   2
 -11  -3  -5 45.5531  6.0610   1
 -11   3  -5 45.8076  7.8447   1
  12  -3   5 12.0528  8.5864   2
 -12  -3  -5 2.00696 5.43953   1
 -12   3  -5 4.33179 7.21202   1
 -13  -3  -5 22.2284  6.3669   1
  13  -3   5 40.4717  9.2514   2
 -13   3  -5 34.6778  8.7430   1
  14  -3   5 10.0400  9.6244   2
 -14   3  -5 9.98161 8.89142   1
  15  -4  -5 -14.559  10.507   2
 -15   4   5 -5.2762  9.6825   1
  14  -4  -5 7.47629 9.77204   2
 -14   4   5 6.19260 9.25531   1
  13  -4  -5 135.896  12.781   2
 -13   4   5 139.107  13.084   1
  12  -4  -5 6.96123 7.55396   2
 -12   4   5 2.05584 7.96538   1
  12   4  -5 2.49551 6.57854   2
  11  -4  -5 107.712  10.478   2
  11   4  -5 106.090   9.799   2
 -11   4   5 92.2240 10.7453   1
  10  -4  -5 2.16579 6.80889   2
  10   4  -5 0.44864 5.57609   2
 -10   4   5 -3.2172  7.1100   1
   9  -4  -5 295.442  15.639   2
  -9   4   5 265.507  16.916   1
   9   4  -5 315.940  14.382   2
   8  -4  -5 188.478  12.127   2
   8  -4  -5 201.556  12.448   1
   8   4  -5 215.012  11.270   2
   7  -4  -5 303.365  15.094   1
   7  -4  -5 291.162  14.119   2
   7   4  -5 298.190  13.715   2
   6  -4  -5 13.4068  5.4267   1
   6  -4  -5 16.3731  5.1340   2
   6   4  -5 17.4621  3.7194   2
   5  -4  -5 208.366  11.844   1
   5  -4  -5 197.857  10.408   2
   5   4  -5 214.913   9.479   2
   4  -4  -5 1085.09   40.56   2
   4  -4  -5 960.484  41.590   1
  -4  -4   5 1044.13   39.92   1
   4   4  -5 1082.12   39.69   2
   4   4  -5 1078.68   39.66   1
  -3  -4   5 18.9593  2.4621   1
   3  -4  -5 25.1838  5.5995   1
   3  -4  -5 19.8958  3.9986   2
   3   4  -5 21.7222  2.1412   1
   3   4  -5 15.4849  2.9042   2
   2  -4  -5 264.123  11.931   2
  -2  -4   5 282.077  11.605   1
   2  -4  -5 270.382  13.551   1
   2   4  -5 277.067  11.427   2
   2   4  -5 262.966  11.196   1
   1  -4  -5 54.4414  6.2415   1
   1  -4  -5 69.2710  5.5450   2
  -1  -4   5 68.6856  5.2547   1
   1   4  -5 64.5689  4.6159   2
   1   4  -5 75.8544  4.8522   1
   0  -4   5 820.387  32.868   1
   0  -4  -5 834.179  33.588   1
   0  -4  -5 851.616  32.058   2
   0   4  -5 822.579  32.600   1
   0   4  -5 852.017  32.037   2
   0   4   5 853.792  32.568   2
  -1  -4  -5 49.6068  5.3325   1
  -1  -4  -5 41.2459  3.5976   2
  -1   4  -5 41.0707  4.0680   1
   1   4   5 47.6422  3.9323   2
  -1   4  -5 38.0117  3.7548   2
  -2  -4  -5 862.906  35.002   1
  -2  -4  -5 881.930  33.485   2
  -2   4  -5 907.529  34.881   1
  -2   4  -5 913.048  34.020   2
   2   4   5 874.738  33.388   2
  -3  -4  -5 144.735   6.629   2
  -3  -4  -5 133.780   8.266   1
   3   4   5 136.534   6.084   2
  -3   4  -5 143.549   8.397   1
  -3   4  -5 144.772   7.202   2
  -4  -4  -5 111.949   7.619   1
  -4  -4  -5 126.020   5.710   2
   4   4   5 111.494   5.217   2
  -4   4  -5 126.953   8.182   1
  -5  -4  -5 23.7538  4.2957   1
   5  -4   5 21.2513  6.0280   2
  -5  -4  -5 23.0472  2.1972   2
  -5   4  -5 20.2873  4.5756   1
   6  -4   5 223.654  13.184   2
  -6  -4  -5 222.268  11.195   1
  -6   4  -5 243.351  12.275   1
   7  -4   5 42.9772  7.3180   2
  -7  -4  -5 43.2142  5.0416   1
  -7   4  -5 38.2527  5.9140   1
  -8  -4  -5 644.323  26.177   1
   8  -4   5 644.280  27.666   2
  -8   4  -5 627.513  27.368   1
   9  -4   5 13.0678  7.2338   2
  -9  -4  -5 11.5900  4.7604   1
  -9   4  -5 13.2738  6.2212   1
  10  -4   5 5.39273 7.58490   2
 -10  -4  -5 11.6579  5.0821   1
 -10   4  -5 4.48352 6.52802   1
 -11  -4  -5 47.7264  6.3225   1
  11  -4   5 46.1314  9.1331   2
 -11   4  -5 40.9046  8.1544   1
  12  -4   5 149.773  13.302   2
 -12  -4  -5 102.054   9.717   1
 -12   4  -5 108.254  10.917   1
  13  -4   5 3.26843 8.96863   2
 -13   4  -5 -0.8094  8.2912   1
  14  -4   5 26.5607 10.6550   2
  14  -5  -5  5.7513 10.4808   2
 -14   5   5 2.29577 9.66411   1
  13  -5  -5 -1.2754  9.3942   2
 -13   5   5 -4.4955  8.7146   1
  12  -5  -5 74.5732 10.5202   2
 -12   5   5 61.6866 10.5584   1
  11  -5  -5 79.3219  9.9119   2
 -11   5   5 63.3360 10.1090   1
  10  -5  -5 61.5832  8.7956   2
  10   5  -5 68.1543  6.9497   2
 -10   5   5 71.8745 10.0319   1
   9  -5  -5 22.3470  7.1925   2
   9   5  -5 25.8507  5.7166   2
  -9   5   5 25.3835  8.0471   1
   8  -5  -5 160.402  11.467   2
   8   5  -5 170.672  10.249   2
   7  -5  -5 96.1167  9.1129   2
   7  -5  -5 99.5952  9.7471   1
   7   5  -5 108.560   7.428   2
   6  -5  -5 1336.16   52.29   2
   6  -5  -5 1349.53   53.58   1
   6   5  -5 1386.05   51.16   2
   5  -5  -5 119.419   9.805   1
   5  -5  -5 120.273   8.597   2
   5   5  -5 120.601   6.563   2
   4  -5  -5 226.840  11.332   2
   4  -5  -5 226.362  12.923   1
   4   5  -5 243.471  10.019   2
   4   5  -5 237.172   9.170   1
   4   5  -5 204.816   9.644   1
   3  -5  -5 60.4358  6.8074   1
   3  -5  -5 42.1792  4.7724   2
   3   5  -5 47.2541  3.8378   1
   3   5  -5 47.0511  4.5059   2
  -2  -5   5 1600.40   59.01   1
   2  -5  -5 1509.18   57.97   2
   2  -5  -5 1528.61   60.07   1
   2   5  -5 1517.28   57.60   2
   2   5  -5 1539.53   58.46   1
  -1  -5   5 246.519  11.032   1
   1  -5  -5 226.405  12.675   1
   1  -5  -5 238.989  10.651   2
   1   5  -5 221.820  10.240   2
   1   5  -5 233.428  10.452   1
   0  -5  -5 32.7517  5.7580   1
   0   5  -5 17.1032  3.3802   2
   0   5  -5 26.7568  3.6147   1
  -1  -5  -5 13.2205  2.8786   2
  -1  -5  -5 8.76852 5.27156   1
   1   5   5 10.2957  3.6651   2
  -1   5  -5 9.82350 3.38481   1
  -1   5  -5 12.5905  3.4208   2
  -2  -5  -5 14.7997  5.3886   1
  -2  -5  -5 16.7369  2.6665   2
  -2   5  -5 9.91710 3.50292   2
  -2   5  -5 12.8319  3.7312   1
   2   5   5 13.8110  2.9966   2
  -3  -5  -5 100.775   5.032   2
  -3  -5  -5 87.8707  7.1482   1
  -3   5  -5 98.3174  7.3858   1
  -3   5  -5 78.1912  6.2651   2
   3   5   5 80.2354  4.7370   2
  -4  -5  -5 116.005   5.096   2
  -4  -5  -5 105.928   8.468   1
  -4   5  -5 95.9915  7.9336   1
   4   5   5 94.2247  4.6920   2
   5  -5   5 36.1720  6.4060   2
  -5  -5  -5 37.5992  5.5140   1
  -5   5  -5 39.7715  5.5640   1
   6  -5   5 337.612  16.675   2
  -6  -5  -5 337.566  15.553   1
  -7  -5  -5 4.32358 4.80437   1
   7  -5   5 4.88210 6.89626   2
  -7   5  -5 1.45822 5.18167   1
   8  -5   5 46.0746  8.2813   2
  -8  -5  -5 45.5809  5.8968   1
  -8   5  -5 49.3463  7.1080   1
  -9  -5  -5 9.59302 5.22299   1
   9  -5   5 11.7807  7.8246   2
  -9   5  -5 9.88413 6.44002   1
 -10  -5  -5 289.564  15.137   1
  10  -5   5 350.127  18.322   2
  11  -5   5 30.1101  9.2782   2
 -11  -5  -5 16.4764  5.8334   1
 -11   5  -5 18.4159  8.0181   1
  12  -5   5 135.343  13.056   2
 -12   5  -5 145.081  13.828   1
  13  -5   5 13.0460  9.9871   2
 -13   5  -5 12.4278  9.0895   1
  13  -6  -5 23.9205 10.4781   2
 -13   6   5 7.77753 9.75654   1
  12  -6  -5 5.32337 9.26839   2
 -12   6   5 -1.5647  8.7073   1
  11  -6  -5 19.3933  8.9007   2
 -11   6   5 26.7439  9.1716   1
  10  -6  -5 -2.3110  7.5985   2
 -10   6   5 4.60398 8.16901   1
   9  -6  -5 157.969  12.107   2
   9   6  -5 162.843  10.224   2
  -9   6   5 129.971  12.730   1
   8  -6  -5 47.3387  7.6661   2
   8   6  -5 49.4027  5.8394   2
  -8   6   5 40.2209  8.5025   1
   7  -6  -5 59.6787  7.9674   1
   7  -6  -5 46.5297  6.6368   2
   7   6  -5 68.1144  6.3919   2
   6  -6  -5 34.5780  7.1948   1
   6  -6  -5 42.9914  6.4714   2
   6   6  -5 44.7035  4.5376   2
   5  -6  -5 10.8861  5.1922   2
   5  -6  -5 2.94837 5.97938   1
   5   6  -5 11.2956  3.3218   2
   4  -6  -5 450.919  19.464   2
   4  -6  -5 463.004  20.802   1
   4   6  -5 430.328  18.149   1
   4   6  -5 456.751  18.088   2
   4   6  -5 461.327  17.631   1
   3  -6  -5 25.0916  6.4926   1
   3  -6  -5 30.5450  4.7756   2
   3   6  -5 31.9645  3.1548   1
   3   6  -5 23.6921  3.8117   1
   3   6  -5 28.2588  3.6234   2
   2  -6  -5 204.656  12.844   1
   2  -6  -5 231.477  10.995   2
   2   6  -5 201.961  10.332   1
   2   6  -5 225.352  10.142   2
   2   6  -5 236.346  10.165   1
   1  -6  -5 378.202  18.290   1
   1  -6  -5 377.593  16.221   2
   1   6  -5 407.013  16.021   2
   1   6  -5 389.457  16.324   1
   0  -6  -5 58.9069  4.8379   2
   0  -6  -5 51.2535  7.1285   1
   0   6  -5 53.1602  4.8500   1
   0   6  -5 60.7116  5.3455   2
  -1  -6  -5 227.880  10.386   2
  -1  -6  -5 210.616  13.028   1
  -1   6  -5 243.168  10.885   2
  -1   6  -5 238.840  11.490   1
  -2  -6  -5 628.626  23.778   2
  -2  -6  -5 575.866  26.282   1
  -2   6  -5 606.494  24.553   2
  -2   6  -5 653.225  25.488   1
   2   6   5 612.869  24.340   2
  -3  -6  -5 193.120  12.341   1
  -3  -6  -5 196.571   8.724   2
  -3   6  -5 203.964  10.174   2
  -3   6  -5 199.664  11.037   1
   3   6   5 203.367   8.847   2
  -4  -6  -5 303.506  15.624   1
  -4  -6  -5 312.696  12.051   2
  -4   6  -5 302.304  14.927   1
   4   6   5 302.260  11.817   2
   5  -6   5 195.508  13.440   2
  -5  -6  -5 222.046  12.348   1
  -5   6  -5 201.412  12.182   1
   6  -6   5 143.627  12.190   2
  -6  -6  -5 144.981  10.766   1
  -6   6  -5 166.197  11.120   1
  -7  -6  -5 2.15755 5.67454   1
   7  -6   5 -1.1657  7.2435   2
  -7   6  -5 6.84134 5.86852   1
  -8  -6  -5 251.242  14.011   1
   8  -6   5 273.654  16.358   2
  -8   6  -5 266.165  15.169   1
  -9  -6  -5 12.9227  6.1017   1
   9  -6   5 7.01493 8.52995   2
  -9   6  -5 11.7487  7.0187   1
  10  -6   5 13.7694  8.8505   2
 -10   6  -5 0.66191 7.13273   1
  11  -6   5 4.70210 8.25106   2
 -11   6  -5 4.08766 7.96766   1
  12  -6   5 46.9441 11.0845   2
 -12   6  -5 42.5164 10.0671   1
  12  -7  -5 202.319  15.749   2
 -12   7   5 153.713  15.387   1
  11  -7  -5 161.620  14.313   2
 -11   7   5 144.263  14.366   1
  10  -7  -5 9.55471 8.21722   2
 -10   7   5 -5.5774  8.4222   1
   9  -7  -5 41.2114  8.3706   2
  -9   7   5 30.9216  9.3393   1
   8  -7  -5 500.052  22.113   2
  -8   7   5 441.489  24.259   1
   7  -7  -5 105.832  10.260   2
   7   7  -5 115.036   7.955   2
   6  -7  -5 8.98320 7.17237   1
   6  -7  -5 15.5944  5.9708   2
   6   7  -5 11.3677  4.0064   2
   5  -7  -5 18.0378  6.9588   1
   5  -7  -5 30.9221  6.0210   2
   5   7  -5 30.5593  4.1099   2
   4  -7  -5 207.328  11.581   2
   4  -7  -5 235.740  13.525   1
   4   7  -5 220.530   9.860   2
   4   7  -5 207.736   9.499   1
   3  -7  -5 120.785  10.500   1
   3  -7  -5 117.892   8.893   2
   3   7  -5 125.009   7.062   2
   3   7  -5 121.250   6.989   1
   2  -7  -5 133.047  11.065   1
   2  -7  -5 129.397   8.652   2
   2   7  -5 124.541   7.553   1
   2   7  -5 124.092   7.363   2
   1  -7  -5 68.9802  5.7421   2
   1  -7  -5 60.1481  7.6478   1
   1   7  -5 65.7122  6.0779   2
   1   7  -5 56.2588  4.9924   1
   0  -7  -5 6.67040 4.15194   2
   0  -7  -5 5.42613 6.40857   1
   0   7  -5 10.6771  4.0990   1
   0   7  -5 4.28290 3.78713   2
  -1  -7  -5 511.115  23.325   1
  -1  -7  -5 515.066  20.990   2
  -1   7  -5 526.788  22.260   1
  -1   7  -5 547.706  21.640   2
  -2  -7  -5 233.744  10.683   2
  -2  -7  -5 213.202  13.540   1
  -2   7  -5 245.051  12.333   1
  -2   7  -5 228.857  11.357   2
  -3  -7  -5 251.994  14.901   1
  -3  -7  -5 275.030  11.581   2
  -3   7  -5 274.301  13.951   1
  -3   7  -5 270.152  12.796   2
  -4  -7  -5 11.7503  6.6476   1
  -4   7  -5 9.62735 5.33718   1
  -5  -7  -5 78.5284  8.4952   1
  -5   7  -5 80.6146  7.9594   1
  -6  -7  -5 55.8795  7.9059   1
   6  -7   5 40.4981  8.8904   2
  -6   7  -5 58.8474  7.5270   1
  -7  -7  -5 86.7066  8.6830   1
   7  -7   5 90.6774 10.5035   2
  -7   7  -5 76.6003  8.9227   1
  -8  -7  -5 7.21318 6.61479   1
   8  -7   5 -5.1033  8.2331   2
  -8   7  -5 1.28889 6.90687   1
   9  -7   5 17.3633  9.2072   2
  -9   7  -5 14.5508  7.5618   1
  10  -7   5 3.41388 9.55702   2
 -10   7  -5 -0.7333  7.7480   1
  11  -7   5  1.8289 10.0227   2
 -11   7  -5 24.8078  9.3335   1
  11  -8  -5 -0.8359  9.2466   2
 -11   8   5 -0.8376  9.2729   1
  10  -8  -5 11.9664  8.8065   2
 -10   8   5 18.6824  9.3264   1
   9  -8  -5 3.83234 8.04440   2
  -9   8   5 -1.0537  8.7559   1
   8  -8  -5 71.0828  9.0246   2
  -8   8   5 46.6895 10.1864   1
   7  -8  -5 72.1193  8.6148   2
  -7   8   5 54.4034  9.9007   1
   6  -8  -5 47.0071  7.3513   2
   6   8  -5 36.7940  4.9614   2
   5  -8  -5 100.080   9.753   1
   5  -8  -5 96.6655  8.5658   2
   5   8  -5 97.0930  6.8655   2
   4  -8  -5 208.786  13.250   1
   4  -8  -5 186.374  11.721   2
   4   8  -5 212.951   9.971   2
   3  -8  -5 23.0358  7.1261   1
   3  -8  -5 16.3341  5.3787   2
   3   8  -5 15.1039  4.2585   2
   3   8  -5 15.3250  3.8345   1
   2  -8  -5 187.580  11.264   2
   2  -8  -5 202.801  12.999   1
   2   8  -5 194.044  10.234   1
   2   8  -5 208.090  10.029   2
   1  -8  -5 100.481   9.316   1
   1  -8  -5 99.7507  8.2596   2
   1   8  -5 103.421   7.814   1
   1   8  -5 104.690   7.495   2
   0  -8  -5 13.9878  4.7915   2
   0  -8  -5 5.89807 6.54293   1
   0   8  -5 4.08946 4.31599   2
   0   8  -5 12.7391  4.6470   1
  -1  -8  -5 142.172  11.187   1
  -1  -8  -5 148.739   8.577   2
  -1   8  -5 122.399   8.469   2
  -1   8  -5 136.302   9.715   1
  -2  -8  -5 257.315  11.956   2
  -2  -8  -5 246.927  14.544   1
  -2   8  -5 255.423  12.481   2
  -2   8  -5 250.289  13.450   1
  -3  -8  -5 61.4439  7.9961   1
  -3   8  -5 52.6694  6.1317   2
  -3   8  -5 51.8299  6.7315   1
  -4  -8  -5 24.8396  6.9011   1
  -4   8  -5 3.20050 5.08278   2
  -4   8  -5 6.92442 5.73374   1
  -5  -8  -5 334.102  17.102   1
  -5   8  -5 318.248  17.077   1
  -6  -8  -5 115.651  10.884   1
  -6   8  -5 103.663   9.811   1
   7  -8   5 23.7404  9.3262   2
  -7   8  -5 31.7580  7.9175   1
   8  -8   5 -6.3773  9.1185   2
  -8   8  -5 0.18921 7.44417   1
   9  -8   5 58.7204 11.2993   2
  -9   8  -5 51.2842  9.6407   1
  10  -8   5 27.1347 10.6326   2
 -10   8  -5 31.2765  9.6681   1
   9  -9  -5 15.0711  8.7139   2
  -9   9   5 -10.569   8.729   1
   8  -9  -5 20.0411  8.2493   2
  -8   9   5 0.76941 8.93289   1
   7  -9  -5 14.0152  7.5557   2
  -7   9   5 -1.0700  8.4122   1
   6  -9  -5 37.3983  7.6226   2
  -6   9   5 17.3046  8.7584   1
   5  -9  -5 111.718  10.305   2
   4  -9  -5 19.8689  6.3707   2
   4  -9  -5 15.1638  7.6814   1
   4   9  -5 20.4278  4.4245   2
   3  -9  -5 36.5436  6.7961   2
   3  -9  -5 42.7350  7.9430   1
   3   9  -5 40.5407  5.2442   2
   2  -9  -5 31.4613  7.5029   1
   2  -9  -5 35.6008  6.7459   2
   2   9  -5 36.7951  5.1818   2
   1  -9  -5 72.4617  8.6649   1
   1  -9  -5 82.0804  7.4312   2
   1   9  -5 85.8420  7.3231   2
   1   9  -5 85.9823  6.8545   1
   0  -9  -5 13.9837  5.5970   2
   0  -9  -5 16.2143  6.7635   1
   0   9  -5 14.9990  5.3644   1
   0   9  -5 12.2671  4.7934   2
  -1  -9  -5 43.1473  7.6084   1
  -1   9  -5 37.8290  6.3522   1
  -1   9  -5 38.6154  5.7692   2
  -2  -9  -5 26.7889  7.0500   1
  -2   9  -5 28.6582  6.2183   1
  -2   9  -5 19.5639  5.5408   2
  -3  -9  -5 64.8467  7.9119   1
  -3   9  -5 60.2410  7.6052   1
  -3   9  -5 54.9312  6.7125   2
  -4  -9  -5 10.0494  6.6713   1
  -4   9  -5 9.15441 6.42016   1
  -4   9  -5 -3.8393  5.5091   2
  -5  -9  -5 2.39311 6.65423   1
  -5   9  -5 -5.4151  5.7587   2
  -5   9  -5 3.22582 6.73157   1
  -6   9  -5 17.6151  7.6687   1
  -7   9  -5 45.8278  9.0192   1
   8  -9   5 6.65545 9.98235   2
  -8   9  -5 5.95944 8.49062   1
   7 -10  -5 42.9706  9.0149   2
  -7  10   5 32.0056 10.0972   1
   6 -10  -5 67.9538  9.1967   2
  -6  10   5 43.7772 10.1114   1
   5 -10  -5 10.9600  7.3401   2
  -5  10   5 7.65937 8.27893   1
   4 -10  -5 9.66262 7.30090   2
   3 -10  -5 145.013  11.980   2
   3 -10  -5 164.569  12.882   1
   3  10  -5 161.644   9.317   2
   2 -10  -5 9.19271 7.27128   1
   2 -10  -5 5.81078 6.45846   2
   2  10  -5 7.77259 5.04191   2
   1 -10  -5 3.80641 6.84713   1
   1  10  -5 4.54331 5.22186   2
   0 -10  -5 61.3350  8.1727   1
   0  10  -5 52.2131  6.6496   2
   0  10  -5 57.7695  7.1034   1
  -1 -10  -5 123.680  11.080   1
  -1  10  -5 124.975  11.057   1
  -1  10  -5 124.215   9.072   2
  -2 -10  -5 5.37114 6.47418   1
  -2  10  -5 6.59083 6.54035   1
  -2  10  -5 4.50384 6.02222   2
  -3 -10  -5 4.48522 6.48286   1
  -3  10  -5 -8.8067  5.7464   2
  -3  10  -5 -2.1599  6.6520   1
  -4  10  -5 9.00558 7.29754   1
  -4  10  -5 8.40301 6.37176   2
  -5  10  -5 8.18967 7.67013   1
  -5  10  -5 19.1705  6.8470   2
  -6  10  -5 9.57645 7.18947   2
  -6  10  -5 9.68194 8.19462   1
  -3  11   5 -0.6853  7.7162   1
   1 -11  -5 -8.3922  6.8732   1
   1  11  -5 1.25494 5.71152   2
   0 -11  -5 88.0640  9.1753   1
   0  11  -5 72.5023  7.3917   2
  -1 -11  -5 48.0231  7.7588   1
  -1  11  -5 41.0557  7.1174   2
  16   0  -6 -6.5803 10.4756   2
  15   0  -6 4.18365 9.82054   2
  14   0  -6 1.31637 9.15210   2
 -14   0   6 2.45528 6.44108   1
 -13   0   6 -5.3595  6.0477   1
  13   0  -6 -7.1817  7.5679   2
 -12   0   6 98.0207  8.8739   1
  12   0  -6 109.558  10.447   2
 -11   0   6 -9.0194  5.3657   1
  11   0  -6 -0.0748  7.1429   2
 -10   0   6 -2.7384  5.1608   1
  10   0  -6 -3.2867  6.1043   2
   9   0  -6 -4.3600  5.7467   2
  -9   0   6 8.87291 5.06690   1
   8   0  -6 467.382  20.197   2
   8   0  -6 452.750  19.636   1
   7   0  -6 -0.1856  4.3925   1
   7   0  -6 4.09176 4.87169   2
   6   0  -6 24.5227  4.4188   1
  -6   0   6 24.2384  3.4675   1
   6   0  -6 14.1087  4.6292   2
   5   0  -6 -0.1695  3.6016   1
   5   0  -6 6.54294 4.47658   2
  -5   0   6 3.02324 2.96159   1
   4   0  -6 5067.99  201.08   1
   4   0  -6 5411.89  198.24   2
  -4   0   6 5574.56  201.14   1
  -3   0   6 -0.3134  2.5128   1
   3   0  -6 7.23774 3.03895   2
   3   0  -6 1.20156 2.77038   1
   2   0  -6 142.060   7.031   1
  -2   0   6 139.824   7.099   1
   2   0  -6 144.104   7.164   2
  -1   0   6 -1.6527  2.0107   2
   1   0  -6 2.66878 2.41163   1
   1   0  -6 -1.0021  2.1216   2
  -1   0   6 -1.9789  2.1708   1
   0   0   6 6150.50  237.67   2
   0   0  -6 6530.20  237.73   2
   0   0  -6 6370.63  241.96   1
   0   0   6 6741.73  242.10   1
  -1   0  -6 7.84225 2.48207   1
  -1   0  -6 5.16071 2.21161   2
   1   0   6 9.91027 2.06234   2
  -2   0  -6 148.784   6.832   2
   2   0   6 143.427   6.801   2
  -2   0  -6 150.389   7.327   1
  -3   0  -6 0.26795 2.10462   2
  -3   0  -6 -0.0381  2.7674   1
  -4   0  -6 3068.74  111.85   2
  -4   0  -6 2970.51  114.17   1
  -5   0  -6 3.82674 2.48323   2
  -5   0  -6 8.30825 3.39884   1
  -6   0  -6 1254.03   47.46   2
  -6   0  -6 1269.06   48.92   1
  -7   0  -6 0.20254 2.90534   2
  -7   0  -6 -0.1487  3.8666   1
  -8   0  -6 11.2942  4.5073   1
  -8   0  -6 5.51324 3.37278   2
  -9   0  -6 -0.7806  3.4971   2
  -9   0  -6 7.99240 4.92232   1
 -10   0  -6 75.2040  6.3237   2
 -10   0  -6 59.6552  6.9352   1
 -11   0  -6 -3.6879  5.5808   1
 -11   0  -6 -3.0192  4.0787   2
 -12   0  -6 211.720  13.403   1
 -12   0  -6 222.649  11.199   2
 -13   0  -6 6.63941 6.97132   1
 -13   0  -6 -3.0335  5.0120   2
 -14   0  -6 7.33783 7.58741   1
  16  -1  -6 46.9497 11.3497   2
  16   1  -6 62.1440 11.6517   2
  15  -1  -6 -8.7507 10.1310   2
 -15   1   6 -9.2205  7.3473   1
  15   1  -6 -16.294   9.104   2
  14  -1  -6 146.534  12.715   2
  14   1  -6 139.913  12.059   2
 -14   1   6 121.128  12.103   1
  13  -1  -6 -3.4552  8.1188   2
  13   1  -6 2.13302 7.93792   2
 -13   1   6 -5.7012  6.6021   1
  12  -1  -6 71.0640  9.7297   2
 -12  -1   6 82.2832  7.4526   1
  12   1  -6 75.7819  9.1161   2
 -12   1   6 81.1787  8.7849   1
 -11  -1   6 101.863   8.565   1
  11  -1  -6 104.022  10.074   2
 -11   1   6 94.0886  9.1327   1
  11   1  -6 111.088   9.339   2
  10  -1  -6 533.848  24.067   2
 -10  -1   6 521.549  23.153   1
 -10   1   6 557.927  24.647   1
  10   1  -6 577.140  23.698   2
   9  -1  -6 325.764  16.844   2
  -9  -1   6 338.392  16.094   1
   9   1  -6 386.428  16.656   2
   8  -1  -6 2.81419 5.11691   1
  -8  -1   6 11.0373  3.0263   1
   8  -1  -6 1.95524 5.62261   2
   8   1  -6 6.71153 5.18136   2
   8   1  -6 3.30974 4.27236   1
   7  -1  -6 1019.88   39.90   1
  -7  -1   6 1046.01   38.93   1
   7  -1  -6 997.539  39.760   2
   7   1  -6 985.949  39.432   2
   7   1  -6 998.407  39.219   1
   6  -1  -6 190.704  10.219   1
   6  -1  -6 193.355  10.507   2
  -6  -1   6 198.621   9.185   1
   6   1  -6 186.115   9.617   1
   6   1  -6 190.589  10.535   2
   5  -1  -6 154.365   9.052   2
   5  -1  -6 149.918   8.631   1
  -5  -1   6 157.381   7.716   1
   5   1  -6 157.009   9.038   2
   5   1  -6 150.668   7.923   1
   4  -1  -6 33.7293  4.4993   1
  -4  -1   6 34.7244  3.1001   1
   4  -1  -6 28.1710  4.9231   2
   4   1  -6 31.1155  4.1063   2
   4   1  -6 33.6839  3.4721   1
   3  -1  -6 1643.69   62.16   2
  -3  -1   6 1710.59   62.29   1
   3  -1  -6 1658.39   62.74   1
   3   1  -6 1603.34   62.19   1
   3   1  -6 1597.21   61.45   2
   2  -1  -6 361.024  14.999   1
   2  -1  -6 338.790  15.029   2
  -2  -1   6 363.760  14.618   1
   2   1  -6 354.116  14.520   2
   2   1  -6 362.328  14.481   1
  -2   1   6 379.758  15.161   1
  -1  -1   6 199.964   8.715   1
   1  -1  -6 202.731   8.863   1
   1  -1  -6 174.570   8.842   2
  -1   1   6 178.733   8.603   2
   1   1  -6 179.766   8.348   2
   1   1  -6 203.264   8.520   1
   0  -1  -6 70.5103  4.9694   2
   0  -1  -6 77.2714  5.1407   1
   0  -1   6 78.9964  5.1039   1
   0   1  -6 84.8782  4.8998   2
   0   1  -6 100.197   5.129   1
   0   1   6 73.3671  4.7499   2
  -1  -1  -6 3.93228 2.56942   1
  -1  -1  -6 4.76674 2.17393   2
  -1   1  -6 6.16046 2.48593   1
   1   1   6 7.94921 2.06026   2
  -1   1  -6 6.26213 2.29905   2
  -2  -1  -6 349.591  14.282   1
  -2  -1  -6 331.169  13.558   2
   2   1   6 336.543  13.544   2
  -2   1  -6 353.443  13.830   2
  -2   1  -6 346.293  14.325   1
  -3  -1  -6 42.2000  3.9286   1
  -3  -1  -6 43.1727  3.8586   2
  -3   1  -6 50.9514  4.1655   2
   3   1   6 58.8569  3.9060   2
  -3   1  -6 58.7919  5.0956   1
  -4  -1  -6 137.697   6.528   2
  -4  -1  -6 137.167   7.526   1
  -4   1  -6 142.612   7.808   1
  -4   1  -6 139.415   6.887   2
  -5  -1  -6 164.040   7.586   2
  -5  -1  -6 168.268   8.927   2
  -5  -1  -6 178.965   8.739   1
  -5   1  -6 166.424   9.071   1
  -5   1  -6 167.212   7.946   2
  -6  -1  -6 2.34972 2.46102   2
  -6  -1  -6 4.45235 3.52855   1
  -6   1  -6 4.21887 3.80517   1
  -6   1  -6 4.49755 3.01468   2
  -7  -1  -6 135.364   8.134   1
  -7  -1  -6 137.526   6.795   2
  -7   1  -6 114.146   6.992   2
  -7   1  -6 122.806   8.719   1
  -8  -1  -6 162.480   9.585   1
  -8  -1  -6 153.014   7.753   2
  -8   1  -6 166.114   9.987   1
  -8   1  -6 159.088   8.595   2
  -9  -1  -6 21.3575  3.6707   2
  -9  -1  -6 17.1534  5.0214   1
  -9   1  -6 18.0705  5.4012   1
  -9   1  -6 18.4891  4.3231   2
 -10  -1  -6 203.448  11.554   1
 -10  -1  -6 200.846   9.726   2
 -10   1  -6 194.070  10.420   2
 -10   1  -6 198.531  12.116   1
 -11  -1  -6 85.4610  6.5968   2
 -11  -1  -6 72.0459  7.4917   1
 -11   1  -6 78.5534  7.3800   2
 -11   1  -6 76.8448  8.2481   1
 -12  -1  -6 3.69147 5.96021   1
 -12   1  -6 5.30512 4.63198   2
 -12   1  -6 1.98611 6.65556   1
 -13  -1  -6 20.9990  7.0174   1
 -13   1  -6 18.0595  5.6836   2
 -13   1  -6 27.1094  7.8917   1
 -14  -1  -6 136.080  12.067   1
 -14   1  -6 155.351  10.620   2
 -14   1  -6 122.726  11.598   1
  15  -2  -6 -1.3532  9.9457   2
  15   2  -6 -7.0407  9.6978   2
 -15   2   6 -8.5092  8.2526   1
  14  -2  -6 -14.192   9.159   2
 -14   2   6 -9.8911  7.5416   1
  14   2  -6 -21.280   7.855   2
  13  -2  -6 31.6466  9.4384   2
 -13   2   6 39.7145  8.3871   1
  13   2  -6 37.6398  8.4992   2
  12  -2  -6 3.43239 8.00088   2
 -12   2   6 17.3039  7.2832   1
  12   2  -6 -4.3343  6.9730   2
 -11  -2   6 14.6121  4.2508   1
  11  -2  -6 21.1293  7.7176   2
  11   2  -6 16.1143  6.8097   2
 -11   2   6 24.9181  7.2038   1
  10  -2  -6 261.668  15.324   2
 -10  -2   6 255.453  12.492   1
 -10   2   6 265.025  15.598   1
  10   2  -6 298.128  14.456   2
   9  -2  -6 700.414  29.714   2
  -9  -2   6 654.094  28.189   1
  -9  -2   6 718.689  27.608   1
   9  -2  -6 741.670  29.784   1
   9   2  -6 743.252  29.118   2
   8  -2  -6 4.72845 5.80690   2
  -8  -2   6 7.50884 3.32332   1
  -8  -2   6 3.70066 2.61626   1
   8  -2  -6 1.55577 5.37641   1
   8   2  -6 -0.1501  5.3588   2
   7  -2  -6 48.9324  6.1501   2
  -7  -2   6 53.4588  4.8053   1
   7  -2  -6 58.9301  6.3459   1
   7   2  -6 47.6774  4.4528   1
   7   2  -6 55.4263  6.0055   2
  -6  -2   6 2112.24   79.53   1
   6  -2  -6 2146.56   80.80   1
   6  -2  -6 2115.19   79.74   2
   6   2  -6 2120.80   79.74   1
   6   2  -6 2044.78   79.17   2
  -5  -2   6 1465.18   56.19   1
   5  -2  -6 1480.58   57.41   1
   5  -2  -6 1526.86   56.85   2
   5   2  -6 1446.97   56.33   1
   5   2  -6 1505.82   56.05   2
   4  -2  -6 14.8944  4.5566   1
  -4  -2   6 10.5504  2.0944   1
   4  -2  -6 14.5769  4.7686   2
   4   2  -6 18.0871  3.3318   2
   4   2  -6 20.3990  2.6662   1
   3  -2  -6 318.815  13.819   1
   3  -2  -6 304.953  14.094   2
  -3  -2   6 292.669  12.457   1
   3   2  -6 310.000  12.622   2
   3   2  -6 295.731  12.338   1
   2  -2  -6 1067.77   41.15   1
   2  -2  -6 1104.65   40.93   2
  -2  -2   6 1052.63   40.54   1
   2   2  -6 1020.18   39.85   2
   2   2  -6 1055.56   40.35   1
   1  -2  -6 20.6131  3.5758   1
   1  -2  -6 18.7073  4.1403   2
  -1  -2   6 16.9220  2.5511   1
   1   2  -6 14.8249  2.4938   1
  -1   2   6 36.0436  3.4967   2
   1   2  -6 18.6150  2.7557   2
   0  -2   6 1205.86   45.60   1
   0  -2  -6 1181.68   45.62   1
   0  -2  -6 1214.37   45.13   2
   0   2  -6 1173.21   45.34   1
   0   2   6 1149.22   44.56   2
   0   2  -6 1197.69   44.59   2
  -1  -2  -6 59.8172  5.1181   1
  -1  -2  -6 70.3727  4.8727   2
  -1   2  -6 63.8223  4.5674   2
  -1   2  -6 70.7653  5.0409   1
   1   2   6 50.8792  3.9438   2
  -2  -2  -6 66.0539  4.6838   2
  -2  -2  -6 77.5196  5.2561   1
   2   2   6 69.9627  4.1828   2
  -2   2  -6 57.5467  5.4256   1
  -2   2  -6 64.9513  4.4194   2
  -3  -2  -6 216.366   9.018   2
  -3  -2  -6 216.328   9.839   1
  -3   2  -6 233.638  10.252   1
  -3   2  -6 192.179   9.184   2
   3   2   6 206.185   8.910   2
  -4  -2  -6 929.773  37.298   1
  -4  -2  -6 969.635  36.116   2
  -4   2  -6 931.823  37.677   1
  -4   2  -6 983.283  36.651   2
   4   2   6 989.767  36.099   2
  -5  -2  -6 625.968  26.288   1
  -5  -2  -6 724.479  25.985   2
  -5  -2  -6 668.306  25.223   2
  -5   2  -6 643.785  26.841   1
  -5   2  -6 648.785  25.787   2
  -6  -2  -6 105.442   7.110   1
  -6  -2  -6 94.9595  5.3017   2
  -6  -2  -6 112.212   6.739   2
  -6   2  -6 83.8236  6.2755   2
  -6   2  -6 109.346   7.751   1
  -7  -2  -6 227.241  11.343   1
  -7  -2  -6 255.530  10.910   2
  -7  -2  -6 229.237   9.865   2
  -7   2  -6 227.087  10.859   2
  -7   2  -6 231.498  12.252   1
  -8  -2  -6 36.8239  3.3903   2
  -8  -2  -6 46.5839  5.2596   1
  -8   2  -6 36.3343  4.6148   2
  -8   2  -6 26.5315  5.5220   1
  -9  -2  -6 379.515  17.566   1
  -9  -2  -6 414.298  15.962   2
  -9   2  -6 387.453  18.477   1
  -9   2  -6 396.930  16.976   2
 -10  -2  -6 110.948   6.454   2
 -10  -2  -6 90.2276  8.5697   1
 -10   2  -6 92.8952  8.6588   1
 -10   2  -6 106.009   7.652   2
 -11  -2  -6 6.12514 5.44214   1
 -11   2  -6 4.32387 4.64717   2
 -11   2  -6 6.76676 6.38735   1
 -12  -2  -6 -0.3784  5.8066   1
 -12   2  -6 9.60565 5.12037   2
 -12   2  -6 2.06327 6.86731   1
 -13  -2  -6 63.9763  7.7842   1
 -13   2  -6 52.9142  9.0375   1
 -13   2  -6 61.5747  6.9465   2
 -14  -2  -6 1.49281 6.76594   1
 -14   2  -6 -9.6253  8.1692   1
 -14   2  -6 7.96270 6.32727   2
  15  -3  -6 -4.2230 10.3849   2
 -15   3   6 -8.9475  8.5958   1
  14  -3  -6  6.8197 10.0838   2
 -14   3   6 -1.4939  8.3479   1
  13  -3  -6 -12.158   8.756   2
 -13   3   6 0.56653 7.86624   1
  13   3  -6 -12.797   7.731   2
  12  -3  -6 2.78345 8.43366   2
 -12   3   6 12.5100  7.8365   1
  12   3  -6 10.8246  6.8051   2
  11  -3  -6 32.2242  8.5159   2
  11   3  -6 25.0197  7.0483   2
 -11   3   6 27.8467  7.9306   1
  10  -3  -6 44.0941  8.1806   2
 -10   3   6 63.1840  8.7965   1
  10   3  -6 65.4041  7.2447   2
   9  -3  -6 12.6731  6.4831   1
   9  -3  -6 0.93097 6.58301   2
   9   3  -6 13.8699  5.7510   2
   8  -3  -6 82.1996  8.2523   2
   8  -3  -6 86.9483  7.8146   1
   8   3  -6 74.3345  7.1526   2
   7  -3  -6 3.56363 5.42978   1
   7  -3  -6 -1.4846  5.4988   2
   7   3  -6 13.4437  4.7012   2
   6  -3  -6 612.696  26.092   1
   6  -3  -6 637.919  25.834   2
  -6  -3   6 632.827  23.855   1
   6   3  -6 623.920  24.104   1
   6   3  -6 603.853  24.645   2
   5  -3  -6 548.178  23.777   1
   5  -3  -6 577.324  23.584   2
  -5  -3   6 566.655  21.810   1
   5   3  -6 581.692  22.421   2
   5   3  -6 550.425  21.837   1
  -4  -3   6 71.5361  4.5651   1
   4  -3  -6 71.5688  6.5237   1
   4  -3  -6 85.8691  7.5168   2
   4   3  -6 73.1671  4.3189   1
   4   3  -6 70.6470  5.2092   2
   3  -3  -6 82.6141  7.5288   1
  -3  -3   6 56.8426  4.8685   1
   3  -3  -6 74.8421  7.1492   2
   3   3  -6 83.1843  4.4180   1
   3   3  -6 75.1944  5.0886   2
   2  -3  -6 2730.83  101.07   2
   2  -3  -6 2734.70  102.93   1
  -2  -3   6 2733.15  102.03   1
   2   3  -6 2637.39  101.76   1
   2   3  -6 2683.32  100.30   2
   1  -3  -6 892.039  36.717   2
  -1  -3   6 985.640  36.816   1
   1  -3  -6 971.390  37.457   1
   1   3  -6 958.911  36.055   2
   1   3  -6 948.835  36.518   1
   0  -3  -6 20.0790  4.1161   1
   0  -3  -6 10.2155  3.9182   2
   0  -3   6 12.7286  2.8192   1
   0   3   6 9.03370 2.82111   2
   0   3  -6 9.07569 2.76001   2
   0   3  -6 15.0310  2.8156   1
  -1  -3  -6 503.228  20.180   1
  -1  -3  -6 479.225  20.097   2
  -1   3  -6 505.018  19.990   1
  -1   3  -6 475.867  19.345   2
   1   3   6 499.451  19.194   2
  -2  -3  -6 358.643  15.514   1
  -2  -3  -6 343.384  15.440   2
   2   3   6 381.761  14.391   2
  -2   3  -6 369.874  14.986   2
  -2   3  -6 366.342  15.505   1
  -3  -3  -6 13.3885  3.3928   2
  -3  -3  -6 19.1693  3.6929   1
  -3   3  -6 14.9808  3.0371   2
   3   3   6 17.0302  2.2419   2
  -3   3  -6 21.0632  3.8399   1
  -4  -3  -6 185.569   8.531   2
  -4  -3  -6 183.364   9.084   1
   4   3   6 177.480   7.690   2
  -4   3  -6 167.361   8.796   2
  -4   3  -6 186.758   9.751   1
  -5  -3  -6 1063.16   38.84   2
  -5  -3  -6 1046.20   38.45   2
  -5  -3  -6 1041.09   39.88   1
  -5   3  -6 972.918  39.086   2
  -5   3  -6 982.015  40.400   1
  -6  -3  -6 146.070   8.704   1
  -6  -3  -6 148.903   7.043   2
  -6  -3  -6 136.294   7.634   2
  -6   3  -6 148.063   8.215   2
  -6   3  -6 150.257   9.342   1
  -7  -3  -6 304.635  13.749   1
  -7  -3  -6 321.345  12.486   2
  -7  -3  -6 302.051  11.984   2
  -7   3  -6 253.412  13.102   2
  -7   3  -6 280.680  14.507   1
  -8  -3  -6 76.9886  7.5080   1
  -8  -3  -6 83.6961  5.1729   2
  -8   3  -6 69.2943  7.3518   1
  -9  -3  -6 53.7715  5.9299   1
  -9  -3  -6 49.9853  3.7649   2
  -9   3  -6 48.0930  7.0761   1
 -10  -3  -6 63.0450  6.6453   1
 -10   3  -6 58.8971  7.8349   1
 -11  -3  -6 70.6161  7.2656   1
 -11   3  -6 71.8949  8.8116   1
 -12  -3  -6 3.39362 5.76870   1
 -12   3  -6 3.36971 7.50124   1
 -13  -3  -6 27.8859  6.8905   1
 -13   3  -6 26.2147  8.6640   1
 -14   3  -6 4.47621 8.57928   1
  15  -4  -6 69.1525 12.8130   2
 -15   4   6 64.3389 11.4926   1
  14  -4  -6 48.9229 11.5331   2
 -14   4   6 54.1328 10.5728   1
  13  -4  -6 -4.0738  9.4534   2
 -13   4   6 2.71693 8.56891   1
  12  -4  -6 80.7486 10.8741   2
  12   4  -6 68.6849  8.5699   2
 -12   4   6 79.6953 10.5360   1
  11  -4  -6 330.831  18.521   2
  11   4  -6 338.336  16.278   2
 -11   4   6 332.406  19.436   1
  10  -4  -6 46.7994  7.9249   2
 -10   4   6 52.7185  8.8092   1
  10   4  -6 55.5311  7.0700   2
   9  -4  -6 23.1192  7.1944   1
   9  -4  -6 21.4985  7.1947   2
   9   4  -6 21.6472  6.1378   2
   8  -4  -6 45.2486  7.1833   2
   8  -4  -6 37.2693  7.0884   1
   8   4  -6 47.3261  6.0326   2
   7  -4  -6 288.803  15.240   2
   7  -4  -6 306.688  15.672   1
   7   4  -6 307.868  13.840   2
   6  -4  -6 18.8649  6.0627   1
   6  -4  -6 17.9800  5.1257   2
   6   4  -6 27.9134  4.0671   2
   5  -4  -6 26.2261  5.9047   1
   5  -4  -6 25.9424  5.0179   2
   5   4  -6 30.2557  3.8260   2
  -4  -4   6 118.046   5.889   1
   4  -4  -6 98.2746  8.0571   2
   4  -4  -6 109.712   9.307   1
   4   4  -6 116.000   5.444   1
   4   4  -6 110.909   6.618   2
   3  -4  -6 134.537   9.538   1
   3  -4  -6 136.439   8.899   2
  -3  -4   6 116.768   6.913   1
   3   4  -6 154.247   6.489   1
   3   4  -6 130.227   7.154   2
   2  -4  -6 20.6802  5.4734   1
  -2  -4   6 17.1957  2.7409   1
   2  -4  -6 15.3253  3.9261   2
   2   4  -6 14.4522  2.6607   1
   2   4  -6 12.0217  2.9479   2
  -1  -4   6 20.2719  3.0872   1
   1  -4  -6 17.3953  3.8221   2
   1  -4  -6 12.2458  5.4100   1
   1   4  -6 19.0062  3.1838   2
   1   4  -6 15.8823  2.9104   1
   0  -4  -6 22.9342  5.2123   1
   0  -4  -6 35.8764  4.1460   2
   0   4  -6 24.6703  3.4944   1
   0   4  -6 28.3637  3.4773   2
  -1  -4  -6 332.281  15.076   1
  -1  -4  -6 341.094  14.032   2
  -1   4  -6 318.212  14.319   1
  -1   4  -6 328.541  13.993   2
   1   4   6 348.247  13.832   2
  -2  -4  -6 36.5808  4.9167   1
  -2  -4  -6 41.8311  4.1644   2
   2   4   6 41.8630  3.2519   2
  -2   4  -6 42.5376  4.1650   2
  -2   4  -6 53.5141  4.7275   1
  -3  -4  -6 132.257   8.087   1
  -3  -4  -6 127.104   7.059   2
  -3   4  -6 125.217   7.347   2
  -3   4  -6 126.518   8.022   1
   3   4   6 130.493   6.127   2
  -4  -4  -6 42.8896  4.0026   2
  -4  -4  -6 40.7123  4.9844   1
   4   4   6 47.6170  3.5776   2
  -4   4  -6 36.8215  4.4172   2
  -4   4  -6 41.6281  5.2846   1
  -5  -4  -6 18.2714  3.4049   2
  -5  -4  -6 27.6323  4.7045   1
  -5  -4  -6 37.5651  3.6574   2
  -5   4  -6 24.6438  4.2368   2
  -5   4  -6 42.4201  5.5633   1
  -6  -4  -6 169.411   8.097   2
  -6  -4  -6 156.647   9.623   1
  -6   4  -6 167.536   9.229   2
  -6   4  -6 191.726  10.633   1
  -7  -4  -6 4.00993 4.42862   1
  -7  -4  -6 5.92316 2.80003   2
  -7   4  -6 3.29947 5.14858   1
  -8  -4  -6 99.2544  8.1638   1
  -8   4  -6 87.8846  8.3318   1
  -9  -4  -6 191.714  11.426   1
   9  -4   6 194.406  13.895   2
  -9   4  -6 206.582  12.768   1
  10  -4   6 37.4424  8.8949   2
 -10  -4  -6 44.3661  6.3560   1
 -10   4  -6 55.3071  7.9619   1
 -11  -4  -6 78.0615  7.6666   1
  11  -4   6 95.0547 10.8073   2
 -11   4  -6 87.6612  9.5900   1
 -12  -4  -6 -0.5861  5.9618   1
  12  -4   6 7.83905 8.79100   2
 -12   4  -6 8.71337 8.00035   1
  13  -4   6 27.2956  9.7628   2
 -13   4  -6 21.5017  9.0516   1
  14  -5  -6 -0.8471 10.8724   2
 -14   5   6 5.76135 9.52061   1
  13  -5  -6 31.8205 10.6104   2
 -13   5   6 28.2565  9.6062   1
  12  -5  -6 -5.7888  8.9736   2
 -12   5   6 -0.1029  8.1644   1
  11  -5  -6 3.84284 7.67762   2
 -11   5   6 -2.3597  7.8562   1
  11   5  -6 2.63849 6.35409   2
  10  -5  -6 14.0792  7.3037   2
  10   5  -6 12.6036  6.2540   2
 -10   5   6 20.9561  8.2219   1
   9  -5  -6 -1.0609  6.9387   2
   9   5  -6 7.63534 5.85627   2
   8  -5  -6 23.3657  7.0172   2
   8  -5  -6 21.2384  7.2010   1
   8   5  -6 22.1345  5.7588   2
   7  -5  -6 9.82477 6.53980   1
   7  -5  -6 10.0742  6.2033   2
   7   5  -6 9.31481 4.73218   2
   6  -5  -6 0.75496 6.08525   1
   6  -5  -6 6.81112 5.46669   2
   6   5  -6 2.72650 3.81608   2
   5  -5  -6 176.862  10.830   2
   5  -5  -6 188.778  12.068   1
   5   5  -6 193.125   9.063   2
  -4  -5   6 33.4288  3.1393   1
   4  -5  -6 22.8149  6.5327   1
   4  -5  -6 40.5442  5.3893   2
   4   5  -6 27.2746  2.5323   1
   4   5  -6 28.9513  3.8244   2
   3  -5  -6 86.7295  8.2202   1
   3  -5  -6 88.3094  7.2075   2
  -3  -5   6 76.6147  5.7667   1
   3   5  -6 68.0342  4.8654   1
   3   5  -6 77.5712  5.6137   2
   2  -5  -6 39.9681  6.5710   1
   2  -5  -6 32.9622  4.5168   2
  -2  -5   6 27.7102  3.5992   1
   2   5  -6 32.0450  3.2948   1
   2   5  -6 29.0661  3.6343   2
   1  -5  -6 1437.96   57.70   1
   1  -5  -6 1490.72   55.55   2
   1   5  -6 1470.84   55.37   2
   1   5  -6 1484.03   56.26   1
   0  -5  -6 44.8173  4.2343   2
   0  -5  -6 34.3228  6.5382   1
   0   5  -6 48.6143  4.4229   1
   0   5  -6 44.6899  4.3723   2
  -1  -5  -6 246.347  13.525   1
  -1  -5  -6 245.302  11.030   2
  -1   5  -6 243.877  11.782   1
   1   5   6 267.417  11.733   2
  -1   5  -6 255.992  11.404   2
  -2  -5  -6 127.992  10.046   1
  -2  -5  -6 143.816   7.185   2
  -2   5  -6 145.195   8.500   1
   2   5   6 134.830   7.318   2
  -2   5  -6 147.961   7.993   2
  -3  -5  -6 1074.65   41.12   2
  -3  -5  -6 1059.94   43.39   1
  -3   5  -6 1106.26   43.25   1
   3   5   6 1146.20   41.06   2
  -4  -5  -6 121.730   9.417   1
  -4  -5  -6 135.379   6.375   2
  -4   5  -6 128.247   7.590   2
   4   5   6 130.662   6.106   2
  -4   5  -6 149.673   9.261   1
  -5  -5  -6 117.421   5.405   2
  -5  -5  -6 107.887   8.894   1
  -5   5  -6 111.539   8.855   1
  -5   5  -6 116.866   7.767   2
  -6  -5  -6 32.7386  5.8008   1
  -6   5  -6 28.1199  4.9901   2
  -6   5  -6 42.1252  6.2200   1
  -7  -5  -6 164.368  10.366   1
  -7   5  -6 176.039  11.418   1
  -8  -5  -6 20.2703  5.6270   1
   8  -5   6 21.3646  7.2781   2
  -8   5  -6 20.4603  6.6665   1
   9  -5   6 17.5692  8.3623   2
  -9  -5  -6 18.3633  5.9398   1
  -9   5  -6 21.3526  6.9767   1
 -10  -5  -6 -3.8253  5.6656   1
  10  -5   6 7.10213 8.58421   2
 -10   5  -6 9.22330 7.21784   1
 -11  -5  -6 2.38708 5.99979   1
  11  -5   6 9.59468 8.90281   2
 -11   5  -6 1.82825 7.62263   1
  12  -5   6 2.83068 9.37346   2
 -12   5  -6 3.33338 8.28393   1
  13  -6  -6 -0.6666 10.4473   2
 -13   6   6 2.48675 9.34383   1
  12  -6  -6 9.57990 9.72936   2
 -12   6   6 16.9266  9.2107   1
  11  -6  -6 155.973  14.133   2
 -11   6   6 145.308  14.319   1
  10  -6  -6 -0.0933  7.2609   2
 -10   6   6 5.49347 8.06581   1
   9  -6  -6 30.7785  8.1744   2
   9   6  -6 33.8833  6.4119   2
  -9   6   6 15.2105  7.8943   1
   8  -6  -6 76.1049  9.3450   1
   8  -6  -6 73.3344  8.8478   2
   8   6  -6 83.0118  7.0339   2
   7  -6  -6 51.0913  7.6108   2
   7  -6  -6 60.6638  8.4907   1
   7   6  -6 64.6781  5.8385   2
   6  -6  -6 16.0582  6.9073   1
   6  -6  -6 21.8662  6.0479   2
   6   6  -6 16.5280  4.1749   2
   5  -6  -6 149.518  11.810   1
   5  -6  -6 165.541  10.392   2
   5   6  -6 156.202   8.226   2
   4  -6  -6 89.4452  7.9194   2
   4  -6  -6 81.9948  8.6021   1
   4   6  -6 85.7141  6.0190   2
   4   6  -6 61.0875  5.8275   1
   4   6  -6 84.6746  4.8115   1
   3  -6  -6 119.714   8.240   2
   3  -6  -6 102.773   9.371   1
   3   6  -6 116.602   6.661   2
   3   6  -6 121.475   6.551   1
   2  -6  -6 48.8510  7.5895   1
   2  -6  -6 41.5981  5.2621   2
  -2  -6   6 70.1925  6.4114   1
   2   6  -6 48.8694  4.1823   1
   2   6  -6 42.1434  4.3857   2
   1  -6  -6 6.81711 3.94619   2
   1  -6  -6 -0.3578  6.3505   1
   1   6  -6 8.37229 3.55456   2
   1   6  -6 2.62599 3.26772   1
   0  -6  -6 137.556   7.796   2
   0  -6  -6 135.165  11.098   1
   0   6  -6 142.162   8.322   1
   0   6  -6 138.939   7.887   2
  -1  -6  -6 24.7591  6.9479   1
  -1  -6  -6 20.7996  3.7352   2
  -1   6  -6 20.5774  4.3303   2
  -1   6  -6 25.2647  4.3727   1
  -2  -6  -6 53.3376  7.6801   1
  -2  -6  -6 54.7472  5.1859   2
   2   6   6 63.2660  4.6935   2
  -2   6  -6 54.4463  5.3659   2
  -2   6  -6 46.6146  5.4880   1
  -3  -6  -6 88.9763  5.5784   2
  -3  -6  -6 72.8281  8.1727   1
  -3   6  -6 75.1529  6.3437   2
  -3   6  -6 97.2978  8.0268   1
  -4  -6  -6 97.9405  8.7914   1
  -4  -6  -6 109.883   5.751   2
  -4   6  -6 110.389   8.712   1
  -4   6  -6 104.902   7.741   2
  -5  -6  -6 24.5859  6.3302   1
  -5   6  -6 24.6056  5.0953   2
  -5   6  -6 23.0701  5.6378   1
  -6  -6  -6 138.713  10.620   1
  -6   6  -6 133.372   8.964   2
  -6   6  -6 136.438  10.369   1
  -7  -6  -6 17.0961  6.3427   1
  -7   6  -6 16.9445  6.3596   1
  -8  -6  -6 3.26240 6.23955   1
  -8   6  -6 11.4777  6.7085   1
  -9  -6  -6 43.6499  7.1565   1
   9  -6   6 51.3438  9.8831   2
  -9   6  -6 64.0438  8.8859   1
  10  -6   6 16.7232  9.4688   2
 -10   6  -6 16.1065  7.9847   1
  11  -6   6 12.4467  9.9480   2
 -11   6  -6 10.8506  8.5214   1
  12  -6   6 30.8330 10.6189   2
 -12   6  -6 20.1509  9.3849   1
  12  -7  -6  0.0824 10.1202   2
 -12   7   6 9.66020 9.36074   1
  11  -7  -6 8.81661 9.34536   2
 -11   7   6 4.63712 8.90238   1
  10  -7  -6 10.4963  8.6010   2
 -10   7   6 15.3375  9.1469   1
   9  -7  -6 136.558  12.367   2
  -9   7   6 113.097  12.421   1
   8  -7  -6 98.2635  9.8717   2
   8   7  -6 107.707   8.613   2
   7  -7  -6 6.79699 6.74165   2
   7  -7  -6 -5.5213  7.3310   1
   7   7  -6 5.17308 4.71495   2
   6  -7  -6 6.69269 7.22422   1
   6  -7  -6 10.0223  6.2813   2
   6   7  -6 6.42338 4.34716   2
   5  -7  -6 286.664  16.047   1
   5  -7  -6 258.379  14.149   2
   5   7  -6 278.045  12.219   2
   4  -7  -6 212.136  11.994   2
   4  -7  -6 211.954  13.614   1
   4   7  -6 190.071   9.073   1
   4   7  -6 203.936   9.737   2
   3  -7  -6 16.9883  7.3145   1
   3  -7  -6 22.5716  5.2933   2
   3   7  -6 12.8765  3.4665   1
   3   7  -6 15.8587  3.9461   2
   2  -7  -6 55.7152  6.0604   2
   2  -7  -6 58.1486  8.2026   1
   2   7  -6 59.2978  5.7652   1
   2   7  -6 48.9397  5.1090   2
   1  -7  -6 207.410  14.017   1
   1  -7  -6 212.668  11.038   2
   1   7  -6 219.807  10.876   1
   1   7  -6 226.434  10.767   2
   0  -7  -6 89.8448  6.8093   2
   0  -7  -6 89.4663  9.1520   1
   0   7  -6 67.1716  6.0201   1
   0   7  -6 72.0109  6.5963   2
  -1  -7  -6 184.172  13.332   1
  -1  -7  -6 214.120  10.182   2
  -1   7  -6 213.411  11.174   1
  -1   7  -6 207.981  10.859   2
  -2  -7  -6 3.18558 3.65053   2
  -2  -7  -6 6.43125 7.04206   1
  -2   7  -6 4.00302 4.49609   2
  -2   7  -6 2.93076 4.50630   1
  -3  -7  -6 1.53054 3.28694   2
  -3  -7  -6 8.33834 7.12246   1
  -3   7  -6 -3.5418  4.5458   2
  -3   7  -6 0.68987 4.80278   1
  -4  -7  -6 35.4581  7.8638   1
  -4   7  -6 36.8061  5.2387   2
  -4   7  -6 40.0390  6.2902   1
  -5  -7  -6 444.094  22.234   1
  -5   7  -6 484.877  21.565   1
  -5   7  -6 482.124  20.402   2
  -6  -7  -6 12.9845  7.1980   1
  -6   7  -6 0.61144 5.19857   2
  -6   7  -6 16.7340  6.3046   1
  -7  -7  -6 61.4368  8.3596   1
  -7   7  -6 38.7162  7.6707   1
  -8  -7  -6 110.341   9.685   1
  -8   7  -6 112.833  10.420   1
  -9   7  -6 52.3545  9.0632   1
 -10   7  -6 17.7184  8.6798   1
  11  -7   6 35.9268 10.8433   2
 -11   7  -6 12.8574  9.3135   1
  11  -8  -6 4.17697 9.72209   2
 -11   8   6 -1.8592  9.1630   1
  10  -8  -6 10.7072  9.1464   2
 -10   8   6 10.3972  9.3085   1
   9  -8  -6 62.8173  9.8350   2
  -9   8   6 36.2348  9.8590   1
   8  -8  -6 127.423  11.926   2
  -8   8   6 82.5401 11.3385   1
   7  -8  -6 5.54522 7.15902   2
   6  -8  -6 21.7000  8.3156   1
   6  -8  -6 16.3473  6.8840   2
   6   8  -6 25.9651  4.9417   2
   5  -8  -6 94.0915  8.4458   2
   5  -8  -6 103.791  10.320   1
   5   8  -6 87.5564  6.8487   2
   4  -8  -6 32.6467  6.6043   2
   4  -8  -6 36.2013  8.3413   1
   4   8  -6 25.4507  4.7124   2
   3  -8  -6 15.6538  5.6295   2
   3  -8  -6 9.03445 7.37139   1
   3   8  -6 4.94467 4.20234   2
   2  -8  -6 169.670  10.372   2
   2  -8  -6 177.058  13.514   1
   2   8  -6 192.580   9.829   2
   2   8  -6 188.929   9.965   1
   1  -8  -6 74.3733  6.9796   2
   1  -8  -6 81.1216  9.2564   1
   1   8  -6 74.7179  6.3415   1
   1   8  -6 83.9254  6.6885   2
   0  -8  -6 46.8720  8.2460   1
   0  -8  -6 49.5045  5.6943   2
   0   8  -6 47.4318  5.5588   2
   0   8  -6 37.4763  5.4583   1
  -1  -8  -6 104.241   8.340   2
  -1  -8  -6 121.497  10.510   1
  -1   8  -6 112.580   9.155   1
  -1   8  -6 117.473   8.198   2
  -2  -8  -6 52.1569  8.5054   1
  -2   8  -6 45.0123  6.2062   1
  -2   8  -6 42.3374  5.9391   2
  -3  -8  -6 16.3904  7.3432   1
  -3   8  -6 16.9438  5.4150   2
  -3   8  -6 11.9120  5.5647   1
  -4  -8  -6 36.8524  8.3212   1
  -4   8  -6 37.5138  6.2356   2
  -4   8  -6 12.3148  6.0992   1
  -5  -8  -6 213.359  14.678   1
  -5   8  -6 226.340  13.823   1
  -5   8  -6 224.282  12.359   2
  -6  -8  -6 9.43049 7.63770   1
  -6   8  -6 0.98626 6.54603   1
  -6   8  -6 -1.2317  5.8660   2
  -7  -8  -6 16.4762  7.7885   1
  -7   8  -6 4.01284 6.29404   2
  -7   8  -6 13.6170  7.2990   1
  -8   8  -6 10.3753  7.8134   1
  -9   8  -6 57.3410  9.8515   1
   9  -9  -6 100.376  11.154   2
  -9   9   6 89.5922 12.4348   1
   8  -9  -6 35.5978  8.8255   2
  -8   9   6 18.1200  9.3783   1
   7  -9  -6 36.8977  8.2884   2
  -7   9   6 9.66930 8.62137   1
   6  -9  -6 20.0761  7.2829   2
   5  -9  -6 132.145  11.966   1
   5  -9  -6 138.308  11.852   2
   5   9  -6 147.350   8.970   2
   4  -9  -6 42.0659  7.1129   2
   4  -9  -6 47.3721  8.9679   1
   4   9  -6 43.9769  5.2853   2
   3  -9  -6 -0.0910  5.9779   2
   3  -9  -6 9.25927 7.77855   1
   3   9  -6 10.9895  4.7337   2
   2  -9  -6 122.528  10.033   2
   2  -9  -6 135.280  12.250   1
   2   9  -6 128.481   8.665   2
   1  -9  -6 35.0392  8.2266   1
   1  -9  -6 38.8445  6.3507   2
   1   9  -6 29.3946  5.3108   2
   1   9  -6 38.7408  5.6930   1
   0  -9  -6 0.44090 5.18458   2
   0  -9  -6 1.72940 7.44630   1
   0   9  -6 0.93291 4.97217   1
   0   9  -6 3.71145 5.18064   2
  -1  -9  -6 19.2530  7.7164   1
  -1   9  -6 16.1172  5.4045   2
  -1   9  -6 17.0885  5.6242   1
  -2  -9  -6 283.674  16.081   1
  -2   9  -6 278.466  13.818   2
  -2   9  -6 263.651  14.646   1
  -3  -9  -6 86.4085  9.3393   1
  -3   9  -6 71.5116  7.4852   2
  -3   9  -6 70.3553  7.9811   1
  -4  -9  -6 60.9305  8.8407   1
  -4   9  -6 50.2567  7.8312   1
  -4   9  -6 50.4809  7.0978   2
  -5  -9  -6 22.4200  7.9044   1
  -5   9  -6 19.0248  7.2216   1
  -5   9  -6 31.0497  6.8414   2
  -6   9  -6 7.28525 6.59104   2
  -6   9  -6 9.30663 7.38352   1
  -7   9  -6 11.5905  7.8028   1
  -7   9  -6 -5.1204  6.6132   2
   7 -10  -6 34.9012  9.2729   2
  -7  10   6 27.7215 10.0266   1
   6 -10  -6 16.1288  8.3380   2
  -6  10   6 8.85353 8.68262   1
   5 -10  -6 8.55545 7.24260   2
   4 -10  -6 134.360  12.212   1
   4 -10  -6 130.360  11.050   2
   3 -10  -6 97.8126 10.6048   1
   3 -10  -6 78.1478  8.7703   2
   3  10  -6 88.6906  8.3002   2
   2 -10  -6 14.6542  6.5645   2
   2 -10  -6 7.08338 7.71977   1
   2  10  -6 11.4716  5.4246   2
   1 -10  -6 3.89372 7.45788   1
   1  10  -6 1.35358 5.09107   2
   0 -10  -6 274.653  16.581   1
   0  10  -6 292.520  14.384   2
  -1 -10  -6 25.5972  7.9464   1
  -1  10  -6 21.9265  5.9640   2
  -1  10  -6 18.5975  6.5314   1
  -2 -10  -6 8.98571 7.56926   1
  -2  10  -6 4.46710 6.40910   1
  -2  10  -6 0.41580 5.79948   2
  -3 -10  -6 39.5105  8.1057   1
  -3  10  -6 29.8932  7.4214   1
  -3  10  -6 25.9479  6.8095   2
  -4  10  -6 125.561  12.005   1
  -4  10  -6 122.631  10.557   2
  -5  10  -6 6.94681 7.50561   1
  -5  10  -6 2.96137 6.98507   2
  15   0  -7  0.0400 10.1940   2
  14   0  -7 -9.9389  9.1058   2
 -13   0   7 48.2533  7.3505   1
  13   0  -7 31.0641  8.9302   2
 -12   0   7 -6.9145  5.6387   1
  12   0  -7 -4.1949  7.5117   2
  11   0  -7 133.791  11.403   2
 -11   0   7 126.038  10.357   1
 -10   0   7 9.76821 5.42659   1
  10   0  -7 -1.5180  6.3883   2
   9   0  -7 101.145   9.298   1
   9   0  -7 124.526  10.182   2
   8   0  -7 -2.6488  4.8952   1
   8   0  -7 -4.0149  5.4873   2
   7   0  -7 1472.16   57.94   1
   7   0  -7 1535.83   57.81   2
   6   0  -7 9.84245 5.16947   2
   5   0  -7 2.33190 4.67041   2
   5   0  -7 3.56379 3.91086   1
   4   0  -7 6.31379 3.50408   1
   4   0  -7 -1.9686  3.6621   2
   3   0  -7 640.512  26.281   2
   3   0  -7 704.260  26.544   1
   2   0  -7 2.46935 3.05521   2
   2   0  -7 6.73507 2.92049   1
   1   0  -7 141.643   7.288   1
   1   0  -7 152.292   7.434   2
   0   0  -7 2.13360 2.65330   1
   0   0  -7 -0.4345  2.2025   2
  -1   0  -7 764.102  29.487   2
  -1   0  -7 783.550  30.168   1
  -2   0  -7 1.91329 2.83227   1
  -2   0  -7 1.14169 2.45735   2
  -3   0  -7 365.142  14.439   2
  -3   0  -7 351.105  15.151   1
  -4   0  -7 7.39375 2.86046   2
  -4   0  -7 6.92743 3.44615   1
  -5   0  -7 899.428  34.387   2
  -5   0  -7 908.927  35.580   1
  -6   0  -7 0.58210 3.89783   1
  -6   0  -7 3.59349 3.04546   2
  -7   0  -7 248.513  10.949   2
  -7   0  -7 236.677  12.256   1
  -8   0  -7 0.93753 4.61090   1
  -8   0  -7 2.39846 3.55851   2
  -9   0  -7 97.1983  6.6435   2
  -9   0  -7 68.6490  7.0962   1
 -10   0  -7 3.97551 5.60480   1
 -10   0  -7 -3.8885  3.9831   2
 -11   0  -7 111.470  10.423   1
 -11   0  -7 121.277   8.102   2
 -12   0  -7 -3.6142  4.8166   2
 -12   0  -7 1.40968 6.65403   1
 -13   0  -7 20.5199  7.5971   1
 -14   0  -7 1.05145 7.74895   1
  15  -1  -7 -14.214   9.645   2
  15   1  -7 -3.8384  8.9969   2
  14  -1  -7 51.3782 10.4595   2
 -14   1   7 50.3326  8.5863   1
  14   1  -7 62.3412  9.6647   2
  13  -1  -7 51.7027 10.2981   2
 -13   1   7 76.6858  8.9295   1
  13   1  -7 48.6523  9.4173   2
 -12  -1   7 21.1203  5.7093   1
  12  -1  -7 12.3295  8.8564   2
 -12   1   7 20.4898  6.9817   1
  12   1  -7 20.1908  7.5083   2
 -11  -1   7 38.3875  6.0900   1
  11  -1  -7 31.8528  8.2151   2
  11   1  -7 59.4867  8.0189   2
 -11   1   7 50.5691  7.5618   1
  10  -1  -7 361.755  18.313   2
 -10  -1   7 358.074  17.130   1
  10   1  -7 388.008  18.237   2
   9  -1  -7 658.546  26.985   2
   9  -1  -7 629.332  26.325   1
   9   1  -7 597.957  25.483   1
   9   1  -7 622.697  26.492   2
   8  -1  -7 1.84826 6.08145   2
   8  -1  -7 5.83015 5.51716   1
   8   1  -7 -0.6363  4.6031   1
   8   1  -7 1.91453 5.45418   2
   7  -1  -7 501.732  22.007   2
   7  -1  -7 506.988  21.912   1
  -7  -1   7 536.465  20.919   1
   7   1  -7 527.225  22.011   2
   7   1  -7 511.203  21.319   1
   6  -1  -7 271.902  13.229   2
  -6  -1   7 286.245  12.079   1
   6  -1  -7 250.413  12.984   1
   6   1  -7 263.879  12.217   1
   6   1  -7 261.706  13.178   2
  -5  -1   7 358.238  14.895   1
   5  -1  -7 361.485  16.352   2
   5  -1  -7 354.944  15.804   1
   5   1  -7 365.502  15.713   2
   5   1  -7 330.892  14.962   1
  -4  -1   7 66.0719  5.3834   1
   4  -1  -7 56.9352  6.1055   2
   4  -1  -7 60.9876  5.5075   1
   4   1  -7 63.3731  4.9777   1
   4   1  -7 57.7861  5.1245   2
   3  -1  -7 231.618  11.167   1
   3  -1  -7 255.321  12.127   2
  -3  -1   7 239.011  10.722   1
   3   1  -7 258.078  10.966   2
   3   1  -7 237.838  10.516   1
  -2  -1   7 29.9806  3.1158   1
   2  -1  -7 23.5119  4.1657   2
   2  -1  -7 22.7442  3.7781   1
   2   1  -7 37.2040  3.6167   2
   2   1  -7 28.2173  3.1280   1
   1  -1  -7 172.655   8.565   2
   1  -1  -7 167.538   8.440   1
   1   1  -7 170.834   8.026   2
   1   1  -7 169.799   8.091   1
   0  -1  -7 170.339   8.399   1
   0  -1  -7 161.284   8.135   2
   0   1  -7 170.082   7.790   2
   0   1  -7 183.820   8.287   1
  -1  -1  -7 226.799   9.613   2
  -1  -1  -7 203.215  10.011   1
  -1   1  -7 208.066   9.849   1
  -1   1  -7 239.112   9.660   2
  -2  -1  -7 262.440  10.963   2
  -2  -1  -7 275.351  11.741   1
  -2   1  -7 255.338  10.999   2
  -2   1  -7 265.367  11.657   1
  -3  -1  -7 551.913  21.504   2
  -3  -1  -7 565.655  22.404   1
  -3   1  -7 545.062  21.714   2
  -3   1  -7 565.298  22.474   1
  -4  -1  -7 58.0294  4.5183   2
  -4  -1  -7 61.1317  5.6532   1
  -4   1  -7 64.7852  5.9109   1
  -4   1  -7 54.9017  4.6968   2
  -5  -1  -7 6.79356 2.67371   2
  -5  -1  -7 7.12976 3.64536   1
  -5   1  -7 8.57572 3.81227   1
  -5   1  -7 4.24196 3.01430   2
  -6  -1  -7 31.0864  3.3797   2
  -6  -1  -7 34.9703  4.6053   1
  -6   1  -7 25.0427  4.7052   1
  -6   1  -7 25.7282  3.7513   2
  -7  -1  -7 249.835  12.224   1
  -7  -1  -7 255.235  10.981   2
  -7   1  -7 244.229  11.241   2
  -7   1  -7 246.127  12.743   1
  -8  -1  -7 121.866   6.999   2
  -8  -1  -7 132.831   8.918   1
  -8   1  -7 106.682   7.586   2
  -8   1  -7 111.568   9.168   1
  -9  -1  -7 40.2896  4.3552   2
  -9  -1  -7 40.9252  5.9741   1
  -9   1  -7 34.0837  5.0283   2
  -9   1  -7 36.1998  6.3973   1
 -10  -1  -7 19.0122  5.8017   1
 -10  -1  -7 18.7276  3.9671   2
 -10   1  -7 10.5083  4.5319   2
 -10   1  -7 19.5746  6.2260   1
 -11  -1  -7 1.30643 5.87242   1
 -11  -1  -7 1.90047 4.19037   2
 -11   1  -7 -1.2508  4.7766   2
 -11   1  -7 2.14464 6.35660   1
 -12  -1  -7 14.3560  6.6016   1
 -12   1  -7 9.79436 7.10406   1
 -12   1  -7 12.7278  5.0581   2
 -13  -1  -7 -5.2169  6.7745   1
 -13   1  -7 0.18544 7.50346   1
 -13   1  -7 1.92069 5.50309   2
 -14  -1  -7 15.9451  7.8853   1
 -14   1  -7 6.98387 8.24543   1
  15  -2  -7 16.7048 11.5313   2
 -15   2   7 21.1537  8.7393   1
  15   2  -7 24.7441 10.2600   2
  14  -2  -7 12.1884 10.7343   2
  14   2  -7 8.38335 8.86693   2
 -14   2   7 18.5093  8.0030   1
  13  -2  -7 88.5778 11.4627   2
 -13   2   7 100.022  10.464   1
  13   2  -7 114.033  10.512   2
  12  -2  -7 9.75235 8.55433   2
  12   2  -7 17.4962  7.6935   2
 -12   2   7 25.7156  7.6535   1
 -11  -2   7 -0.6430  4.1325   1
  11  -2  -7 -5.0936  7.9250   2
  11   2  -7 -0.4029  6.7155   2
 -11   2   7 14.5355  6.9305   1
  10  -2  -7 -5.5063  7.1961   2
 -10  -2   7 1.04059 3.97349   1
  10   2  -7 3.96673 6.39348   2
   9  -2  -7 85.5401  8.5608   2
   9  -2  -7 99.8500  9.7243   1
  -9  -2   7 100.567   7.458   1
   9   2  -7 101.548   8.463   2
  -8  -2   7 24.4656  3.3021   1
   8  -2  -7 31.5340  6.3021   1
   8  -2  -7 26.4875  6.2852   2
   8   2  -7 21.6320  5.8062   2
   8   2  -7 25.6320  4.4917   1
   7  -2  -7 39.8187  6.7733   2
  -7  -2   7 39.7511  3.5914   1
   7  -2  -7 44.3594  6.2572   1
   7   2  -7 37.5099  5.9282   2
   7   2  -7 47.2058  4.7122   1
  -6  -2   7 456.398  18.719   1
   6  -2  -7 440.238  20.177   2
   6  -2  -7 481.321  20.297   1
   6   2  -7 480.824  19.035   1
   6   2  -7 479.336  19.742   2
   5  -2  -7 104.805   8.092   2
  -5  -2   7 92.3099  5.8130   1
   5  -2  -7 87.8070  8.0396   1
   5   2  -7 98.0882  7.0390   2
   5   2  -7 93.9388  6.1161   1
  -4  -2   7 126.481   6.535   1
   4  -2  -7 129.333   9.264   2
   4  -2  -7 119.143   8.562   1
   4   2  -7 125.420   6.509   1
   4   2  -7 118.932   7.196   2
   3  -2  -7 507.936  21.430   2
   3  -2  -7 533.019  21.255   1
  -3  -2   7 489.777  20.172   1
   3   2  -7 491.768  20.100   2
   3   2  -7 515.924  20.023   1
  -2  -2   7 1560.26   59.96   1
   2  -2  -7 1579.12   60.40   1
   2  -2  -7 1598.25   59.91   2
   2   2  -7 1544.17   59.70   1
   2   2  -7 1590.02   58.97   2
   1  -2  -7 29.6098  4.2151   1
   1  -2  -7 36.3928  5.0193   2
  -1  -2   7 43.8432  3.5822   1
   1   2  -7 37.2641  3.3982   1
   1   2  -7 33.1629  3.5944   2
   0  -2  -7 1059.48   41.03   2
   0  -2  -7 1077.83   41.64   1
   0   2  -7 1127.60   41.39   1
   0   2  -7 1034.12   40.60   2
  -1  -2  -7 93.2497  6.3655   2
  -1  -2  -7 102.942   6.454   1
  -1   2  -7 92.1251  5.4890   2
  -1   2  -7 100.757   6.241   1
  -2  -2  -7 1066.95   39.83   2
  -2  -2  -7 1060.43   40.77   1
  -2   2  -7 1059.04   39.94   2
  -2   2  -7 1023.56   40.79   1
  -3  -2  -7 453.000  18.307   1
  -3  -2  -7 432.949  17.363   2
  -3   2  -7 435.497  17.696   2
   3   2   7 429.657  17.268   2
  -3   2  -7 447.349  18.435   1
  -4  -2  -7 73.2150  6.1961   1
  -4  -2  -7 65.4739  5.0727   2
  -4   2  -7 87.4454  6.5337   1
  -4   2  -7 74.9453  5.5867   2
  -5  -2  -7 29.6716  4.3281   1
  -5  -2  -7 22.9334  3.0872   2
  -5   2  -7 28.3752  4.6008   1
  -5   2  -7 24.8867  3.8720   2
  -6  -2  -7 25.9664  3.1636   2
  -6  -2  -7 24.3561  4.4645   1
  -6   2  -7 20.2452  4.7699   1
  -6   2  -7 25.9334  4.0769   2
  -7  -2  -7 904.427  34.191   2
  -7  -2  -7 892.600  35.771   1
  -7   2  -7 915.896  36.389   1
  -7   2  -7 895.944  34.946   2
  -8  -2  -7 14.0027  3.2849   2
  -8  -2  -7 16.4830  4.9032   1
  -8   2  -7 22.8966  5.6635   1
  -8   2  -7 13.2788  4.3296   2
  -9  -2  -7 77.2407  5.9142   2
  -9  -2  -7 74.8335  6.9072   1
  -9   2  -7 73.2289  6.8668   2
  -9   2  -7 87.6382  8.0804   1
 -10  -2  -7 67.2306  5.9787   2
 -10  -2  -7 80.7826  7.3653   1
 -10   2  -7 60.9963  7.8942   1
 -10   2  -7 79.4551  7.2187   2
 -11  -2  -7 150.390  11.005   1
 -11   2  -7 164.156  12.380   1
 -11   2  -7 168.802  10.353   2
 -12  -2  -7 6.39274 6.34755   1
 -12   2  -7 32.6656  8.0511   1
 -12   2  -7 19.9310  6.0639   2
 -13  -2  -7 98.8312  9.2687   1
 -13   2  -7 107.216   9.512   2
 -13   2  -7 94.1298 10.5405   1
  15  -3  -7 -17.499  10.776   2
 -15   3   7 -5.3843  8.5153   1
  14  -3  -7 28.6274 11.2226   2
 -14   3   7 55.7771  9.9147   1
  14   3  -7 60.4915 10.1193   2
  13  -3  -7 24.6056 10.2204   2
  13   3  -7 42.7678  8.4112   2
 -13   3   7 50.7304  9.1651   1
  12  -3  -7 195.049  15.846   2
  12   3  -7 218.891  13.803   2
 -12   3   7 231.109  15.144   1
  11  -3  -7 5.30850 8.28609   2
 -11   3   7 14.4649  7.4528   1
  11   3  -7 18.2585  6.9062   2
  10  -3  -7 -6.0385  7.4818   2
  10   3  -7 0.81011 6.06619   2
   9  -3  -7 -0.8750  7.1514   2
  -9  -3   7 0.65434 2.65696   1
   9  -3  -7 -4.1190  6.1675   1
   9   3  -7 -0.7447  5.9087   2
   8  -3  -7 122.937  10.842   2
   8  -3  -7 119.492   9.931   1
   8   3  -7 104.628   9.445   2
   7  -3  -7 934.126  37.743   1
  -7  -3   7 947.312  35.544   1
   7  -3  -7 884.878  37.374   2
   7   3  -7 957.899  36.685   2
   7   3  -7 925.907  35.799   1
  -6  -3   7 144.176   7.234   1
   6  -3  -7 159.607  10.210   2
   6  -3  -7 164.881  10.404   1
   6   3  -7 158.911   8.908   2
   6   3  -7 154.557   7.850   1
   5  -3  -7 562.676  23.830   2
  -5  -3   7 565.659  22.022   1
   5  -3  -7 562.898  24.029   1
   5   3  -7 557.443  21.923   1
   5   3  -7 559.525  22.388   2
  -4  -3   7 18.4194  2.5834   1
   4  -3  -7 16.0295  5.4005   2
   4  -3  -7 8.85090 5.22002   1
   4   3  -7 12.6448  3.5311   2
   4   3  -7 15.8766  2.7531   1
   3  -3  -7 2831.27  110.64   2
  -3  -3   7 3074.98  111.58   1
   3  -3  -7 2971.28  112.53   1
   3   3  -7 2988.63  109.76   2
   3   3  -7 2911.30  111.23   1
   2  -3  -7 17.0284  5.0218   2
   2  -3  -7 15.0630  4.8040   1
  -2  -3   7 16.3175  2.8770   1
   2   3  -7 17.6415  2.8474   1
   2   3  -7 16.4890  3.3173   2
   1  -3  -7 1601.97   60.96   2
   1  -3  -7 1618.27   61.74   1
   1   3  -7 1597.90   60.09   2
   1   3  -7 1597.08   60.97   1
   0  -3  -7 71.9262  6.7857   1
   0  -3  -7 77.5078  7.0698   2
   0   3  -7 78.5176  5.6321   1
   0   3  -7 82.3373  5.5405   2
  -1  -3  -7 1602.64   63.04   1
  -1  -3  -7 1634.61   62.17   2
  -1   3  -7 1650.83   62.90   1
  -1   3  -7 1692.82   61.76   2
  -2  -3  -7 57.5101  5.1134   2
  -2  -3  -7 56.4144  5.0843   1
  -2   3  -7 51.7999  4.5758   2
   2   3   7 43.3012  4.1283   2
  -2   3  -7 50.8477  4.7064   1
  -3  -3  -7 138.972   8.529   1
  -3  -3  -7 157.265   8.238   2
   3   3   7 151.661   7.087   2
  -3   3  -7 154.420   8.000   2
  -4  -3  -7 139.566   8.301   1
  -4  -3  -7 137.299   7.737   2
   4   3   7 145.097   6.899   2
  -4   3  -7 142.221   7.820   2
  -4   3  -7 146.704   8.823   1
  -5  -3  -7 85.9699  7.3719   1
  -5  -3  -7 100.930   6.088   2
  -5   3  -7 92.1533  6.6616   2
  -5   3  -7 85.9763  7.7116   1
  -6  -3  -7 97.9563  7.5744   1
  -6  -3  -7 101.791   6.221   2
  -6  -3  -7 109.642   7.572   2
  -6   3  -7 100.225   8.449   1
  -6   3  -7 95.3695  7.0840   2
  -7  -3  -7 -1.4743  2.8418   2
  -7  -3  -7 7.00810 4.60393   1
  -7   3  -7 1.21326 4.10328   2
  -7   3  -7 7.87458 4.99444   1
  -8  -3  -7 -1.4305  4.7834   1
  -8  -3  -7 -1.8867  2.9716   2
  -8   3  -7 3.24680 4.33510   2
  -8   3  -7 3.61253 5.39265   1
  -9  -3  -7 51.3568  6.3236   1
  -9   3  -7 45.6516  5.8496   2
  -9   3  -7 54.0257  7.3013   1
 -10  -3  -7 -2.5639  5.3854   1
 -10   3  -7 0.46149 4.98445   2
 -10   3  -7 -3.9765  6.1338   1
 -11  -3  -7 15.5607  6.2124   1
 -11   3  -7 11.4719  5.5122   2
 -11   3  -7 13.9692  7.2168   1
 -12  -3  -7 32.0865  7.0769   1
 -12   3  -7 40.6546  6.6618   2
 -12   3  -7 47.2220  8.6721   1
 -13  -3  -7 5.10719 6.77668   1
 -13   3  -7 5.83230 6.69830   2
 -13   3  -7 2.23408 8.09848   1
  14  -4  -7 -6.2019 10.6468   2
 -14   4   7 -12.092   8.395   1
  13  -4  -7 45.6520 11.1547   2
 -13   4   7 55.1148  9.9530   1
  12  -4  -7 193.845  15.811   2
  12   4  -7 182.610  12.689   2
 -12   4   7 178.000  14.609   1
  11  -4  -7 1.98755 8.78706   2
 -11   4   7 -5.0672  7.3376   1
  11   4  -7 -2.1696  6.3196   2
  10  -4  -7 -5.3732  7.8749   2
  10   4  -7 3.91446 6.20084   2
   9  -4  -7 8.00387 7.07160   1
   9  -4  -7 20.9865  7.6687   2
   9   4  -7 12.1157  6.1612   2
   8  -4  -7 1049.67   43.48   2
   8  -4  -7 1110.55   43.78   1
   8   4  -7 1091.13   42.39   2
   7  -4  -7 222.995  13.223   1
   7  -4  -7 203.315  13.362   2
   7   4  -7 232.117  11.567   2
   6  -4  -7 4.75063 6.03233   1
   6  -4  -7 0.13985 5.84238   2
   6   4  -7 3.56754 2.76402   1
   6   4  -7 -0.9667  3.9691   2
   5  -4  -7 19.5112  6.1832   1
  -5  -4   7 24.2714  2.6285   1
   5  -4  -7 16.0808  5.7089   2
   5   4  -7 25.3601  2.8891   1
   5   4  -7 29.9497  4.1742   2
  -4  -4   7 1140.80   43.63   1
   4  -4  -7 1170.66   44.43   2
   4  -4  -7 1140.53   45.38   1
   4   4  -7 1092.09   43.28   1
   4   4  -7 1158.72   43.29   2
  -3  -4   7 28.2846  3.2765   1
   3  -4  -7 22.7018  6.0028   1
   3  -4  -7 24.8126  5.2596   2
   3   4  -7 23.7258  3.6344   2
   3   4  -7 24.4152  2.9441   1
   2  -4  -7 191.310  11.760   1
  -2  -4   7 192.789   9.400   1
   2  -4  -7 193.711  10.935   2
   2   4  -7 195.565   9.082   2
   2   4  -7 193.368   8.843   1
   1  -4  -7 16.5758  4.5424   2
   1  -4  -7 21.8315  5.6719   1
   1   4  -7 25.3378  3.4459   1
   1   4  -7 29.1848  3.7063   2
   0  -4  -7 243.634  11.861   1
   0  -4  -7 200.784  10.986   2
   0   4  -7 213.028  10.105   2
   0   4  -7 227.250  10.426   1
  -1  -4  -7 8.82741 4.63189   1
  -1  -4  -7 8.40797 4.35860   2
  -1   4  -7 9.47550 3.42616   2
  -1   4  -7 9.02807 3.48949   1
  -2  -4  -7 296.628  13.563   2
  -2  -4  -7 293.196  14.118   1
  -2   4  -7 312.579  13.150   2
  -2   4  -7 288.455  13.507   1
   2   4   7 304.462  12.428   2
  -3  -4  -7 8.70617 4.15730   2
  -3  -4  -7 7.27563 4.47674   1
  -3   4  -7 14.8506  4.3236   1
  -3   4  -7 16.8313  3.8716   2
   3   4   7 13.4747  2.6699   2
  -4  -4  -7 616.366  25.222   1
  -4  -4  -7 576.891  24.343   2
  -4   4  -7 613.188  24.620   2
   4   4   7 637.028  23.524   2
  -4   4  -7 636.093  25.734   1
  -5  -4  -7 37.2865  5.3101   1
  -5  -4  -7 32.4930  4.4096   2
  -5   4  -7 33.2371  4.7516   2
  -5   4  -7 38.1968  5.6890   1
   5   4   7 46.3794  3.7670   2
  -6  -4  -7 48.1747  5.7818   1
  -6  -4  -7 50.4077  4.7917   2
  -6   4  -7 54.0152  5.4521   2
  -6   4  -7 55.5116  6.5522   1
  -7  -4  -7 14.4664  5.0994   1
  -7  -4  -7 11.1797  3.7019   2
  -7   4  -7 13.3480  4.7746   2
  -7   4  -7 19.9742  5.9900   1
  -8  -4  -7 196.103  11.201   1
  -8   4  -7 190.238  10.662   2
  -8   4  -7 190.246  12.224   1
  -9  -4  -7 55.2289  6.9131   1
  -9   4  -7 69.7995  8.1854   1
  -9   4  -7 51.7091  6.2870   2
 -10  -4  -7 27.8634  6.2639   1
 -10   4  -7 31.7201  7.7809   1
 -10   4  -7 15.1086  5.8117   2
 -11  -4  -7 9.12955 6.25962   1
 -11   4  -7 8.31032 6.29449   2
 -11   4  -7 6.35243 7.71284   1
 -12  -4  -7 -9.5522  6.3565   1
 -12   4  -7 3.06980 6.16035   2
 -12   4  -7 -1.1997  8.0206   1
 -13   4  -7 12.2455  8.9227   1
 -13   4  -7 4.96662 7.01608   2
  14  -5  -7 -5.4498 11.2169   2
 -14   5   7 -5.0065  9.1829   1
  13  -5  -7 -0.4514 10.6341   2
 -13   5   7 -0.3069  8.5255   1
  12  -5  -7 53.5115 11.1789   2
 -12   5   7 66.7612 10.5104   1
  11  -5  -7 114.117  11.842   2
  11   5  -7 116.478  10.805   2
 -11   5   7 104.412  11.395   1
  10  -5  -7 121.039  11.701   2
  10   5  -7 143.591  11.066   2
   9  -5  -7 26.9821  7.8710   1
   9  -5  -7 20.7691  8.1683   2
   9   5  -7 20.1559  6.6727   2
   8  -5  -7 39.1254  8.0087   2
   8  -5  -7 45.9332  7.8419   1
   8   5  -7 40.7826  6.2967   2
   7  -5  -7 87.0329  8.9309   2
   7  -5  -7 102.188   9.210   1
   7   5  -7 93.6120  7.8937   2
   6  -5  -7 18.5226  6.4234   2
   6  -5  -7 9.59506 6.65796   1
   6   5  -7 18.3419  4.1989   2
   5  -5  -7 90.0334  7.9004   2
   5  -5  -7 76.9072  8.2477   1
   5   5  -7 82.9439  6.1274   2
   5   5  -7 86.3840  4.7891   1
   4  -5  -7 22.7975  5.6713   2
  -4  -5   7 22.2111  3.0857   1
   4  -5  -7 23.2010  6.8201   1
   4   5  -7 13.6750  2.6572   1
   4   5  -7 23.9213  4.0448   2
  -3  -5   7 6.07394 2.98078   1
   3  -5  -7 5.25248 5.06112   2
   3  -5  -7 1.79420 6.04495   1
   3   5  -7 10.1034  3.5376   2
   3   5  -7 12.2001  2.8529   1
   2  -5  -7 234.803  12.236   2
  -2  -5   7 256.535  11.593   1
   2  -5  -7 242.277  13.767   1
   2   5  -7 233.671  11.132   2
   2   5  -7 251.574  10.970   1
   1  -5  -7 37.1817  4.8172   2
   1  -5  -7 26.4418  6.5069   1
   1   5  -7 18.1377  3.8856   2
   1   5  -7 17.1667  3.6085   1
   0  -5  -7 21.0515  6.5288   1
   0  -5  -7 14.5285  4.1911   2
   0   5  -7 15.6510  3.7828   1
   0   5  -7 14.9315  3.8282   2
  -1  -5  -7 3.87382 5.75963   1
  -1  -5  -7 4.34010 3.77193   2
  -1   5  -7 2.64896 3.73137   1
  -1   5  -7 4.16165 3.69845   2
  -2  -5  -7 1121.48   46.01   1
  -2  -5  -7 1155.37   44.05   2
  -2   5  -7 1174.64   44.57   2
  -2   5  -7 1205.44   45.61   1
  -3  -5  -7 40.6326  3.9240   2
  -3  -5  -7 39.5413  6.1142   1
   3   5   7 26.9183  3.2167   2
  -3   5  -7 30.3742  4.6739   2
  -3   5  -7 46.9225  5.5005   1
  -4  -5  -7 58.0556  6.5738   1
  -4  -5  -7 52.9752  4.9052   2
  -4   5  -7 42.2111  5.2418   2
  -4   5  -7 54.7219  6.1382   1
   4   5   7 53.0209  4.1774   2
  -5  -5  -7 19.8782  2.8976   2
  -5  -5  -7 15.4810  5.4831   1
  -5   5  -7 15.7834  4.6792   2
  -5   5  -7 21.8437  5.5467   1
  -6  -5  -7 1235.58   49.94   1
  -6   5  -7 1306.83   49.01   2
  -7  -5  -7 69.9748  7.2220   1
  -7   5  -7 71.1572  6.6768   2
  -7   5  -7 67.4165  7.7736   1
  -8  -5  -7 422.982  19.712   1
  -8   5  -7 450.612  19.321   2
  -8   5  -7 442.436  20.880   1
  -9  -5  -7 15.4994  6.0766   1
  -9   5  -7 13.6871  5.7387   2
  -9   5  -7 7.15803 6.76398   1
 -10  -5  -7 69.4563  7.7315   1
 -10   5  -7 67.3942  7.5495   2
 -10   5  -7 69.2903  9.1516   1
 -11  -5  -7 -1.3297  6.2697   1
 -11   5  -7 1.11300 6.17241   2
 -11   5  -7 10.3181  8.1433   1
 -12   5  -7 160.452  11.733   2
 -12   5  -7 155.050  14.467   1
  13  -6  -7 18.4211 11.1335   2
 -13   6   7 19.6050  9.7886   1
  12  -6  -7 75.0699 12.0808   2
 -12   6   7 76.0603 11.3279   1
  11  -6  -7 81.0078 11.4305   2
 -11   6   7 61.9591 10.4228   1
  10  -6  -7 -1.4673  8.5591   2
  10   6  -7 -3.6485  6.6574   2
 -10   6   7 10.9256  7.8982   1
   9  -6  -7 -2.2923  7.9655   1
   9  -6  -7 9.24777 8.17604   2
   9   6  -7 10.0754  6.1163   2
   8  -6  -7 185.405  13.591   2
   8  -6  -7 187.197  13.654   1
   8   6  -7 205.183  11.106   2
   7  -6  -7 -3.7642  6.5621   2
   7  -6  -7 -2.4929  7.0376   1
   7   6  -7 3.25218 5.00716   2
   6  -6  -7 21.4659  7.4048   1
   6  -6  -7 10.6743  6.4087   2
   6   6  -7 16.5884  4.5969   2
   5  -6  -7 439.542  19.737   2
   5  -6  -7 442.082  21.024   1
   5   6  -7 436.396  18.097   2
   4  -6  -7 120.856  11.148   1
   4  -6  -7 130.589   9.312   2
   4   6  -7 118.456   6.363   1
   4   6  -7 123.704   7.192   2
   3  -6  -7 23.6705  5.1786   2
   3  -6  -7 18.6591  7.2649   1
   3   6  -7 19.3792  3.2828   1
   3   6  -7 18.1761  3.8646   2
   2  -6  -7 524.088  21.850   2
   2  -6  -7 538.005  24.104   1
   2   6  -7 505.983  21.038   2
   2   6  -7 533.126  21.208   1
   1  -6  -7 834.034  32.816   2
   1  -6  -7 873.042  35.260   1
   1   6  -7 829.787  32.610   2
   1   6  -7 829.951  33.058   1
   0  -6  -7 26.8381  4.6177   2
   0  -6  -7 18.6551  7.2243   1
   0   6  -7 23.1378  4.3116   2
   0   6  -7 24.6514  4.4164   1
  -1  -6  -7 110.729   9.753   1
  -1  -6  -7 105.596   7.213   2
  -1   6  -7 103.597   7.850   1
  -1   6  -7 112.269   7.558   2
  -2  -6  -7 153.082   8.094   2
  -2  -6  -7 152.025  11.600   1
  -2   6  -7 156.535   8.907   2
  -2   6  -7 141.277   9.239   1
  -3  -6  -7 154.553   7.730   2
  -3  -6  -7 144.294  11.533   1
  -3   6  -7 145.177   9.736   1
  -3   6  -7 141.993   8.978   2
  -4  -6  -7 10.3734  2.9808   2
  -4  -6  -7 5.95979 6.40438   1
  -4   6  -7 12.3424  5.2497   1
  -4   6  -7 10.4101  4.8028   2
  -5  -6  -7 141.020  11.231   1
  -5   6  -7 141.595   8.684   2
  -5   6  -7 140.579  10.444   1
  -6  -6  -7 -0.1908  6.3289   1
  -6   6  -7 3.11223 4.52680   2
  -6   6  -7 3.34772 5.75662   1
  -7  -6  -7 0.35335 6.32199   1
  -7   6  -7 -5.1132  6.0393   1
  -7   6  -7 -4.8386  5.1700   2
  -8  -6  -7 94.1865  8.8545   1
  -8   6  -7 101.504   8.842   2
  -8   6  -7 85.5931  9.2758   1
  -9  -6  -7 21.5915  6.9190   1
  -9   6  -7 7.47121 6.10630   2
  -9   6  -7 3.75479 7.22881   1
 -10  -6  -7 13.3205  6.9584   1
 -10   6  -7 9.82050 7.98246   1
 -10   6  -7 12.3072  6.4702   2
 -11   6  -7 10.0632  8.6495   1
 -11   6  -7 8.31357 6.91881   2
  12  -7  -7 87.3189 12.9374   2
 -12   7   7 81.1927 12.0087   1
  11  -7  -7 -2.9106  9.6545   2
 -11   7   7 13.3186  8.9482   1
  10  -7  -7 17.3889  9.3770   2
 -10   7   7 21.7809  8.7818   1
   9  -7  -7 -0.0301  8.4774   2
   8  -7  -7 4.68046 7.83897   2
   8  -7  -7 6.55844 8.09235   1
   8   7  -7 15.2779  6.0490   2
   7  -7  -7 89.1463 10.1165   1
   7  -7  -7 89.6875  9.6549   2
   7   7  -7 107.840   8.402   2
   6  -7  -7 5.80726 6.52126   2
   6  -7  -7 -1.7073  7.5019   1
   6   7  -7 4.40871 4.75519   2
   5  -7  -7 3.05051 5.93415   2
   5  -7  -7 -1.9330  7.4568   1
   5   7  -7 2.69621 4.17002   2
   4  -7  -7 25.1503  7.8876   1
   4  -7  -7 37.5810  6.3026   2
   4   7  -7 27.4386  4.4297   2
   3  -7  -7 199.485  13.479   1
   3  -7  -7 176.992  10.755   2
   3   7  -7 200.610   9.670   2
   3   7  -7 172.227   9.292   1
   2  -7  -7 3.97130 7.39368   1
   2  -7  -7 6.76695 4.97700   2
   2   7  -7 3.22536 4.02722   2
   2   7  -7 6.76997 3.88157   1
   1  -7  -7 222.644  14.880   1
   1  -7  -7 237.702  11.667   2
   1   7  -7 235.403  11.165   2
   1   7  -7 214.371  11.352   1
   0  -7  -7 11.4852  7.5716   1
   0  -7  -7 10.4780  4.4551   2
   0   7  -7 9.07359 4.56615   2
   0   7  -7 4.45668 4.31212   1
  -1  -7  -7 44.0336  4.9238   2
  -1  -7  -7 31.8021  8.2341   1
  -1   7  -7 37.0750  5.3954   2
  -1   7  -7 37.5135  5.3928   1
  -2  -7  -7 17.7722  4.0106   2
  -2  -7  -7 22.7541  7.9277   1
  -2   7  -7 18.1486  5.0527   2
  -2   7  -7 25.9511  5.3296   1
  -3  -7  -7 110.450  10.315   1
  -3   7  -7 111.785   9.037   1
  -3   7  -7 100.302   8.252   2
  -4  -7  -7 21.8127  7.9231   1
  -4   7  -7 20.6297  5.5154   2
  -4   7  -7 15.3668  5.8999   1
  -5  -7  -7 71.2042  8.9232   1
  -5   7  -7 54.4586  6.6737   2
  -5   7  -7 48.1747  7.2991   1
  -6  -7  -7 37.2854  8.2329   1
  -6   7  -7 34.3675  6.3038   2
  -6   7  -7 36.5126  7.2649   1
  -7  -7  -7 1.98658 7.20005   1
  -7   7  -7 -6.1293  6.5769   1
  -7   7  -7 -1.1461  5.6892   2
  -8  -7  -7 24.1608  7.7291   1
  -8   7  -7 22.2082  7.8052   1
  -8   7  -7 15.7719  6.4715   2
  -9   7  -7 69.6147  9.9347   1
  -9   7  -7 74.8683  8.4376   2
 -10   7  -7 10.9492  7.1248   2
 -10   7  -7 15.4142  8.6924   1
  10  -8  -7 22.0650 10.0218   2
 -10   8   7 10.5269  9.1015   1
   9  -8  -7 1.17529 8.60017   2
  -9   8   7 -3.1630  7.9667   1
   8  -8  -7 25.6285  8.5449   2
   7  -8  -7 1.95373 7.41080   2
   7  -8  -7 -0.4865  8.6052   1
   7   8  -7 7.75705 5.51996   2
   6  -8  -7 145.070  12.577   2
   6  -8  -7 160.353  13.519   1
   6   8  -7 150.624   9.428   2
   5  -8  -7 44.4925  7.3346   2
   5  -8  -7 53.1717  9.3360   1
   5   8  -7 49.8255  5.4965   2
   4  -8  -7 67.9576  7.8167   2
   4  -8  -7 58.9237  9.6833   1
   4   8  -7 74.0985  6.8595   2
   3  -8  -7 10.5930  8.2751   1
   3  -8  -7 33.6814  6.3541   2
   3   8  -7 27.3769  4.9810   2
   2  -8  -7 108.452   8.939   2
   2  -8  -7 96.5751 10.3749   1
   2   8  -7 84.4332  7.6942   1
   2   8  -7 99.2840  7.2001   2
   1  -8  -7 19.9400  5.3086   2
   1  -8  -7 3.41893 7.87425   1
   1   8  -7 23.3736  5.3266   2
   1   8  -7 20.5042  4.8746   1
   0  -8  -7 123.568  10.973   1
   0  -8  -7 103.441   8.511   2
   0   8  -7 101.904   7.968   2
   0   8  -7 109.992   8.719   1
  -1  -8  -7 205.247  15.516   1
  -1  -8  -7 248.273  11.760   2
  -1   8  -7 244.274  12.742   1
  -1   8  -7 239.157  12.256   2
  -2  -8  -7 105.934  10.472   1
  -2   8  -7 82.0975  7.6573   1
  -2   8  -7 83.8910  7.9732   2
  -3  -8  -7 20.1481  8.3477   1
  -3   8  -7 22.2386  5.9797   1
  -3   8  -7 10.8291  5.5414   2
  -4  -8  -7 27.5148  8.5869   1
  -4   8  -7 34.8682  6.8101   1
  -4   8  -7 23.2565  6.1431   2
  -5  -8  -7 64.2786  9.6786   1
  -5   8  -7 70.1707  8.3308   1
  -5   8  -7 79.1757  7.8609   2
  -6  -8  -7 82.1621 10.1056   1
  -6   8  -7 82.1783  9.1170   1
  -6   8  -7 88.8822  8.4559   2
  -7  -8  -7 65.6760  9.4953   1
  -7   8  -7 54.3387  7.8978   2
  -7   8  -7 52.4049  8.7459   1
  -8   8  -7 11.1826  6.2677   2
  -8   8  -7 17.3668  8.2175   1
  -9   8  -7 2.33390 7.06388   2
  -9   8  -7 17.8972  8.8410   1
   9  -9  -7 53.7050 10.5366   2
  -9   9   7 64.1289 11.4634   1
   8  -9  -7 4.89961 8.58035   2
  -8   9   7 8.68055 8.61038   1
   7  -9  -7 28.9596  8.3933   2
   6  -9  -7 160.177  13.524   1
   6  -9  -7 142.798  12.252   2
   5  -9  -7 7.76609 8.66261   1
   5  -9  -7 11.6846  7.4036   2
   5   9  -7 8.30351 5.02144   2
   4  -9  -7 31.8474  7.3265   2
   4  -9  -7 40.9761  9.3933   1
   4   9  -7 32.9186  5.7682   2
   3  -9  -7 23.3091  8.8536   1
   3  -9  -7 15.4576  6.4866   2
   3   9  -7 23.5425  5.2939   2
   2  -9  -7 129.527  10.368   2
   2  -9  -7 144.891  12.505   1
   2   9  -7 144.208   9.239   2
   1  -9  -7 7.52872 5.43394   2
   1  -9  -7 -3.7202  8.1409   1
   1   9  -7 4.77094 5.04754   2
   0  -9  -7 20.9430  8.5130   1
   0   9  -7 31.9251  6.1178   2
   0   9  -7 29.4722  5.9517   1
  -1  -9  -7 33.7131  8.8932   1
  -1   9  -7 20.4110  6.0853   1
  -1   9  -7 24.4020  5.9929   2
  -2  -9  -7 40.9975  9.0317   1
  -2   9  -7 32.5596  6.3263   2
  -2   9  -7 21.3415  6.3998   1
  -3  -9  -7 40.1849  9.0557   1
  -3   9  -7 53.3387  7.0934   2
  -3   9  -7 34.0087  7.2590   1
  -4  -9  -7 53.8345  9.4218   1
  -4   9  -7 44.2487  7.2043   2
  -4   9  -7 47.9702  7.7657   1
  -5  -9  -7 12.7709  8.3717   1
  -5   9  -7 -0.1742  6.6084   2
  -5   9  -7 12.0291  7.1677   1
  -6   9  -7 27.5527  7.4442   2
  -6   9  -7 20.1680  7.8697   1
  -7   9  -7 12.2192  7.5323   2
  -7   9  -7 2.86025 7.86440   1
   6 -10  -7 24.5206  8.2957   2
   5 -10  -7 6.22846 7.70128   2
   5 -10  -7 -15.911   8.973   1
   4 -10  -7 4.94737 8.90792   1
   4 -10  -7 14.8997  6.9295   2
   3 -10  -7 37.8036  7.5564   2
   3 -10  -7 36.0490  9.5099   1
   3  10  -7 31.1479  6.0241   2
   2 -10  -7 12.5810  8.7832   1
   2  10  -7 2.93692 5.58670   2
   1 -10  -7 1.45336 8.35550   1
   1  10  -7 2.55719 5.78118   2
   0 -10  -7 4.12752 8.34755   1
   0  10  -7 1.60265 5.96302   2
  -1 -10  -7 0.69359 8.30754   1
  -1  10  -7 13.1728  6.0583   2
  -2 -10  -7 42.0173  9.1132   1
  -2  10  -7 41.3434  7.6123   1
  -2  10  -7 40.0632  7.1351   2
  -3 -10  -7 25.3178  8.5628   1
  -3  10  -7 22.7910  7.2424   2
  -3  10  -7 11.2262  7.0318   1
  -4  10  -7 11.7860  7.5765   1
  -4  10  -7 18.0302  7.0522   2
  15   0  -8 -17.991   9.904   2
  14   0  -8 3.87317 9.04084   2
 -13   0   8 -9.5536  6.1033   1
  13   0  -8 -0.4256  8.9720   2
 -12   0   8 42.4273  7.0063   1
  12   0  -8 32.0159  8.4485   2
 -11   0   8 11.0507  5.8288   1
  11   0  -8 -14.515   7.042   2
  10   0  -8 15.1774  6.2639   1
  10   0  -8 13.2999  6.9820   2
   9   0  -8 0.33646 5.59279   1
   9   0  -8 3.72652 6.36496   2
   8   0  -8 599.681  25.602   2
   8   0  -8 604.897  25.032   1
   7   0  -8 1.87820 5.68069   2
   7   0  -8 -1.7232  4.7252   1
   6   0  -8 645.947  26.337   1
   6   0  -8 650.314  26.594   2
   5   0  -8 -3.8309  4.8538   2
   5   0  -8 6.07128 4.31240   1
   4   0  -8 2799.50  106.03   2
   4   0  -8 2871.89  107.35   1
   3   0  -8 3.65301 3.87772   2
   3   0  -8 0.96311 3.42963   1
   2   0  -8 668.079  25.978   1
   2   0  -8 644.436  25.633   2
   1   0  -8 8.61292 3.21174   1
   1   0  -8 3.21793 2.89327   2
   0   0  -8 1523.96   58.19   2
   0   0  -8 1582.60   59.33   1
  -1   0  -8 1.38876 2.80003   2
  -1   0  -8 -0.6126  3.0919   1
  -2   0  -8 122.198   6.589   2
  -2   0  -8 118.090   7.210   1
  -3   0  -8 1.38044 3.37154   1
  -3   0  -8 1.74973 2.74982   2
  -4   0  -8 122.265   7.030   2
  -4   0  -8 161.107   8.330   1
  -5   0  -8 1.40516 3.02160   2
  -5   0  -8 2.26008 3.93382   1
  -6   0  -8 118.859   8.081   1
  -6   0  -8 106.910   6.806   2
  -7   0  -8 5.06760 3.68797   2
  -7   0  -8 7.46328 4.85149   1
  -8   0  -8 716.590  28.166   2
  -8   0  -8 721.435  29.620   1
  -9   0  -8 4.61866 5.39962   1
  -9   0  -8 0.79423 4.15118   2
 -10   0  -8 36.1775  6.6643   1
 -10   0  -8 31.9064  5.0678   2
 -11   0  -8 1.51526 4.69338   2
 -11   0  -8 1.32915 6.32522   1
 -12   0  -8 196.274  10.709   2
 -12   0  -8 177.503  12.899   1
 -13   0  -8 3.14687 7.37163   1
  15  -1  -8 63.2794 11.6576   2
  15   1  -8 56.0092 10.9488   2
  14  -1  -8 -4.3756  9.2745   2
  14   1  -8 -13.489   9.010   2
 -14   1   8 3.08950 7.05687   1
  13  -1  -8 45.0254  9.9050   2
  13   1  -8 54.2076  9.0933   2
 -13   1   8 54.7102  8.2564   1
 -12  -1   8 43.1422  6.4124   1
  12  -1  -8 37.5092  9.0969   2
 -12   1   8 50.6495  7.8858   1
  12   1  -8 44.4068  8.8084   2
 -11  -1   8 469.704  21.934   1
  11  -1  -8 507.917  23.276   2
  11   1  -8 533.510  23.132   2
 -11   1   8 484.956  22.960   1
  10  -1  -8 0.12485 7.19631   2
  10  -1  -8 4.14194 6.58972   1
  10   1  -8 6.18613 6.51692   2
   9  -1  -8 219.161  12.741   1
   9  -1  -8 237.577  13.953   2
   9   1  -8 219.457  12.073   1
   9   1  -8 222.309  12.986   2
   8  -1  -8 4.33307 6.37232   2
   8  -1  -8 0.04234 5.61953   1
   8   1  -8 -0.0995  4.8643   1
   8   1  -8 -2.0059  5.7086   2
   7  -1  -8 613.689  25.624   2
   7  -1  -8 598.832  25.198   1
   7   1  -8 596.603  25.333   2
   7   1  -8 602.615  24.566   1
   6  -1  -8 667.901  27.508   1
   6  -1  -8 696.053  28.027   2
   6   1  -8 679.719  26.943   1
   6   1  -8 646.564  27.191   2
   5  -1  -8 -3.1227  5.1436   2
   5  -1  -8 8.69059 4.78485   1
   5   1  -8 5.76597 4.69408   2
   5   1  -8 6.01871 3.86441   1
   4  -1  -8 296.879  14.052   2
   4  -1  -8 282.309  13.130   1
   4   1  -8 285.064  13.006   2
   4   1  -8 271.442  12.324   1
   3  -1  -8 14.0328  4.4591   2
   3  -1  -8 14.1851  4.1805   1
   3   1  -8 10.5959  3.7425   2
   3   1  -8 13.0864  3.3838   1
   2  -1  -8 504.158  20.250   1
   2  -1  -8 489.860  20.265   2
   2   1  -8 457.328  19.531   2
   2   1  -8 516.037  19.856   1
   1  -1  -8 492.700  19.956   2
   1  -1  -8 481.302  20.119   1
   1   1  -8 511.544  19.895   1
   1   1  -8 485.442  19.605   2
   0  -1  -8 554.118  21.833   1
   0  -1  -8 529.303  21.300   2
   0   1  -8 517.066  21.064   2
   0   1  -8 551.539  21.557   1
  -1  -1  -8 517.700  20.266   2
  -1  -1  -8 544.524  20.927   1
  -1   1  -8 487.972  20.193   2
  -1   1  -8 499.070  20.698   1
  -2  -1  -8 31.4458  4.1049   1
  -2  -1  -8 22.4947  3.2530   2
  -2   1  -8 29.2595  3.8989   1
  -2   1  -8 17.2537  3.4042   2
  -3  -1  -8 305.395  12.476   2
  -3  -1  -8 294.059  13.150   1
  -3   1  -8 287.972  12.526   2
  -3   1  -8 291.887  13.227   1
  -4  -1  -8 469.526  19.688   1
  -4  -1  -8 471.569  18.757   2
  -4   1  -8 464.455  19.759   1
  -4   1  -8 483.195  19.067   2
  -5  -1  -8 316.726  14.321   1
  -5  -1  -8 324.987  13.253   2
  -5   1  -8 321.191  13.559   2
  -5   1  -8 304.728  14.522   1
  -6  -1  -8 443.729  17.911   2
  -6  -1  -8 453.731  19.110   1
  -6   1  -8 437.812  18.249   2
  -6   1  -8 452.060  19.456   1
  -7  -1  -8 26.8896  3.8124   2
  -7  -1  -8 28.1456  5.1607   1
  -7   1  -8 20.0365  4.2252   2
  -7   1  -8 17.2857  5.2429   1
  -8  -1  -8 67.1173  6.0170   2
  -8  -1  -8 58.5974  6.4787   1
  -8   1  -8 57.9126  6.7266   1
  -8   1  -8 68.5865  6.1533   2
  -9  -1  -8 19.1788  4.0741   2
  -9  -1  -8 20.9263  5.7417   1
  -9   1  -8 21.4030  4.8727   2
  -9   1  -8 14.1849  6.0665   1
 -10  -1  -8 381.471  15.982   2
 -10  -1  -8 359.934  17.756   1
 -10   1  -8 359.962  18.096   1
 -10   1  -8 380.169  16.543   2
 -11  -1  -8 34.1381  5.1114   2
 -11  -1  -8 32.2674  6.9344   1
 -11   1  -8 36.6005  7.4252   1
 -11   1  -8 34.6499  5.8173   2
 -12  -1  -8 31.3658  7.3373   1
 -12   1  -8 26.5260  7.7673   1
 -12   1  -8 21.5955  5.8835   2
 -13  -1  -8 -4.2337  7.2240   1
 -13   1  -8 12.3627  8.0206   1
 -13   1  -8 -0.3825  5.7852   2
  15  -2  -8 -13.544  10.476   2
  15   2  -8 -19.661   9.279   2
 -15   2   8 -6.9218  7.7879   1
  14  -2  -8 195.294  16.871   2
  14   2  -8 214.259  15.525   2
 -14   2   8 200.486  14.546   1
  13  -2  -8 18.5072 10.2793   2
 -13   2   8 24.1846  7.8755   1
  13   2  -8 13.4198  7.7388   2
  12  -2  -8 1.33733 8.84741   2
  12   2  -8 -3.0310  7.5415   2
 -12   2   8 5.77798 7.12528   1
  11  -2  -8 1.75098 8.29338   2
  11   2  -8 3.13505 6.65723   2
 -10  -2   8 894.388  38.410   1
  10  -2  -8 1006.52   40.09   2
  10  -2  -8 1012.64   39.76   1
  10   2  -8 993.708  38.934   2
   9  -2  -8 125.010  10.531   1
   9  -2  -8 117.951  10.337   2
   9   2  -8 132.569  10.169   2
   9   2  -8 113.014   8.399   1
   8  -2  -8 25.1237  6.6802   2
  -8  -2   8 23.4695  3.6754   1
   8  -2  -8 38.2935  6.6988   1
   8   2  -8 42.5081  5.2539   1
   8   2  -8 41.0685  6.6670   2
   7  -2  -8 1.43991 6.28112   2
  -7  -2   8 -6.0127  2.7816   1
   7  -2  -8 2.84790 5.43218   1
   7   2  -8 1.07595 5.37870   2
   7   2  -8 0.94853 4.12797   1
   6  -2  -8 977.877  38.932   2
  -6  -2   8 994.447  37.912   1
   6  -2  -8 973.557  39.142   1
   6   2  -8 964.800  38.059   1
   6   2  -8 989.816  38.325   2
  -5  -2   8 12.9024  2.8683   1
   5  -2  -8 18.6283  5.3419   1
   5  -2  -8 13.1476  5.7592   2
   5   2  -8 19.4699  3.6337   1
   5   2  -8 14.6075  4.4401   2
   4  -2  -8 48.3825  5.9349   1
   4  -2  -8 43.8374  6.0712   2
  -4  -2   8 54.0473  4.0431   1
   4   2  -8 52.3973  4.9854   1
   4   2  -8 47.3772  4.8700   2
   3  -2  -8 35.1597  5.1651   1
   3  -2  -8 39.6600  5.9529   2
   3   2  -8 28.8442  3.5685   1
   3   2  -8 24.5660  3.7087   2
   2  -2  -8 103.695   7.941   1
   2  -2  -8 124.870   8.750   2
   2   2  -8 123.449   6.957   2
   2   2  -8 114.908   6.601   1
   1  -2  -8 1258.77   49.53   1
   1  -2  -8 1302.06   49.15   2
   1   2  -8 1294.63   48.40   2
   1   2  -8 1270.44   49.03   1
   0  -2  -8 339.363  15.894   1
   0  -2  -8 379.064  16.194   2
   0   2  -8 387.641  15.774   1
   0   2  -8 395.419  15.504   2
  -1  -2  -8 764.824  30.101   1
  -1  -2  -8 744.506  29.431   2
  -1   2  -8 779.708  29.338   2
  -1   2  -8 747.266  29.902   1
  -2  -2  -8 181.661   9.248   2
  -2  -2  -8 194.272   9.871   1
  -2   2  -8 200.754   9.746   1
  -2   2  -8 190.810   9.179   2
  -3  -2  -8 938.626  35.449   2
  -3  -2  -8 910.840  36.489   1
  -3   2  -8 953.517  36.623   1
  -3   2  -8 917.843  35.578   2
  -4  -2  -8 238.175  10.431   2
  -4  -2  -8 221.988  11.353   1
  -4   2  -8 241.495  10.800   2
  -4   2  -8 230.490  11.566   1
  -5  -2  -8 607.601  24.492   1
  -5  -2  -8 614.597  23.334   2
  -5   2  -8 552.620  24.703   1
  -5   2  -8 612.506  23.794   2
  -6  -2  -8 181.255   8.369   2
  -6  -2  -8 176.293  10.070   1
  -6   2  -8 175.114   9.219   2
  -6   2  -8 159.811  10.247   1
  -7  -2  -8 97.7484  6.3901   2
  -7  -2  -8 90.0567  8.0145   1
  -7   2  -8 105.740   8.690   1
  -7   2  -8 96.6298  7.4890   2
  -8  -2  -8 108.977   8.900   1
  -8  -2  -8 114.819   6.924   2
  -8   2  -8 127.205   8.027   2
  -8   2  -8 130.316   9.903   1
  -9  -2  -8 142.001  10.025   1
  -9  -2  -8 150.658   8.186   2
  -9   2  -8 148.879   9.034   2
  -9   2  -8 144.971  10.845   1
 -10  -2  -8 4.21053 5.72494   1
 -10   2  -8 4.62175 6.45467   1
 -10   2  -8 3.06935 5.24055   2
 -11  -2  -8 33.5194  6.8003   1
 -11   2  -8 22.7908  6.0092   2
 -11   2  -8 27.6658  7.5478   1
 -12  -2  -8 -4.1533  6.5446   1
 -12   2  -8 3.11324 7.64972   1
 -12   2  -8 4.19219 5.97583   2
 -13  -2  -8 -6.4420  7.0031   1
 -13   2  -8 -3.5335  5.8291   2
 -13   2  -8 -4.5511  7.9673   1
  15  -3  -8  1.0220 11.5382   2
 -15   3   8 8.14519 8.89500   1
  14  -3  -8  0.8975 10.6507   2
 -14   3   8 5.93068 8.33332   1
  14   3  -8 3.48079 8.61752   2
  13  -3  -8 -1.9640 10.1221   2
 -13   3   8 9.38184 7.96639   1
  13   3  -8 -4.0839  7.8191   2
  12  -3  -8 12.9762  9.5420   2
 -12   3   8 28.7427  8.1134   1
  12   3  -8 14.3813  7.5698   2
  11  -3  -8 60.4517  9.5315   2
  11   3  -8 82.3826  8.6501   2
  10  -3  -8 106.607  11.117   2
  10  -3  -8 125.617  10.342   1
  10   3  -8 133.495  10.885   2
   9  -3  -8 28.2256  8.1597   2
   9  -3  -8 28.9052  7.1288   1
   9   3  -8 35.5214  6.6681   2
   8  -3  -8 -5.6308  6.8983   2
   8  -3  -8 -1.9567  6.2066   1
   8   3  -8 -7.9001  5.9396   2
   8   3  -8 -0.0057  4.0168   1
  -7  -3   8 0.98453 2.45601   1
   7  -3  -8 -0.7504  5.9372   2
   7  -3  -8 -3.0053  5.8900   1
   7   3  -8 6.16744 3.92918   1
   7   3  -8 6.29091 5.71686   2
   6  -3  -8 150.362  10.591   1
   6  -3  -8 161.790  11.451   2
  -6  -3   8 154.558   7.768   1
   6   3  -8 153.808   9.091   2
   6   3  -8 139.243   8.033   1
   5  -3  -8 136.131  10.589   2
  -5  -3   8 129.258   7.423   1
   5  -3  -8 135.635  10.010   1
   5   3  -8 141.605   7.220   1
   5   3  -8 139.896   8.216   2
   4  -3  -8 242.844  13.208   2
   4  -3  -8 219.539  12.813   1
  -4  -3   8 241.764  10.883   1
   4   3  -8 240.876  10.463   1
   4   3  -8 242.324  11.156   2
   3  -3  -8 51.6060  6.4171   1
   3  -3  -8 43.4286  6.2095   2
  -3  -3   8 36.0745  3.8033   1
   3   3  -8 39.8372  4.3383   2
   3   3  -8 47.6156  4.5711   1
   2  -3  -8 264.599  13.689   2
   2  -3  -8 273.533  13.451   1
   2   3  -8 289.079  12.098   2
   2   3  -8 266.682  11.788   1
   1  -3  -8 9.67203 4.56669   1
   1  -3  -8 3.87128 4.97718   2
   1   3  -8 9.71183 3.04348   2
   1   3  -8 8.40728 3.13035   1
   0  -3  -8 629.388  25.395   1
   0  -3  -8 633.243  25.381   2
   0   3  -8 613.641  24.365   2
   0   3  -8 609.706  24.714   1
  -1  -3  -8 3.53857 4.09178   1
  -1  -3  -8 1.83295 4.61506   2
  -1   3  -8 6.57194 3.39138   2
  -1   3  -8 8.53804 3.47971   1
  -2  -3  -8 31.3906  4.7092   1
  -2  -3  -8 15.7050  4.5956   2
  -2   3  -8 27.6483  4.0416   2
  -2   3  -8 27.5773  4.2017   1
  -3  -3  -8 84.4188  6.5132   2
  -3  -3  -8 84.3821  6.9326   1
  -3   3  -8 72.1200  6.8774   1
  -3   3  -8 75.9032  6.1447   2
  -4  -3  -8 508.830  20.041   2
  -4  -3  -8 475.384  20.729   1
  -4   3  -8 503.545  20.260   2
  -5  -3  -8 34.8215  5.1490   1
  -5  -3  -8 31.8994  4.0625   2
  -5   3  -8 44.9921  5.5663   1
  -5   3  -8 33.2208  4.6622   2
  -6  -3  -8 16.1173  4.8835   1
  -6  -3  -8 10.4978  3.4982   2
  -6   3  -8 16.1830  5.1982   1
  -6   3  -8 9.22430 4.25858   2
  -7  -3  -8 151.587   9.792   1
  -7  -3  -8 142.132   7.789   2
  -7   3  -8 149.068  10.295   1
  -7   3  -8 136.693   8.757   2
  -8  -3  -8 159.378  10.428   1
  -8  -3  -8 174.104   8.531   2
  -8   3  -8 166.219   9.823   2
  -8   3  -8 173.016  11.424   1
  -9  -3  -8 186.456  11.857   1
  -9   3  -8 195.088  10.944   2
  -9   3  -8 214.503  12.936   1
 -10  -3  -8 14.7856  6.1285   1
 -10   3  -8 12.5040  5.5702   2
 -10   3  -8 16.6882  7.1458   1
 -11  -3  -8 8.36555 6.41922   1
 -11   3  -8 -1.7169  5.8697   2
 -11   3  -8 5.82353 7.39066   1
 -12  -3  -8 -4.9187  6.7853   1
 -12   3  -8 -0.3889  7.7874   1
 -12   3  -8 5.70906 6.46852   2
  14  -4  -8 -17.636  10.901   2
 -14   4   8 10.8288  9.0083   1
  13  -4  -8 -18.921  10.325   2
 -13   4   8 10.0097  8.3249   1
  13   4  -8 -9.4330  8.1380   2
  12  -4  -8 31.5741 10.7543   2
 -12   4   8 47.4566  9.2715   1
  12   4  -8 49.8988  8.2575   2
  11  -4  -8 39.5178  9.9551   2
  11   4  -8 40.6238  7.5234   2
  10  -4  -8 5.37701 7.47156   1
  10  -4  -8 0.35887 8.47713   2
  10   4  -8 7.87187 6.75254   2
   9  -4  -8 25.1278  8.5819   2
   9  -4  -8 23.8531  7.4135   1
   9   4  -8 21.8926  6.4145   2
   8  -4  -8 177.512  13.856   2
   8  -4  -8 206.455  13.397   1
   8   4  -8 219.443  12.424   2
   7  -4  -8 20.0358  7.4561   2
   7  -4  -8 29.0328  7.0515   1
   7   4  -8 26.0224  3.6265   1
   7   4  -8 30.6058  5.6557   2
  -6  -4   8 58.1557  3.8178   1
   6  -4  -8 50.8537  7.6661   2
   6  -4  -8 67.2026  7.8742   1
   6   4  -8 60.7485  5.3632   1
   6   4  -8 53.6798  5.9754   2
   5  -4  -8 55.1164  7.4448   2
  -5  -4   8 52.1950  4.9941   1
   5  -4  -8 63.5207  7.6976   1
   5   4  -8 54.0535  5.3113   2
   5   4  -8 56.5464  4.9087   1
  -4  -4   8 231.359  10.771   1
   4  -4  -8 232.754  13.040   2
   4  -4  -8 246.107  13.516   1
   4   4  -8 220.094  10.161   1
   4   4  -8 242.560  10.899   2
  -3  -4   8 116.927   7.370   1
   3  -4  -8 119.960   9.951   1
   3  -4  -8 109.693   9.385   2
   3   4  -8 124.372   7.189   2
   3   4  -8 120.670   6.554   1
   2  -4  -8 10.8510  5.8346   1
   2  -4  -8 5.72393 5.55370   2
   2   4  -8 9.06241 3.17074   1
   2   4  -8 8.17253 3.66303   2
   1  -4  -8 172.221  10.977   1
   1  -4  -8 183.918  10.457   2
   1   4  -8 175.101   8.895   2
   1   4  -8 177.698   8.881   1
   0  -4  -8 117.601   8.990   1
   0  -4  -8 121.594   8.612   2
   0   4  -8 121.532   7.545   1
   0   4  -8 127.430   7.298   2
  -1  -4  -8 -1.8857  5.1413   2
  -1  -4  -8 6.44021 4.92237   1
  -1   4  -8 4.56575 3.35592   2
  -1   4  -8 9.43576 3.85890   1
  -2  -4  -8 19.7776  5.1554   1
  -2  -4  -8 20.3652  5.2541   2
  -2   4  -8 19.2093  4.1271   2
  -2   4  -8 9.78533 4.12641   1
  -3  -4  -8 26.7984  5.2690   1
  -3  -4  -8 31.3285  5.2919   2
  -3   4  -8 27.9730  4.5901   2
  -3   4  -8 29.9116  4.9422   1
  -4  -4  -8 -5.2953  4.6211   1
  -4  -4  -8 -1.8774  4.5202   2
  -4   4  -8 1.91954 4.01711   2
  -4   4  -8 3.27654 4.48651   1
  -5  -4  -8 120.886   8.710   2
  -5  -4  -8 136.638   9.197   1
  -5   4  -8 118.921   8.142   2
  -5   4  -8 134.322   9.390   1
  -6  -4  -8 92.9394  8.1673   1
  -6  -4  -8 75.7439  7.1030   2
  -6   4  -8 76.8131  7.5020   1
  -6   4  -8 64.6928  6.2798   2
  -7  -4  -8 13.4993  5.4483   1
  -7   4  -8 7.30288 5.73054   1
  -7   4  -8 1.29336 4.76519   2
  -8  -4  -8 3.54638 5.42434   1
  -8   4  -8 3.51521 5.02149   2
  -8   4  -8 -1.1211  5.9712   1
  -9  -4  -8 163.728  11.224   1
  -9   4  -8 182.233  10.643   2
  -9   4  -8 160.544  12.176   1
 -10  -4  -8 5.43496 6.23819   1
 -10   4  -8 -1.0388  6.9091   1
 -10   4  -8 -5.0390  5.5842   2
 -11  -4  -8 25.8078  7.1334   1
 -11   4  -8 22.5402  8.0873   1
 -11   4  -8 21.9057  6.4895   2
 -12  -4  -8 -5.4994  6.8336   1
 -12   4  -8 5.03423 8.37236   1
 -12   4  -8 6.95003 6.58644   2
  13  -5  -8 -12.403  10.912   2
 -13   5   8 -2.1374  8.5104   1
  12  -5  -8 -10.961   8.849   2
 -12   5   8 11.4785  8.4342   1
  11  -5  -8 71.6401 11.6480   2
  11   5  -8 91.5153  8.9195   2
 -11   5   8 84.6636 10.3075   1
  10  -5  -8 11.0783  8.3032   1
  10  -5  -8 13.3573  9.1634   2
  10   5  -8 14.9120  6.8824   2
   9  -5  -8 204.106  13.923   1
   9  -5  -8 174.572  13.355   2
   9   5  -8 205.865  12.396   2
   8  -5  -8 86.4897 10.0077   2
   8  -5  -8 95.1799  9.6183   1
   8   5  -8 98.9019  9.1408   2
   7  -5  -8 88.8486  9.2707   1
   7  -5  -8 83.4048  9.3900   2
   7   5  -8 77.2969  7.1126   2
   6  -5  -8 2.57481 6.77653   1
   6  -5  -8 -5.2080  6.5570   2
   6   5  -8 8.53692 4.50799   2
   6   5  -8 6.67216 2.88878   1
   5  -5  -8 1350.92   54.19   1
   5  -5  -8 1342.73   53.09   2
   5   5  -8 1357.51   51.68   1
   5   5  -8 1400.01   51.82   2
   4  -5  -8 90.0434  8.9568   1
  -4  -5   8 76.3285  6.3181   1
   4  -5  -8 83.0527  7.8964   2
   4   5  -8 88.7591  5.5330   1
   4   5  -8 92.5958  6.9894   2
  -3  -5   8 35.8322  4.1494   1
   3  -5  -8 46.7298  6.3755   2
   3  -5  -8 33.1005  7.2497   1
   3   5  -8 34.5735  4.5403   2
   3   5  -8 41.7920  3.8428   1
   2  -5  -8 13.6807  5.0930   2
   2  -5  -8 7.81486 6.56041   1
   2   5  -8 6.12377 3.36045   1
   2   5  -8 5.35057 3.80460   2
   1  -5  -8 1505.95   59.91   1
   1  -5  -8 1546.76   58.12   2
   1   5  -8 1513.13   58.32   1
   0  -5  -8 29.3700  5.1454   2
   0  -5  -8 25.5718  6.6555   1
   0   5  -8 21.4482  4.3005   1
   0   5  -8 24.3514  4.3678   2
  -1  -5  -8 29.8065  6.5130   1
  -1  -5  -8 24.3949  4.8899   2
  -1   5  -8 19.2443  4.4608   1
  -1   5  -8 22.3051  4.5460   2
  -2  -5  -8 38.6373  4.9288   2
  -2  -5  -8 36.5508  6.3719   1
  -2   5  -8 36.3743  5.0032   2
  -2   5  -8 39.4055  5.2411   1
  -3  -5  -8 268.796  14.313   1
  -3  -5  -8 290.506  12.803   2
  -3   5  -8 285.212  13.807   1
  -4  -5  -8 59.1233  4.9138   2
  -4  -5  -8 60.7696  6.9179   1
  -4   5  -8 45.3777  5.5311   2
  -4   5  -8 45.3221  6.1368   1
  -5  -5  -8 50.7474  4.4612   2
  -5  -5  -8 64.8623  6.9294   1
  -5   5  -8 33.7043  6.3436   1
  -5   5  -8 33.3167  5.4921   2
  -6  -5  -8 9.31653 5.78151   1
  -6   5  -8 2.33884 4.95899   2
  -6   5  -8 8.42793 5.86417   1
  -7  -5  -8 20.0021  6.0871   1
  -7   5  -8 6.92127 5.29941   2
  -7   5  -8 3.73192 6.27285   1
  -8  -5  -8 20.5430  6.4029   1
  -8   5  -8 17.5196  5.7844   2
  -8   5  -8 18.1729  6.9587   1
  -9  -5  -8 5.09459 6.33065   1
  -9   5  -8 6.83299 7.25953   1
  -9   5  -8 1.50912 5.66429   2
 -10  -5  -8 2.72834 6.40831   1
 -10   5  -8 -3.5947  6.0277   2
 -10   5  -8 6.90464 7.76898   1
 -11  -5  -8 1.87636 6.87985   1
 -11   5  -8 10.6612  6.7452   2
 -11   5  -8 4.07551 8.20476   1
  13  -6  -8  4.3078 11.4694   2
 -13   6   8 9.41676 9.14985   1
  12  -6  -8 -16.351  10.533   2
 -12   6   8 0.24371 8.52797   1
  11  -6  -8  1.1317 10.2504   2
 -11   6   8 15.7685  8.5271   1
  10  -6  -8 -8.6398  9.2047   2
  10   6  -8 14.6624  7.6462   2
   9  -6  -8 6.68778 8.72542   2
   9  -6  -8 19.5864  8.4218   1
   9   6  -8 23.3918  7.0208   2
   8  -6  -8 131.519  11.598   2
   8  -6  -8 136.736  11.498   1
   8   6  -8 130.253   9.935   2
   7  -6  -8 -0.6025  7.4029   1
   7  -6  -8 0.40003 7.17669   2
   7   6  -8 4.98619 5.18655   2
   6  -6  -8 6.57116 6.79348   2
   6  -6  -8 7.51522 7.40963   1
   6   6  -8 9.79227 4.92762   2
   5  -6  -8 89.4825  9.5468   1
   5  -6  -8 77.2975  8.3290   2
   5   6  -8 94.8803  6.8433   2
   4  -6  -8 174.722  12.958   1
   4  -6  -8 184.246  11.600   2
   4   6  -8 174.712   8.519   1
   4   6  -8 185.649   9.667   2
   3  -6  -8 61.8590  8.8856   1
   3  -6  -8 63.6182  7.2194   2
   3   6  -8 60.2263  5.5817   2
   3   6  -8 62.1783  5.6230   1
   2  -6  -8 103.239   8.406   2
   2  -6  -8 95.8445  9.5617   1
   2   6  -8 99.6589  7.4109   2
   2   6  -8 95.3589  6.8473   1
   1  -6  -8 233.161  14.686   1
   1  -6  -8 239.036  12.352   2
   1   6  -8 235.739  11.444   2
   1   6  -8 247.872  11.737   1
   0  -6  -8 72.3508  6.2131   2
   0  -6  -8 61.2403  8.7575   1
   0   6  -8 73.7274  6.9804   1
   0   6  -8 70.1462  6.6208   2
  -1  -6  -8 26.2737  4.6349   2
  -1  -6  -8 27.9296  7.5700   1
  -1   6  -8 18.4741  4.7446   2
  -1   6  -8 21.2616  4.8016   1
  -2  -6  -8 284.079  12.413   2
  -2  -6  -8 271.326  15.616   1
  -2   6  -8 257.584  13.547   1
  -2   6  -8 272.271  13.035   2
  -3  -6  -8 49.5595  4.4393   2
  -3  -6  -8 40.3433  7.6977   1
  -3   6  -8 48.6390  6.2106   1
  -3   6  -8 43.0311  5.6826   2
  -4  -6  -8 20.4229  6.9059   1
  -4   6  -8 29.2781  6.0536   1
  -4   6  -8 24.7050  5.3702   2
  -5  -6  -8 131.641  11.034   1
  -5   6  -8 120.759   8.867   2
  -5   6  -8 116.643  10.205   1
  -6  -6  -8 23.9138  7.0594   1
  -6   6  -8 22.7019  6.7797   1
  -6   6  -8 17.1416  5.6111   2
  -7  -6  -8 4.71997 6.80592   1
  -7   6  -8 8.87167 6.84533   1
  -7   6  -8 3.15344 5.73221   2
  -8  -6  -8 21.7698  7.2464   1
  -8   6  -8 19.7397  6.4047   2
  -8   6  -8 22.2367  7.5664   1
  -9  -6  -8 48.8690  7.9072   1
  -9   6  -8 25.2878  8.1667   1
  -9   6  -8 24.3982  6.8663   2
 -10  -6  -8 4.06888 7.19611   1
 -10   6  -8 10.5180  7.0191   2
 -10   6  -8 21.5095  8.6396   1
  11  -7  -8 54.5126 11.9018   2
 -11   7   8 67.7304 10.8525   1
  10  -7  -8 110.254  12.468   2
   9  -7  -8 105.777  11.463   1
   9  -7  -8 93.1028 11.3864   2
   8  -7  -8 119.666  11.510   1
   8  -7  -8 111.597  11.379   2
   8   7  -8 144.795  10.543   2
   7  -7  -8 139.152  11.875   1
   7  -7  -8 115.505  10.984   2
   7   7  -8 135.279   9.271   2
   6  -7  -8 45.8482  8.1132   2
   6  -7  -8 57.4277  9.4171   1
   6   7  -8 56.6905  6.0878   2
   5  -7  -8 80.2703 10.1357   1
   5  -7  -8 56.9251  8.2993   2
   5   7  -8 78.0366  6.6111   2
   4  -7  -8 40.8438  8.6601   1
   4  -7  -8 33.1650  6.9759   2
   4   7  -8 37.7187  5.2954   2
   3  -7  -8 12.4154  5.6455   2
   3  -7  -8 3.58162 7.93072   1
   3   7  -8 13.4684  4.4034   2
   3   7  -8 13.2162  3.8780   1
   2  -7  -8 1.20618 5.31462   2
   2  -7  -8 -4.1938  7.8694   1
   2   7  -8 3.16661 4.32745   2
   2   7  -8 3.03178 4.14609   1
   1  -7  -8 25.1466  5.2821   2
   1  -7  -8 24.7596  8.3672   1
   1   7  -8 31.2237  4.8776   1
   1   7  -8 15.7349  4.8985   2
   0  -7  -8 38.9524  8.7977   1
   0  -7  -8 45.6884  5.4116   2
   0   7  -8 42.5174  5.9202   2
   0   7  -8 41.8700  5.4722   1
  -1  -7  -8 25.4820  4.8764   2
  -1  -7  -8 20.9106  8.2842   1
  -1   7  -8 16.7924  5.1899   2
  -1   7  -8 24.2530  5.3228   1
  -2  -7  -8 85.4299 10.0578   1
  -2  -7  -8 88.0689  7.3466   2
  -2   7  -8 83.8362  7.8696   2
  -2   7  -8 75.8834  7.2530   1
  -3  -7  -8 16.6137  8.2535   1
  -3   7  -8 23.0272  5.7110   2
  -3   7  -8 29.8499  6.0671   1
  -4  -7  -8 221.740  15.331   1
  -4   7  -8 229.940  13.488   1
  -4   7  -8 243.986  12.494   2
  -5  -7  -8 8.71194 7.90999   1
  -5   7  -8 4.73823 6.25189   1
  -5   7  -8 11.4968  5.7693   2
  -6  -7  -8 25.5382  8.1296   1
  -6   7  -8 11.9227  5.9911   2
  -6   7  -8 9.97932 6.81183   1
  -7  -7  -8 10.5090  7.6650   1
  -7   7  -8 4.44324 6.18284   2
  -7   7  -8 5.45930 7.01112   1
  -8  -7  -8 67.7479  9.1742   1
  -8   7  -8 30.9960  8.5136   1
  -8   7  -8 41.0012  7.4538   2
  -9   7  -8 29.4985  7.4260   2
  -9   7  -8 17.9107  8.5995   1
  10  -8  -8 22.6790 10.6222   2
 -10   8   8 30.5762  9.4844   1
   9  -8  -8 0.63538 9.05380   2
   8  -8  -8 -1.5452  8.4480   2
   8  -8  -8 -12.573   8.651   1
   7  -8  -8 17.2158  8.8484   1
   7  -8  -8 16.3676  8.2243   2
   7   8  -8 23.9509  6.2681   2
   6  -8  -8 75.2263  9.2658   2
   6  -8  -8 78.9223 10.6356   1
   6   8  -8 92.6897  7.8936   2
   5  -8  -8 28.0051  7.2615   2
   5  -8  -8 18.8885  9.0270   1
   5   8  -8 17.2127  5.1866   2
   4  -8  -8 130.295  11.900   1
   4  -8  -8 82.8141  8.8841   2
   4   8  -8 98.4680  8.0579   2
   3  -8  -8 152.122  11.338   2
   3  -8  -8 154.701  13.869   1
   3   8  -8 166.938   9.588   2
   2  -8  -8 12.6198  5.8827   2
   2  -8  -8 7.53699 8.40461   1
   2   8  -8 12.3441  4.8101   1
   2   8  -8 9.61483 5.15700   2
   1  -8  -8 143.607  12.317   1
   1  -8  -8 135.266   9.786   2
   1   8  -8 140.875   9.477   1
   1   8  -8 139.391   9.055   2
   0  -8  -8 66.7482 10.1955   1
   0  -8  -8 65.0234  6.5631   2
   0   8  -8 58.5987  6.5439   1
   0   8  -8 65.6256  6.7863   2
  -1  -8  -8 347.220  19.839   1
  -1   8  -8 368.658  16.486   2
  -1   8  -8 355.547  17.146   1
  -2  -8  -8 6.45041 8.64134   1
  -2   8  -8 10.6257  5.8212   1
  -2   8  -8 3.92374 5.54507   2
  -3  -8  -8 118.213  11.624   1
  -3   8  -8 136.823   9.599   2
  -3   8  -8 109.242  10.208   1
  -4  -8  -8 16.1956  8.8653   1
  -4   8  -8 8.52637 6.01806   2
  -4   8  -8 14.8467  6.6026   1
  -5  -8  -8 93.3975 10.9930   1
  -5   8  -8 85.3649  8.4449   2
  -5   8  -8 93.8032  9.0721   1
  -6  -8  -8 25.2347  9.1954   1
  -6   8  -8 31.8046  7.7487   1
  -6   8  -8 23.5709  6.8895   2
  -7  -8  -8 21.7998  9.1011   1
  -7   8  -8 10.7525  7.6438   1
  -7   8  -8 8.01477 7.01104   2
  -8   8  -8 27.4325  7.7690   2
  -8   8  -8 26.5526  8.8362   1
   8  -9  -8 14.3135  9.1259   2
   7  -9  -8 -5.2050  9.5230   1
   7  -9  -8 -6.5932  8.5223   2
   6  -9  -8 128.691  12.611   1
   6  -9  -8 102.967  10.751   2
   5  -9  -8 29.5801  8.1137   2
   5  -9  -8 26.6839  9.6744   1
   5   9  -8 20.6078  5.7044   2
   4  -9  -8 11.5745  7.0638   2
   4  -9  -8 -3.5759  8.9285   1
   4   9  -8 2.88480 5.40776   2
   3  -9  -8 15.0566  6.6654   2
   3  -9  -8 10.7546  9.2903   1
   3   9  -8 8.64982 5.07338   2
   2  -9  -8 168.254  14.864   1
   2  -9  -8 183.304  12.072   2
   2   9  -8 169.627  10.156   2
   1  -9  -8 23.7835  9.3158   1
   1  -9  -8 29.6875  6.4648   2
   1   9  -8 22.2372  6.1037   2
   0  -9  -8 2.35475 8.85535   1
   0   9  -8 -1.2377  5.8690   2
   0   9  -8 -2.6996  5.6849   1
  -1  -9  -8 -0.6010  8.7837   1
  -1   9  -8 8.61856 6.19570   2
  -1   9  -8 3.32111 5.85211   1
  -2  -9  -8 22.7573  9.3254   1
  -2   9  -8 17.7850  6.5186   1
  -2   9  -8 17.3583  6.3418   2
  -3  -9  -8 3.56983 8.92242   1
  -3   9  -8 -2.9961  6.3677   1
  -3   9  -8 -1.9099  6.0263   2
  -4  -9  -8 69.1012 10.5767   1
  -4   9  -8 76.8950  8.8309   1
  -4   9  -8 66.3336  7.9774   2
  -5  -9  -8 17.0113  9.3946   1
  -5   9  -8 13.6156  6.8548   2
  -5   9  -8 5.82249 7.12277   1
  -6   9  -8 27.9218  8.2488   1
  -6   9  -8 19.8704  7.4479   2
   5 -10  -8 31.7884  8.1539   2
   4 -10  -8 72.6998 11.6405   1
   4 -10  -8 61.7971  8.8389   2
   3 -10  -8 19.6819  9.9562   1
   3 -10  -8 30.0207  7.5532   2
   3  10  -8 29.9031  6.3869   2
   2 -10  -8 16.2204  9.5543   1
   2  10  -8 -4.8173  5.3435   2
   1 -10  -8 -1.2487  9.1738   1
   1  10  -8 0.12034 6.14157   2
   0 -10  -8 14.4251  9.5362   1
   0  10  -8 24.6339  6.4462   2
  -1 -10  -8 16.1930  9.3390   1
  -1  10  -8 10.1017  6.3667   2
  -2 -10  -8 29.7262  9.6620   1
  -2  10  -8 18.1189  7.3275   1
  -2  10  -8 22.3677  7.0284   2
  15   0  -9 -7.3924  9.5421   2
  14   0  -9 -13.641   9.542   2
  13   0  -9 4.87044 8.70863   2
 -12   0   9 5.80798 5.98100   1
  12   0  -9 -6.8847  7.8045   2
  11   0  -9 10.0071  6.7756   1
  11   0  -9 1.01115 8.03492   2
  10   0  -9 -7.3557  6.0167   1
  10   0  -9 -5.7970  6.8728   2
   9   0  -9 7.58920 5.98268   1
   9   0  -9 12.2328  6.9230   2
   8   0  -9 -0.7590  5.3631   1
   8   0  -9 1.10681 6.42650   2
   7   0  -9 110.499   8.990   1
   7   0  -9 107.181   9.872   2
   6   0  -9 1.18052 4.92739   1
   6   0  -9 0.64314 5.81450   2
   5   0  -9 93.6949  8.1148   2
   5   0  -9 111.453   8.011   1
   4   0  -9 -4.5283  4.5735   2
   4   0  -9 0.47398 4.20137   1
   3   0  -9 1357.29   52.18   2
   3   0  -9 1378.44   52.68   1
   2   0  -9 6.08856 3.76587   1
   2   0  -9 3.10196 3.91628   2
   1   0  -9 591.751  23.660   2
   1   0  -9 599.786  23.974   1
   0   0  -9 1.74160 3.57499   1
   0   0  -9 1.27392 2.97731   2
  -1   0  -9 3416.21  131.20   2
  -1   0  -9 3661.30  133.74   1
  -2   0  -9 14.0003  3.9060   1
  -2   0  -9 7.07889 3.40525   2
  -3   0  -9 371.909  16.757   1
  -3   0  -9 407.539  16.116   2
  -4   0  -9 3.58146 3.51386   2
  -4   0  -9 1.02648 3.99194   1
  -5   0  -9 566.762  24.263   1
  -5   0  -9 607.005  23.317   2
  -6   0  -9 7.78360 4.67720   1
  -6   0  -9 9.40899 3.74410   2
  -7   0  -9 289.336  12.757   2
  -7   0  -9 269.181  13.935   1
  -8   0  -9 -0.5058  5.2847   1
  -8   0  -9 -0.1201  4.2226   2
  -9   0  -9 71.8562  7.6639   1
  -9   0  -9 68.1214  6.0481   2
 -10   0  -9 -0.1092  6.2149   1
 -10   0  -9 -0.2447  4.9822   2
 -11   0  -9 90.8034  7.7367   2
 -11   0  -9 58.4190  8.3491   1
 -12   0  -9 5.17253 7.34209   1
  15  -1  -9 -18.743  10.595   2
  15   1  -9 -12.680   9.785   2
  14  -1  -9 48.3019 10.8331   2
 -14   1   9 61.5129  8.6708   1
  14   1  -9 52.6234 10.5512   2
  13  -1  -9 338.052  19.147   2
 -13   1   9 304.866  17.341   1
  13   1  -9 322.900  18.578   2
  12  -1  -9 2.33653 8.54653   2
 -12   1   9 14.1063  6.6580   1
  12   1  -9 -4.1762  7.6619   2
 -11  -1   9 11.6851  5.2209   1
  11  -1  -9 -8.1608  7.9121   2
  11  -1  -9 0.48427 6.95945   1
  11   1  -9 4.19916 7.15079   2
  10  -1  -9 2.86199 6.46093   1
  10  -1  -9 -1.9505  6.6020   2
  10   1  -9 -6.7774  5.6243   1
  10   1  -9 2.71579 6.71515   2
   9  -1  -9 1014.45   40.40   2
   9  -1  -9 978.092  40.073   1
   9   1  -9 968.338  39.888   2
   9   1  -9 1023.96   39.56   1
   8  -1  -9 76.7295  7.5647   1
   8  -1  -9 80.9955  8.7017   2
   8   1  -9 79.1236  6.8611   1
   8   1  -9 81.2178  8.1517   2
   7  -1  -9 124.930   9.738   1
   7  -1  -9 132.196  10.692   2
   7   1  -9 130.764  10.272   2
   7   1  -9 121.511   8.882   1
   6  -1  -9 64.2433  6.8675   1
   6  -1  -9 65.3736  7.5308   2
   6   1  -9 66.4062  7.2264   2
   6   1  -9 71.6039  6.1178   1
   5  -1  -9 83.6756  7.7823   1
   5  -1  -9 99.1167  9.2489   2
   5   1  -9 84.6140  7.1596   1
   5   1  -9 94.3086  7.3296   2
   4  -1  -9 17.7094  5.6704   2
   4  -1  -9 16.0769  4.9457   1
   4   1  -9 20.2092  4.2340   1
   4   1  -9 12.9267  4.6408   2
   3  -1  -9 47.5946  6.1504   2
   3  -1  -9 49.6399  5.3745   1
   3   1  -9 58.4470  5.2453   2
   3   1  -9 50.8449  4.7765   1
   2  -1  -9 109.583   7.967   2
   2  -1  -9 106.549   7.774   1
   2   1  -9 121.343   7.046   1
   2   1  -9 114.433   6.798   2
   1  -1  -9 29.3969  4.5035   2
   1  -1  -9 31.6901  4.4997   1
   1   1  -9 27.9863  3.7615   2
   1   1  -9 32.7574  4.0738   1
   0  -1  -9 7.86042 3.77216   1
   0  -1  -9 4.48194 3.45503   2
   0   1  -9 11.1909  3.6760   1
   0   1  -9 8.43361 3.53824   2
  -1  -1  -9 62.5910  5.1921   1
  -1  -1  -9 45.5976  4.5134   2
  -1   1  -9 62.9947  5.9917   1
  -1   1  -9 51.4897  4.6960   2
  -2  -1  -9 234.129  10.660   2
  -2  -1  -9 230.479  11.367   1
  -2   1  -9 238.979  11.297   1
  -2   1  -9 244.819  10.806   2
  -3  -1  -9 43.5151  4.3270   2
  -3  -1  -9 46.6057  5.0443   1
  -3   1  -9 42.0605  4.3960   2
  -3   1  -9 41.3044  4.8171   1
  -4  -1  -9 136.423   7.339   2
  -4  -1  -9 157.191   8.914   1
  -4   1  -9 125.903   7.657   2
  -4   1  -9 135.800   8.570   1
  -5  -1  -9 10.4953  3.6178   2
  -5  -1  -9 6.07306 4.45162   1
  -5   1  -9 8.19307 3.81413   2
  -5   1  -9 8.41910 4.53490   1
  -6  -1  -9 15.6398  4.8639   1
  -6  -1  -9 21.3157  3.8673   2
  -6   1  -9 20.6710  5.2090   1
  -6   1  -9 19.4179  4.1997   2
  -7  -1  -9 16.4663  3.9292   2
  -7  -1  -9 18.9429  5.3650   1
  -7   1  -9 17.4014  5.4222   1
  -7   1  -9 17.3417  4.3850   2
  -8  -1  -9 96.6940  8.4087   1
  -8  -1  -9 86.3858  6.9174   2
  -8   1  -9 84.3408  6.9286   2
  -8   1  -9 75.0752  7.5679   1
  -9  -1  -9 9.91379 5.91905   1
  -9  -1  -9 12.0860  4.2643   2
  -9   1  -9 18.4465  6.3437   1
  -9   1  -9 16.2105  5.1899   2
 -10  -1  -9 22.2489  6.5131   1
 -10  -1  -9 19.9461  4.8242   2
 -10   1  -9 16.7143  6.7256   1
 -10   1  -9 8.68427 4.97875   2
 -11  -1  -9 76.6498  8.5087   1
 -11   1  -9 74.4659  8.8326   1
 -11   1  -9 73.6738  7.1394   2
 -12  -1  -9 -0.1912  7.0667   1
 -12   1  -9 -0.8871  5.6887   2
 -12   1  -9 -0.4787  7.3748   1
  15  -2  -9  3.9309 10.9135   2
  15   2  -9 17.3625 10.0814   2
 -15   2   9 25.4145  8.5198   1
  14  -2  -9 -13.085  10.645   2
  14   2  -9 -0.1324  8.9211   2
 -14   2   9 -5.1931  7.5081   1
  13  -2  -9 -10.775   9.536   2
 -13   2   9 1.83021 7.32720   1
  13   2  -9 -4.2690  8.3535   2
  12  -2  -9 -5.7155  9.1561   2
  12   2  -9 -7.3496  7.1338   2
 -12   2   9 19.6607  7.1614   1
  11  -2  -9 29.0193  8.3300   2
  11  -2  -9 40.4830  7.9952   1
  11   2  -9 32.9926  8.1001   2
  10  -2  -9 3.99616 6.87974   1
  10  -2  -9 -2.8269  8.0233   2
  10   2  -9 -6.9520  6.5661   2
  10   2  -9 -7.6953  5.2631   1
   9  -2  -9 10.1020  6.5606   1
   9  -2  -9 -3.9747  7.4089   2
   9   2  -9 0.15989 5.09496   1
   9   2  -9 -3.4001  6.3462   2
   8  -2  -9 60.9422  7.3321   1
   8  -2  -9 49.4999  8.1499   2
   8   2  -9 44.2483  5.7914   1
   8   2  -9 41.5797  7.1789   2
   7  -2  -9 146.836  10.698   1
   7  -2  -9 149.367  11.622   2
   7   2  -9 149.776   9.046   1
   7   2  -9 141.230  10.476   2
   6  -2  -9 245.054  13.505   2
   6  -2  -9 214.941  12.676   1
   6   2  -9 211.574  11.463   2
   6   2  -9 232.813  11.089   1
   5  -2  -9 46.6024  7.1813   2
   5  -2  -9 39.4859  6.3565   1
   5   2  -9 42.5396  4.7427   1
   5   2  -9 45.8659  5.6842   2
   4  -2  -9 826.738  32.849   2
   4  -2  -9 843.561  33.057   1
   4   2  -9 787.044  31.875   2
   4   2  -9 806.195  31.862   1
   3  -2  -9 430.226  19.029   2
   3  -2  -9 409.738  18.326   1
   3   2  -9 418.518  17.564   2
   3   2  -9 420.144  17.353   1
   2  -2  -9 499.208  20.628   2
   2  -2  -9 485.092  20.303   1
   2   2  -9 448.069  19.281   1
   1  -2  -9 18.0075  4.9903   2
   1  -2  -9 23.6803  4.8451   1
   1   2  -9 21.2857  3.7925   1
   1   2  -9 19.7012  3.8625   2
   0  -2  -9 497.222  20.388   1
   0  -2  -9 467.673  20.085   2
   0   2  -9 518.457  19.775   2
   0   2  -9 463.367  19.802   1
  -1  -2  -9 82.3192  6.4139   2
  -1  -2  -9 71.8456  6.7588   1
  -1   2  -9 72.5216  6.2319   1
  -1   2  -9 81.7578  6.0043   2
  -2  -2  -9 111.727   7.923   1
  -2  -2  -9 122.660   7.617   2
  -2   2  -9 109.464   7.160   2
  -2   2  -9 139.072   7.853   1
  -3  -2  -9 665.183  26.853   2
  -3  -2  -9 711.555  27.844   1
  -3   2  -9 653.648  26.847   2
  -3   2  -9 724.608  27.923   1
  -4  -2  -9 69.2875  6.2955   2
  -4  -2  -9 83.0462  7.2407   1
  -4   2  -9 73.6693  7.1586   1
  -4   2  -9 81.1059  6.2986   2
  -5  -2  -9 37.9207  4.3353   2
  -5  -2  -9 37.8728  5.4382   1
  -5   2  -9 35.1479  4.7901   2
  -5   2  -9 38.0133  5.4537   1
  -6  -2  -9 48.2185  4.4537   2
  -6  -2  -9 51.7122  6.0698   1
  -6   2  -9 49.7204  5.3217   2
  -6   2  -9 44.3782  6.0327   1
  -7  -2  -9 85.5052  7.2005   1
  -7  -2  -9 71.5948  6.3156   2
  -7   2  -9 87.8000  7.4562   2
  -7   2  -9 66.7192  7.1752   1
  -8  -2  -9 10.7531  5.5463   1
  -8  -2  -9 -0.2246  3.7286   2
  -8   2  -9 -3.8594  5.5546   1
  -8   2  -9 -0.9594  4.5152   2
  -9  -2  -9 67.0023  7.5517   1
  -9  -2  -9 78.6071  6.6397   2
  -9   2  -9 70.9296  6.9287   2
  -9   2  -9 83.0841  8.3421   1
 -10  -2  -9 40.6250  7.1689   1
 -10   2  -9 41.9581  7.6671   1
 -10   2  -9 50.9489  6.3149   2
 -11  -2  -9 2.42582 6.53492   1
 -11   2  -9 -1.7122  6.9914   1
 -11   2  -9 2.61856 5.79836   2
 -12  -2  -9 6.58056 7.14731   1
 -12   2  -9 3.78303 6.17210   2
 -12   2  -9 10.7442  7.9450   1
  14  -3  -9 -27.779  10.442   2
  14   3  -9 -17.121   8.589   2
 -14   3   9 0.79140 8.04567   1
  13  -3  -9 -7.7783 10.0909   2
  13   3  -9 -11.589   8.045   2
 -13   3   9 4.78055 7.90767   1
  12  -3  -9 -11.997   9.471   2
 -12   3   9 10.7566  7.1655   1
  12   3  -9 -5.0903  7.5799   2
  11  -3  -9 13.8566  9.4150   2
  11  -3  -9 36.3542  8.3836   1
  11   3  -9 33.1491  7.8690   2
  10  -3  -9 49.9217  8.1266   1
  10  -3  -9 46.9150  8.8331   2
  10   3  -9 54.2320  7.9128   2
   9  -3  -9 35.5676  7.9344   2
   9  -3  -9 35.4735  7.6582   1
   9   3  -9 46.5051  7.9790   2
   8  -3  -9 293.244  15.743   1
   8  -3  -9 288.116  15.859   2
   8   3  -9 311.592  15.726   2
   8   3  -9 284.644  13.352   1
   7  -3  -9 590.638  25.346   1
   7  -3  -9 594.119  25.786   2
   7   3  -9 563.014  23.395   1
   7   3  -9 576.366  24.604   2
  -6  -3   9 69.1952  4.8914   1
   6  -3  -9 81.0153  8.0082   1
   6  -3  -9 68.9720  8.4864   2
   6   3  -9 66.7025  6.3015   1
   6   3  -9 59.3568  6.5192   2
  -5  -3   9 5.71714 3.00089   1
   5  -3  -9 18.7892  6.2263   1
   5  -3  -9 10.9070  5.9401   2
   5   3  -9 11.6328  3.8109   1
   5   3  -9 10.4470  4.7409   2
   4  -3  -9 738.932  30.835   1
   4  -3  -9 773.243  30.888   2
   4   3  -9 722.307  29.090   1
   4   3  -9 753.679  29.387   2
   3  -3  -9 298.284  14.861   2
   3  -3  -9 282.484  14.322   1
   3   3  -9 265.940  12.301   2
   3   3  -9 282.254  12.318   1
   2  -3  -9 142.220   9.500   1
   2  -3  -9 137.731  10.125   2
   2   3  -9 133.327   7.535   1
   2   3  -9 133.468   7.828   2
   1  -3  -9 88.5155  7.7522   2
   1  -3  -9 75.1314  6.8294   1
   1   3  -9 91.7533  6.3820   1
   1   3  -9 85.1674  6.4571   2
   0  -3  -9 308.481  14.709   1
   0  -3  -9 335.405  15.527   2
   0   3  -9 305.928  13.810   1
   0   3  -9 323.845  13.795   2
  -1  -3  -9 184.416  10.411   1
  -1  -3  -9 204.983  11.312   2
  -1   3  -9 179.851   9.755   1
  -1   3  -9 199.527   9.650   2
  -2  -3  -9 386.679  16.633   2
  -2  -3  -9 368.706  16.682   1
  -2   3  -9 362.920  15.706   2
  -2   3  -9 386.154  16.554   1
  -3  -3  -9 367.663  16.218   1
  -3  -3  -9 360.822  15.689   2
  -3   3  -9 357.835  16.235   1
  -3   3  -9 354.431  15.506   2
  -4  -3  -9 0.18191 4.62551   1
  -4  -3  -9 -4.7038  4.0769   2
  -4   3  -9 14.1880  4.7017   1
  -4   3  -9 -1.4939  3.9740   2
  -5  -3  -9 105.844   8.588   1
  -5  -3  -9 106.490   7.554   2
  -5   3  -9 124.713   8.994   1
  -5   3  -9 108.999   7.736   2
  -6  -3  -9 175.254   9.091   2
  -6  -3  -9 177.476  10.550   1
  -6   3  -9 164.571  10.931   1
  -6   3  -9 169.714   9.707   2
  -7  -3  -9 283.748  12.467   2
  -7  -3  -9 267.454  13.986   1
  -7   3  -9 279.181  13.239   2
  -7   3  -9 258.339  14.441   1
  -8  -3  -9 142.335  10.687   1
  -8   3  -9 145.580  11.087   1
  -8   3  -9 166.853  10.084   2
  -9  -3  -9 61.0315  7.4202   1
  -9   3  -9 59.5274  6.5936   2
  -9   3  -9 64.4147  8.1878   1
 -10  -3  -9 2.60616 6.37316   1
 -10   3  -9 7.24345 7.21521   1
 -10   3  -9 0.39344 5.82170   2
 -11  -3  -9 20.5033  7.2166   1
 -11   3  -9 31.7531  8.3303   1
 -11   3  -9 23.4881  6.3489   2
 -12  -3  -9 12.4620  7.4638   1
 -12   3  -9 11.3226  8.3532   1
 -12   3  -9 10.0656  6.8791   2
  14  -4  -9 24.3281 12.1486   2
 -14   4   9 49.8534  9.7999   1
  13  -4  -9 107.904  13.713   2
 -13   4   9 112.889  11.806   1
  13   4  -9 115.275  10.757   2
  12  -4  -9 192.444  16.707   2
 -12   4   9 210.656  14.639   1
  12   4  -9 201.493  14.527   2
  11  -4  -9 96.5418 10.5035   1
  11  -4  -9 87.3471 11.8883   2
  11   4  -9 110.782   9.750   2
  10  -4  -9 3.86487 7.34098   1
  10  -4  -9 3.69959 9.20665   2
  10   4  -9 0.00230 6.57343   2
   9  -4  -9 187.039  15.130   2
   9  -4  -9 202.470  13.836   1
   9   4  -9 218.332  13.320   2
   8  -4  -9 265.563  15.318   1
   8  -4  -9 264.006  16.168   2
   8   4  -9 259.071  13.966   2
   7  -4  -9 466.308  21.179   1
   7  -4  -9 446.612  21.047   2
   7   4  -9 447.737  19.633   2
   7   4  -9 443.488  18.402   1
   6  -4  -9 40.1120  8.0919   2
   6  -4  -9 49.9599  7.8136   1
   6   4  -9 46.9306  5.9085   2
   6   4  -9 46.8966  4.5586   1
   5  -4  -9 301.274  16.083   2
   5  -4  -9 313.982  15.877   1
   5   4  -9 288.006  13.687   2
   5   4  -9 296.690  12.889   1
   4  -4  -9 13.6422  6.6956   1
   4  -4  -9 -9.5655  6.0010   2
   4   4  -9 15.2655  3.4760   1
   4   4  -9 10.9360  4.3252   2
   3  -4  -9 475.486  21.237   2
   3  -4  -9 480.295  21.579   1
   3   4  -9 475.501  19.465   2
   3   4  -9 466.541  19.136   1
   2  -4  -9 17.5662  6.4872   1
   2  -4  -9 6.36193 5.84686   2
   2   4  -9 13.3908  4.1603   2
   2   4  -9 14.2545  3.7301   1
   1  -4  -9 7.18946 5.77047   1
   1  -4  -9 1.68447 5.96201   2
   1   4  -9 -0.3660  3.6478   1
   1   4  -9 5.26182 3.51251   2
   0  -4  -9 965.528  38.620   1
   0  -4  -9 961.554  38.317   2
   0   4  -9 959.233  37.705   1
   0   4  -9 967.764  37.187   2
  -1  -4  -9 44.9218  6.4879   2
  -1  -4  -9 55.2500  6.4630   1
  -1   4  -9 45.5861  4.7281   2
  -1   4  -9 41.1927  5.0880   1
  -2  -4  -9 1.32654 5.26979   2
  -2  -4  -9 4.41467 5.15407   1
  -2   4  -9 3.87860 4.25004   1
  -2   4  -9 1.63034 4.05912   2
  -3  -4  -9 224.717  12.129   1
  -3  -4  -9 212.955  12.308   2
  -3   4  -9 223.999  11.163   2
  -3   4  -9 235.690  12.003   1
  -4  -4  -9 159.682  10.035   1
  -4  -4  -9 145.164  10.462   2
  -4   4  -9 157.099  10.074   1
  -4   4  -9 170.808   9.367   2
  -5  -4  -9 29.3673  5.6072   2
  -5  -4  -9 25.9567  5.8569   1
  -5   4  -9 19.2584  5.6319   1
  -5   4  -9 27.5681  4.7661   2
  -6  -4  -9 111.109   9.123   1
  -6  -4  -9 94.3489  8.4868   2
  -6   4  -9 118.640   9.602   1
  -6   4  -9 106.660   8.221   2
  -7  -4  -9 67.5196  7.4983   1
  -7   4  -9 86.5232  8.3291   1
  -7   4  -9 75.7427  6.9318   2
  -8  -4  -9 30.2439  6.4717   1
  -8   4  -9 30.8175  7.3098   1
  -8   4  -9 28.5708  5.9120   2
  -9  -4  -9 -0.0948  6.1474   1
  -9   4  -9 9.13210 5.70101   2
  -9   4  -9 11.6037  7.1112   1
 -10  -4  -9 27.2386  7.1006   1
 -10   4  -9 30.1839  8.0052   1
 -10   4  -9 20.7270  6.4928   2
 -11  -4  -9 65.6664  8.5732   1
 -11   4  -9 47.1629  9.1732   1
 -11   4  -9 54.5914  7.6716   2
  13  -5  -9  7.7109 11.6716   2
 -13   5   9 22.0144  9.2734   1
  12  -5  -9 -10.652  10.630   2
  12   5  -9 5.57140 8.26340   2
 -12   5   9 22.5585  8.4853   1
  11  -5  -9 -9.8384  8.3655   1
  11  -5  -9 -15.691   9.932   2
  11   5  -9 -4.5111  7.4522   2
  10  -5  -9 -5.4129  7.8796   1
  10  -5  -9 -2.7973  9.2797   2
  10   5  -9 -0.6140  7.4282   2
   9  -5  -9 74.5279 10.8044   2
   9  -5  -9 79.8415  9.6872   1
   9   5  -9 94.8563  9.1927   2
   8  -5  -9 25.2895  8.8776   2
   8  -5  -9 14.8684  7.6536   1
   8   5  -9 13.7584  6.1124   2
   7  -5  -9 11.8704  7.4691   1
   7  -5  -9 5.29610 7.06652   2
   7   5  -9 9.66719 5.50385   2
   6  -5  -9 300.479  16.515   1
   6  -5  -9 299.687  16.752   2
   6   5  -9 312.935  14.544   2
   5  -5  -9 94.2886  9.2429   1
   5  -5  -9 83.9151  8.8573   2
   5   5  -9 90.4105  7.2703   2
   5   5  -9 84.4793  6.0313   1
   4  -5  -9 67.6671  8.7159   1
   4  -5  -9 70.4065  8.4994   2
   4   5  -9 82.8722  7.2341   2
   4   5  -9 82.8910  5.9296   1
   3  -5  -9 59.0835  8.2431   1
   3  -5  -9 47.5479  7.2439   2
   3   5  -9 42.2510  4.3759   1
   3   5  -9 44.7158  5.1474   2
   2  -5  -9 1149.66   45.38   1
   2  -5  -9 1098.71   43.96   2
   2   5  -9 1096.29   42.97   2
   2   5  -9 1141.92   43.32   1
   1  -5  -9 70.2057  8.2708   1
   1  -5  -9 75.3739  7.0671   2
   1   5  -9 59.2956  5.7369   2
   1   5  -9 59.0211  5.3488   1
   0  -5  -9 18.2361  5.6583   2
   0  -5  -9 25.7890  6.8788   1
   0   5  -9 15.1054  4.6081   2
   0   5  -9 16.9545  4.4828   1
  -1  -5  -9 5.47826 6.06159   1
  -1  -5  -9 0.76384 5.00717   2
  -1   5  -9 3.54386 4.36335   1
  -1   5  -9 11.7645  4.6132   2
  -2  -5  -9 880.684  36.542   1
  -2  -5  -9 893.742  35.309   2
  -2   5  -9 904.790  35.961   1
  -2   5  -9 912.832  35.207   2
  -3  -5  -9 0.71755 4.78331   2
  -3  -5  -9 5.19367 5.92149   1
  -3   5  -9 8.75426 4.80946   2
  -3   5  -9 9.10846 5.04088   1
  -4  -5  -9 11.8805  6.1268   1
  -4  -5  -9 13.7171  4.6718   2
  -4   5  -9 19.9707  4.7130   2
  -4   5  -9 20.4204  5.5600   1
  -5  -5  -9 147.930  11.145   1
  -5   5  -9 170.222  11.004   1
  -5   5  -9 161.924   9.357   2
  -6  -5  -9 92.1698  8.3662   1
  -6   5  -9 73.1568  8.0537   1
  -6   5  -9 95.4964  8.0820   2
  -7  -5  -9 3.05370 6.18241   1
  -7   5  -9 6.15219 6.49805   1
  -7   5  -9 9.57527 5.44425   2
  -8  -5  -9 16.1516  6.7536   1
  -8   5  -9 24.0907  7.3451   1
  -8   5  -9 11.0037  5.8728   2
  -9  -5  -9 43.7726  7.6917   1
  -9   5  -9 34.0469  8.0742   1
  -9   5  -9 31.5706  6.8440   2
 -10  -5  -9 47.6813  8.0063   1
 -10   5  -9 52.9906  9.2138   1
 -10   5  -9 41.6342  7.4244   2
 -11  -5  -9 1.65364 7.39711   1
 -11   5  -9 -1.5652  6.8231   2
 -11   5  -9 -4.1831  8.1209   1
  12  -6  -9 71.9197 13.3048   2
 -12   6   9 91.2373 11.4723   1
  11  -6  -9  0.8456 10.7401   2
  10  -6  -9 0.95823 8.50927   1
  10  -6  -9 -9.4419  9.7578   2
  10   6  -9 7.88370 7.69140   2
   9  -6  -9 120.604  11.250   1
   9  -6  -9 87.6288 11.6192   2
   9   6  -9 120.219  10.201   2
   8  -6  -9 118.059  11.863   2
   8  -6  -9 135.834  11.758   1
   8   6  -9 139.762  10.502   2
   7  -6  -9 36.7776  8.4526   1
   7  -6  -9 20.1309  8.4551   2
   7   6  -9 31.8115  6.3047   2
   6  -6  -9 55.7080  8.8404   1
   6  -6  -9 38.4028  8.3421   2
   6   6  -9 40.8220  6.1056   2
   5  -6  -9 530.144  23.787   1
   5  -6  -9 497.092  23.317   2
   5   6  -9 479.410  20.593   2
   4  -6  -9 22.1514  6.8945   2
   4  -6  -9 19.5173  7.8908   1
   4   6  -9 23.5643  3.8480   1
   4   6  -9 27.4640  5.1781   2
   3  -6  -9 79.7778  8.1715   2
   3  -6  -9 70.0969  9.1759   1
   3   6  -9 74.6625  6.4228   1
   3   6  -9 70.3856  6.8178   2
   2  -6  -9 58.3433  8.8295   1
   2  -6  -9 47.4826  6.8017   2
   2   6  -9 50.8502  5.0432   1
   2   6  -9 44.1975  5.3160   2
   1  -6  -9 95.4744  8.2967   2
   1  -6  -9 105.150  10.071   1
   1   6  -9 98.7826  7.6571   1
   1   6  -9 92.7260  7.4686   2
   0  -6  -9 31.3969  5.5583   2
   0  -6  -9 30.5752  8.0345   1
   0   6  -9 34.8465  5.2649   1
   0   6  -9 28.6487  5.1983   2
  -1  -6  -9 6.23623 7.25859   1
  -1  -6  -9 6.84382 4.81288   2
  -1   6  -9 5.51276 4.66758   1
  -1   6  -9 4.39288 4.94420   2
  -2  -6  -9 95.3415  7.6070   2
  -2  -6  -9 82.8987  9.1983   1
  -2   6  -9 90.8850  7.7898   2
  -2   6  -9 91.7375  8.5459   1
  -3  -6  -9 64.5641  5.6220   2
  -3  -6  -9 73.8096  8.6435   1
  -3   6  -9 74.0193  6.8601   2
  -3   6  -9 69.8837  7.1035   1
  -4  -6  -9 -0.6981  6.7664   1
  -4   6  -9 -0.3558  5.0819   2
  -4   6  -9 -1.2112  5.4487   1
  -5  -6  -9 24.6684  7.3097   1
  -5   6  -9 24.2320  6.4881   1
  -5   6  -9 24.1342  5.8139   2
  -6  -6  -9 101.533   9.578   1
  -6   6  -9 95.3815  9.1248   1
  -6   6  -9 107.203   8.911   2
  -7  -6  -9 39.8721  7.8665   1
  -7   6  -9 22.3410  7.4517   1
  -7   6  -9 22.3360  6.2280   2
  -8  -6  -9 17.4970  7.5087   1
  -8   6  -9 26.4240  7.9414   1
  -8   6  -9 16.2040  6.4432   2
  -9  -6  -9 18.0752  7.8311   1
  -9   6  -9 22.6506  7.0347   2
  -9   6  -9 10.7057  8.1316   1
 -10  -6  -9 10.2325  7.8508   1
 -10   6  -9 6.20563 8.51838   1
 -10   6  -9 9.13905 7.12813   2
  11  -7  -9 -14.680  11.111   2
 -11   7   9 65.3503 10.1757   1
  10  -7  -9 11.9839  9.6052   1
  10  -7  -9  2.5734 10.4764   2
   9  -7  -9 -1.0473  8.7356   1
   9  -7  -9 5.53852 9.50607   2
   9   7  -9 15.5462  7.4477   2
   8  -7  -9 189.489  15.565   2
   8  -7  -9 199.919  15.204   1
   8   7  -9 224.563  13.088   2
   7  -7  -9 166.379  14.314   2
   7  -7  -9 175.646  14.690   1
   7   7  -9 209.221  11.460   2
   6  -7  -9 48.7118  9.5358   1
   6  -7  -9 34.7147  8.4833   2
   6   7  -9 46.1948  6.3253   2
   5  -7  -9 48.9676  8.1428   2
   5  -7  -9 61.0522  9.6381   1
   5   7  -9 57.0604  6.2739   2
   4  -7  -9 166.110  12.419   2
   4  -7  -9 170.029  13.948   1
   4   7  -9 167.427   9.551   2
   3  -7  -9 3.08977 8.33873   1
   3  -7  -9 3.36937 6.30256   2
   3   7  -9 0.63329 5.06267   2
   3   7  -9 1.96576 4.05025   1
   2  -7  -9 131.532  10.303   2
   2  -7  -9 143.876  12.867   1
   2   7  -9 128.984   8.526   2
   2   7  -9 128.001   8.616   1
   1  -7  -9 46.1378  6.2858   2
   1  -7  -9 45.8060  9.1798   1
   1   7  -9 52.0185  5.7378   1
   1   7  -9 44.1221  5.9348   2
   0  -7  -9 53.1195  9.2746   1
   0  -7  -9 52.1172  6.1724   2
   0   7  -9 40.3187  5.8347   1
   0   7  -9 48.1144  6.0562   2
  -1  -7  -9 25.3703  5.0957   2
  -1  -7  -9 25.5209  8.7380   1
  -1   7  -9 14.5041  5.5250   2
  -1   7  -9 27.6455  5.6794   1
  -2  -7  -9 131.906  12.795   1
  -2   7  -9 129.457   9.382   2
  -2   7  -9 146.549  10.144   1
  -3  -7  -9 6.80038 8.12805   1
  -3   7  -9 -3.6053  5.4708   2
  -3   7  -9 1.54946 5.56327   1
  -4  -7  -9 24.2780  8.5017   1
  -4   7  -9 24.4204  6.5086   1
  -4   7  -9 14.8877  5.9426   2
  -5  -7  -9 73.2970  9.8552   1
  -5   7  -9 69.9947  7.4852   2
  -5   7  -9 69.9408  8.3986   1
  -6  -7  -9 167.738  13.935   1
  -6   7  -9 173.354  12.848   1
  -6   7  -9 176.400  10.640   2
  -7  -7  -9 67.5502  9.7509   1
  -7   7  -9 74.5965  8.2197   2
  -7   7  -9 93.1729  9.8677   1
  -8  -7  -9 52.8137  9.3605   1
  -8   7  -9 45.5051  7.8114   2
  -8   7  -9 56.4110  9.3562   1
   9  -8  -9 -3.0267  9.9472   2
   9  -8  -9 5.73033 9.69556   1
   8  -8  -9 37.4319  9.8998   1
   8  -8  -9 16.6763  9.4636   2
   7  -8  -9 1.03836 8.98617   1
   7  -8  -9 4.97925 9.11856   2
   7   8  -9 8.58952 6.06298   2
   6  -8  -9 -4.3550  8.1251   2
   6  -8  -9 -7.9976  8.7448   1
   6   8  -9 4.96776 5.71310   2
   5  -8  -9 11.9274  7.3318   2
   5  -8  -9 14.4881  9.3119   1
   5   8  -9 21.8835  5.3709   2
   4  -8  -9 239.810  14.855   2
   4  -8  -9 280.607  17.290   1
   4   8  -9 242.467  12.377   2
   3  -8  -9 37.8224  9.6515   1
   3  -8  -9 52.7530  7.6018   2
   3   8  -9 51.0257  6.0302   2
   2  -8  -9 11.5384  6.1046   2
   2  -8  -9 8.00485 8.97303   1
   2   8  -9 11.7470  5.6710   2
   1  -8  -9 6.55280 5.54254   2
   1  -8  -9 6.37316 8.88571   1
   1   8  -9 1.00390 5.32914   2
   1   8  -9 1.61967 5.31070   1
   0  -8  -9 115.834   9.598   2
   0  -8  -9 131.981  12.376   1
   0   8  -9 123.451   9.262   2
   0   8  -9 126.029   9.924   1
  -1  -8  -9 48.8217 10.0881   1
  -1   8  -9 52.8083  6.8534   1
  -1   8  -9 50.6027  6.7833   2
  -2  -8  -9 1.38864 8.91373   1
  -2   8  -9 -6.9675  5.6521   1
  -2   8  -9 2.86522 5.75090   2
  -3  -8  -9 50.9309 10.2466   1
  -3   8  -9 38.8784  7.1354   1
  -3   8  -9 37.4316  6.9176   2
  -4  -8  -9 45.5157 10.2041   1
  -4   8  -9 62.6451  7.6976   2
  -4   8  -9 51.5773  7.9147   1
  -5  -8  -9 47.5561 10.2130   1
  -5   8  -9 39.3628  8.0460   1
  -5   8  -9 49.2780  7.4748   2
  -6  -8  -9 5.68565 9.39367   1
  -6   8  -9 4.56491 6.73323   2
  -6   8  -9 -3.0133  7.3465   1
  -7  -8  -9 -5.1034  8.8692   1
  -7   8  -9 3.50912 6.85975   2
  -7   8  -9 4.83306 8.00120   1
   7  -9  -9 16.5090 10.1208   1
   7  -9  -9 22.6253  9.0760   2
   6  -9  -9 -0.4045  9.5980   1
   6  -9  -9 12.5781  8.7110   2
   5  -9  -9 11.7788  8.0679   2
   5  -9  -9 9.41072 9.77045   1
   5   9  -9 7.62992 5.89826   2
   4  -9  -9 12.1165  6.9964   2
   4  -9  -9 2.15923 9.56021   1
   4   9  -9 10.1802  5.8391   2
   3  -9  -9 3.69350 9.54891   1
   3  -9  -9 4.70962 6.67986   2
   3   9  -9 2.30616 5.32879   2
   2  -9  -9 -1.3291  9.3060   1
   2  -9  -9 -0.4126  6.1220   2
   2   9  -9 0.49696 5.57585   2
   1  -9  -9 15.4191  9.6473   1
   1   9  -9 17.1540  6.3516   2
   0  -9  -9 0.46939 9.49879   1
   0   9  -9 -9.3308  5.7917   2
  -1  -9  -9 32.3045 10.2692   1
  -1   9  -9 37.0021  6.8510   1
  -1   9  -9 24.1417  6.5914   2
  -2  -9  -9 0.40967 9.55049   1
  -2   9  -9 9.09672 6.65834   1
  -2   9  -9 10.0996  6.4392   2
  -3  -9  -9 21.4985 10.1128   1
  -3   9  -9 13.8733  7.0558   1
  -3   9  -9 20.8534  6.9072   2
  -4  -9  -9 16.2783 10.0817   1
  -4   9  -9 9.84635 7.02248   2
  -4   9  -9 2.09772 7.21408   1
  -5  -9  -9 21.7550 10.0581   1
  -5   9  -9 20.2263  7.4046   2
  -5   9  -9 10.2760  7.8346   1
   2 -10  -9  5.1875 10.1329   1
   2  10  -9 9.60858 6.45914   2
   1 -10  -9 -5.9245  9.8324   1
   1  10  -9 -0.5674  6.5197   2
   0  10  -9 27.9909  6.8457   2
  14   0 -10 -3.6770  9.2682   2
  13   0 -10 -16.184   8.414   2
 -12   0  10 58.2628  7.2953   1
  12   0 -10 42.7484  9.3412   2
  11   0 -10 -2.8385  6.5918   1
  11   0 -10 -7.3132  7.7085   2
  10   0 -10 43.3430  7.2929   1
  10   0 -10 36.5711  8.2929   2
   9   0 -10 7.01337 7.14443   2
   9   0 -10 -0.9725  5.9550   1
   8   0 -10 4.26972 6.80453   2
   8   0 -10 2.24103 5.77498   1
   7   0 -10 0.15060 5.52243   1
   7   0 -10 -1.5589  6.3319   2
   6   0 -10 517.262  22.328   2
   6   0 -10 511.856  22.035   1
   5   0 -10 4.63932 5.90937   2
   5   0 -10 13.5677  5.2133   1
   4   0 -10 54.7858  6.5284   2
   4   0 -10 58.0209  5.8965   1
   3   0 -10 1.47003 4.23985   1
   3   0 -10 -2.0459  4.6883   2
   2   0 -10 196.651  10.494   2
   2   0 -10 201.815  10.400   1
   1   0 -10 -2.3553  4.0653   2
   1   0 -10 5.16750 4.05899   1
   0   0 -10 655.721  26.881   2
   0   0 -10 717.444  27.621   1
  -1   0 -10 6.46362 3.75161   2
  -1   0 -10 1.71116 4.12876   1
  -2   0 -10 384.071  16.540   1
  -2   0 -10 374.223  15.909   2
  -3   0 -10 -0.0054  3.6727   2
  -3   0 -10 7.80413 4.39246   1
  -4   0 -10 2224.19   82.69   2
  -4   0 -10 2196.50   84.54   1
  -5   0 -10 3.88246 4.11314   2
  -5   0 -10 11.6507  4.8755   1
  -6   0 -10 306.732  13.698   2
  -6   0 -10 319.254  15.155   1
  -7   0 -10 -4.1317  4.2408   2
  -7   0 -10 -0.1736  5.2502   1
  -8   0 -10 139.698   8.651   2
  -8   0 -10 125.042   9.991   1
  -9   0 -10 1.61771 4.75195   2
  -9   0 -10 -3.0794  6.0180   1
 -10   0 -10 69.9451  6.6083   2
 -10   0 -10 65.9079  8.2187   1
 -11   0 -10 2.79867 5.28452   2
 -11   0 -10 -1.6811  7.0165   1
 -12   0 -10 -2.3750  7.5903   1
  14  -1 -10 45.9310 10.9933   2
  14   1 -10 50.5589 10.4582   2
  13  -1 -10 33.2892 10.0991   2
 -13   1  10 55.3041  8.2662   1
  13   1 -10 58.4216  9.5462   2
  12  -1 -10 12.7446  8.8984   2
  12   1 -10 21.7231  8.8483   2
  11  -1 -10 19.6396  8.5370   2
  11  -1 -10 9.83299 7.05231   1
  11   1 -10 11.6984  7.6962   2
  11   1 -10 2.27814 6.56232   1
  10  -1 -10 440.149  20.854   2
  10  -1 -10 407.237  19.716   1
  10   1 -10 399.966  19.947   2
  10   1 -10 432.595  19.268   1
   9  -1 -10 -5.4415  7.1805   2
   9  -1 -10 2.33365 6.20545   1
   9   1 -10 0.56638 6.80459   2
   9   1 -10 -1.0212  5.7044   1
   8  -1 -10 10.0826  6.1873   1
   8  -1 -10 12.0612  7.1903   2
   8   1 -10 20.7162  5.7675   1
   8   1 -10 4.75081 6.68360   2
   7  -1 -10 4.77226 5.93969   1
   7  -1 -10 7.83962 6.10472   2
   7   1 -10 12.4551  6.5462   2
   7   1 -10 8.67091 5.29674   1
   6  -1 -10 1308.85   51.58   1
   6  -1 -10 1285.48   51.22   2
   6   1 -10 1337.96   51.29   2
   6   1 -10 1326.78   51.08   1
   5  -1 -10 163.853  10.579   2
   5  -1 -10 152.995  10.017   1
   5   1 -10 157.480   9.258   1
   5   1 -10 153.198  10.223   2
   4  -1 -10 99.3477  9.2707   2
   4  -1 -10 96.7436  8.2789   1
   4   1 -10 85.9286  7.9300   2
   4   1 -10 90.1833  7.4269   1
   3  -1 -10 1069.05   41.47   1
   3  -1 -10 1075.25   41.46   2
   3   1 -10 1060.23   41.06   1
   3   1 -10 1015.53   40.74   2
   2  -1 -10 177.832   9.864   1
   2  -1 -10 185.826   9.830   2
   2   1 -10 167.340   9.309   1
   2   1 -10 184.626   9.203   2
   1  -1 -10 144.957   8.983   1
   1  -1 -10 160.570   9.309   2
   1   1 -10 168.233   8.866   2
   1   1 -10 158.737   8.790   1
   0  -1 -10 308.844  13.799   2
   0  -1 -10 294.234  13.942   1
   0   1 -10 317.321  13.823   1
   0   1 -10 309.898  13.592   2
  -1  -1 -10 543.888  21.988   2
  -1  -1 -10 544.284  22.570   1
  -1   1 -10 542.311  21.948   2
  -1   1 -10 552.796  22.442   1
  -2  -1 -10 31.0731  4.9908   1
  -2  -1 -10 23.9112  4.1450   2
  -2   1 -10 17.6109  4.1879   2
  -2   1 -10 23.3998  4.5357   1
  -3  -1 -10 66.3726  6.1895   1
  -3  -1 -10 66.0214  5.9442   2
  -3   1 -10 70.1770  6.8497   1
  -3   1 -10 68.9941  6.0424   2
  -4  -1 -10 273.806  12.627   2
  -4  -1 -10 273.891  13.551   1
  -4   1 -10 287.715  12.698   2
  -4   1 -10 284.569  13.454   1
  -5  -1 -10 35.6091  4.6123   2
  -5  -1 -10 35.6110  5.5536   1
  -5   1 -10 31.3482  5.4511   1
  -5   1 -10 30.1753  4.7045   2
  -6  -1 -10 283.041  12.802   2
  -6  -1 -10 272.949  14.113   1
  -6   1 -10 287.541  12.943   2
  -7  -1 -10 3.21844 5.34847   1
  -7  -1 -10 1.69525 4.06500   2
  -7   1 -10 3.77462 4.66879   2
  -7   1 -10 3.24279 5.42508   1
  -8  -1 -10 8.84117 4.54768   2
  -8  -1 -10 13.6910  5.8355   1
  -8   1 -10 9.29640 5.09106   2
  -8   1 -10 8.60207 5.97704   1
  -9  -1 -10 11.2662  6.2052   1
  -9  -1 -10 10.9899  4.8662   2
  -9   1 -10 5.51680 4.95803   2
  -9   1 -10 12.7485  6.4673   1
 -10  -1 -10 41.3158  7.4915   1
 -10  -1 -10 44.3997  5.7586   2
 -10   1 -10 44.8776  6.4175   2
 -10   1 -10 48.7097  7.8750   1
 -11  -1 -10 19.2492  7.3743   1
 -11   1 -10 12.9223  5.9639   2
 -11   1 -10 18.7475  7.6987   1
 -12  -1 -10 10.3923  7.8112   1
 -12   1 -10 22.1143  8.2066   1
 -12   1 -10 10.9403  6.3347   2
  14  -2 -10 55.6883 11.8797   2
 -14   2  10 79.8773  9.7565   1
  14   2 -10 68.2556 10.1024   2
  13  -2 -10 -5.0979  9.8307   2
  13   2 -10 4.54922 8.84908   2
 -13   2  10 17.7765  7.5779   1
  12  -2 -10 33.8546 10.2026   2
  12  -2 -10 59.0644  9.1875   1
  12   2 -10 67.5330  9.4607   2
  11  -2 -10 3.35624 7.30991   1
  11  -2 -10 -3.0554  8.7572   2
  11   2 -10 11.5390  7.9815   2
  10  -2 -10 35.1461  8.3384   2
  10  -2 -10 44.9240  7.9359   1
  10   2 -10 34.0380  6.2386   1
  10   2 -10 49.7175  8.2166   2
   9  -2 -10 181.522  13.764   2
   9  -2 -10 189.839  12.560   1
   9   2 -10 177.473  10.954   1
   9   2 -10 200.377  12.667   2
   8  -2 -10 56.2769  7.5271   1
   8  -2 -10 62.6782  8.8431   2
   8   2 -10 48.3496  6.2541   1
   8   2 -10 59.4433  8.0255   2
   7  -2 -10 237.380  13.662   2
   7  -2 -10 203.436  12.326   1
   7   2 -10 191.131  12.571   2
   7   2 -10 203.476  11.225   1
   6  -2 -10 20.9612  7.1564   2
   6  -2 -10 12.0167  6.1913   1
   6   2 -10 24.5434  5.0893   1
   6   2 -10 12.4776  5.9290   2
   5  -2 -10 537.592  23.758   1
   5  -2 -10 585.803  24.454   2
   5   2 -10 536.412  22.581   1
   5   2 -10 560.151  23.181   2
   4  -2 -10 4.02809 5.56177   2
   4  -2 -10 15.2035  5.7474   1
   4   2 -10 15.6506  4.3695   1
   4   2 -10 14.3461  4.9344   2
   3  -2 -10 461.601  19.921   1
   3  -2 -10 478.640  20.579   2
   3   2 -10 434.612  18.840   1
   2  -2 -10 208.886  11.251   1
   2  -2 -10 201.313  11.918   2
   2   2 -10 210.067  10.294   1
   2   2 -10 195.715  10.310   2
   1  -2 -10 356.649  16.679   1
   1  -2 -10 382.383  17.060   2
   1   2 -10 385.799  16.047   2
   1   2 -10 377.580  16.144   1
   0  -2 -10 16.9226  4.9566   1
   0  -2 -10 14.7921  4.9818   2
   0   2 -10 18.1030  4.2330   2
   0   2 -10 15.5819  4.1889   1
  -1  -2 -10 475.143  20.638   1
  -1  -2 -10 495.954  20.461   2
  -1   2 -10 475.296  20.410   1
  -1   2 -10 506.699  20.030   2
  -2  -2 -10 385.457  17.117   1
  -2  -2 -10 386.166  16.599   2
  -2   2 -10 385.573  16.376   2
  -2   2 -10 385.446  16.847   1
  -3  -2 -10 163.179   8.771   2
  -3  -2 -10 133.112   9.190   1
  -3   2 -10 140.175   9.309   1
  -3   2 -10 159.266   8.586   2
  -4  -2 -10 115.755   7.713   2
  -4  -2 -10 117.016   8.666   1
  -4   2 -10 121.745   7.783   2
  -4   2 -10 115.883   8.495   1
  -5  -2 -10 5.12405 3.90656   2
  -5  -2 -10 9.86541 5.13949   1
  -5   2 -10 2.64736 4.35501   2
  -5   2 -10 8.58954 5.06209   1
  -6  -2 -10 39.8795  6.0593   1
  -6  -2 -10 32.4094  4.5618   2
  -6   2 -10 30.9130  5.2480   2
  -6   2 -10 42.2210  6.1079   1
  -7  -2 -10 110.861   7.339   2
  -7  -2 -10 114.781   9.307   1
  -7   2 -10 111.089   9.705   1
  -7   2 -10 98.3191  7.9581   2
  -8  -2 -10 49.3296  5.1193   2
  -8  -2 -10 50.3672  7.0763   1
  -8   2 -10 52.6960  7.3385   1
  -8   2 -10 50.9876  6.0825   2
  -9  -2 -10 36.5318  7.0244   1
  -9   2 -10 47.5092  6.2551   2
  -9   2 -10 51.5393  7.6582   1
 -10  -2 -10 57.1053  7.9428   1
 -10   2 -10 66.0433  7.2994   2
 -10   2 -10 48.8885  8.2350   1
 -11  -2 -10 18.0305  7.4569   1
 -11   2 -10 16.7437  7.9901   1
 -11   2 -10 29.2491  6.8491   2
  14  -3 -10  1.0503 11.1886   2
  14   3 -10 -5.1193  8.9639   2
 -14   3  10 4.87678 8.08327   1
  13  -3 -10 31.9281 11.2926   2
 -13   3  10 41.1502  8.7494   1
  13   3 -10 14.3706  8.8643   2
  12  -3 -10 -0.9663  8.3053   1
  12  -3 -10 -1.9663 10.0083   2
  12   3 -10 8.44146 8.25769   2
  11  -3 -10 114.910  10.461   1
  11  -3 -10 116.312  12.294   2
  11   3 -10 113.962  10.614   2
  10  -3 -10 -0.3092  7.3650   1
  10  -3 -10 1.31202 8.74410   2
  10   3 -10 9.16493 7.81720   2
   9  -3 -10 10.4821  8.5430   2
   9  -3 -10 17.3239  7.3548   1
   9   3 -10 22.2341  8.0104   2
   8  -3 -10 28.6420  8.3784   2
   8  -3 -10 20.6751  6.9964   1
   8   3 -10 22.3299  5.2321   1
   8   3 -10 14.3908  7.4820   2
   7  -3 -10 71.0852  8.3364   1
   7  -3 -10 79.8609  9.4225   2
   7   3 -10 77.3705  7.9694   2
   7   3 -10 78.2156  6.4713   1
   6  -3 -10 6.30075 7.18106   2
   6   3 -10 15.6541  4.6905   1
   6   3 -10 18.2713  5.8857   2
   5  -3 -10 41.6320  7.0252   2
   5  -3 -10 47.0562  7.4229   1
   5   3 -10 37.0326  4.8548   1
   5   3 -10 42.2833  5.9144   2
   4  -3 -10 642.729  27.703   1
   4  -3 -10 665.130  27.867   2
   4   3 -10 640.620  26.258   2
   4   3 -10 661.948  25.982   1
   3  -3 -10 1.05829 6.22634   2
   3  -3 -10 5.53995 6.02244   1
   3   3 -10 10.6352  3.9780   1
   3   3 -10 11.6328  4.4881   2
   2  -3 -10 388.634  18.045   1
   2  -3 -10 405.876  18.592   2
   2   3 -10 390.348  16.646   1
   2   3 -10 395.319  16.811   2
   1  -3 -10 92.3768  8.3433   1
   1  -3 -10 72.4912  7.7467   2
   1   3 -10 92.9862  6.8256   1
   1   3 -10 71.2772  6.1128   2
   0  -3 -10 580.263  23.813   1
   0  -3 -10 564.898  24.061   2
   0   3 -10 574.846  22.971   1
   0   3 -10 524.280  22.369   2
  -1  -3 -10 21.9251  5.3338   1
  -1  -3 -10 18.6858  5.6328   2
  -1   3 -10 14.1260  4.4186   2
  -1   3 -10 18.7236  4.4403   1
  -2  -3 -10 168.669  10.432   2
  -2  -3 -10 162.831   9.995   1
  -2   3 -10 169.695   9.805   1
  -2   3 -10 168.689   9.237   2
  -3  -3 -10 97.8592  8.2120   2
  -3  -3 -10 97.2186  8.5641   1
  -3   3 -10 104.178   6.971   2
  -3   3 -10 108.347   8.264   1
  -4  -3 -10 77.9471  7.0031   1
  -4  -3 -10 84.2500  6.6869   2
  -4   3 -10 82.8415  7.0671   2
  -4   3 -10 69.0713  6.7895   1
  -5  -3 -10 139.194   9.502   1
  -5  -3 -10 134.189   8.420   2
  -5   3 -10 125.604   9.484   1
  -5   3 -10 133.028   8.649   2
  -6  -3 -10 49.5928  6.5659   1
  -6  -3 -10 48.9428  5.4015   2
  -6   3 -10 47.4987  5.8888   2
  -6   3 -10 36.6102  6.5898   1
  -7  -3 -10 11.2301  6.0244   1
  -7  -3 -10 4.06936 4.60911   2
  -7   3 -10 4.79231 6.00425   1
  -7   3 -10 13.8309  5.3728   2
  -8  -3 -10 6.98705 6.20184   1
  -8   3 -10 20.7561  5.6189   2
  -8   3 -10 9.33988 6.49646   1
  -9  -3 -10 88.1406  8.6770   1
  -9   3 -10 98.7214  8.5559   2
  -9   3 -10 83.0719  9.1391   1
 -10  -3 -10 8.63283 6.93699   1
 -10   3 -10 2.27704 6.31757   2
 -10   3 -10 6.12997 7.53000   1
 -11  -3 -10 64.1446  8.7793   1
 -11   3 -10 66.3581  7.8347   2
 -11   3 -10 64.4504  9.4255   1
  13  -4 -10 21.3050 11.8414   2
 -13   4  10 30.0955  8.9176   1
  13   4 -10 19.4676  9.0105   2
  12  -4 -10 205.541  17.726   2
  12   4 -10 247.012  15.186   2
  11  -4 -10 113.562  13.021   2
  11  -4 -10 118.433  11.114   1
  11   4 -10 138.505  12.477   2
  10  -4 -10 2.61322 9.37518   2
  10  -4 -10 13.3175  7.8648   1
  10   4 -10 12.2668  8.1140   2
   9  -4 -10 19.2625  9.2493   2
   9  -4 -10 40.2176  8.3361   1
   9   4 -10 34.0691  8.1726   2
   8  -4 -10 164.371  12.670   1
   8  -4 -10 150.485  13.634   2
   8   4 -10 164.569  11.545   2
   7  -4 -10 374.323  19.142   2
   7  -4 -10 350.158  18.077   1
   7   4 -10 352.069  16.796   2
   7   4 -10 354.441  15.539   1
   6  -4 -10 70.7034  9.4119   2
   6  -4 -10 102.165   9.452   1
   6   4 -10 94.6896  8.3315   2
   6   4 -10 92.2987  7.1733   1
   5  -4 -10 87.3770  9.2828   2
   5  -4 -10 107.441   9.329   1
   5   4 -10 73.9596  6.7477   2
   5   4 -10 71.7327  6.5795   1
   4  -4 -10 140.308  11.487   2
   4  -4 -10 132.877  11.046   1
   4   4 -10 123.414   8.283   2
   4   4 -10 120.130   7.662   1
   3  -4 -10 261.696  14.642   2
   3  -4 -10 219.056  13.864   1
   3   4 -10 233.180  11.395   2
   3   4 -10 218.134  10.969   1
   2  -4 -10 110.098   9.042   1
   2  -4 -10 98.3497  8.9588   2
   2   4 -10 102.396   7.339   1
   2   4 -10 90.9691  7.4158   2
   1  -4 -10 476.508  20.658   2
   1  -4 -10 420.078  19.889   1
   1   4 -10 441.244  18.419   2
   1   4 -10 420.383  18.333   1
   0  -4 -10 33.0435  6.3470   1
   0  -4 -10 29.3523  7.0669   2
   0   4 -10 26.6721  4.9178   2
   0   4 -10 31.7142  4.8632   1
  -1  -4 -10 114.418   9.351   1
  -1  -4 -10 108.515  10.028   2
  -1   4 -10 117.089   8.125   1
  -1   4 -10 98.9844  7.7210   2
  -2  -4 -10 2.70473 5.39725   1
  -2  -4 -10 -3.6354  5.8339   2
  -2   4 -10 1.97585 4.59770   1
  -2   4 -10 2.28500 4.40934   2
  -3  -4 -10 16.5690  5.9639   2
  -3  -4 -10 23.1659  5.8812   1
  -3   4 -10 14.7926  4.9663   2
  -3   4 -10 19.1540  5.2368   1
  -4  -4 -10 107.077   9.161   1
  -4  -4 -10 104.502   9.660   2
  -4   4 -10 108.340   8.857   1
  -4   4 -10 117.823   8.240   2
  -5  -4 -10 204.119  12.009   2
  -5  -4 -10 218.980  12.208   1
  -5   4 -10 219.282  12.379   1
  -5   4 -10 207.402  11.284   2
  -6  -4 -10 17.4712  6.2283   1
  -6   4 -10 13.2976  5.4140   2
  -6   4 -10 32.7257  6.8244   1
  -7  -4 -10 9.31817 6.16454   1
  -7   4 -10 6.07141 5.48446   2
  -7   4 -10 9.99258 6.43833   1
  -8  -4 -10 7.94881 6.55503   1
  -8   4 -10 11.9912  6.8951   1
  -8   4 -10 13.6440  5.8777   2
  -9  -4 -10 -2.0118  6.5759   1
  -9   4 -10 5.91095 6.05598   2
  -9   4 -10 2.46458 7.16290   1
 -10  -4 -10 14.5941  7.3000   1
 -10   4 -10 17.4646  6.6758   2
 -10   4 -10 12.2574  8.0288   1
  12  -5 -10 -20.920  10.808   2
  12   5 -10 1.60464 8.32464   2
  11  -5 -10 24.4800 11.1233   2
  11  -5 -10 46.6194  9.6128   1
  11   5 -10 47.5697  9.1682   2
  10  -5 -10 26.3171 10.6974   2
  10  -5 -10 36.6348  8.8649   1
  10   5 -10 47.8299  8.8435   2
   9  -5 -10 96.8914 10.3532   1
   9  -5 -10 68.1265 11.3192   2
   9   5 -10 104.438   9.954   2
   8  -5 -10 55.6383 10.2837   2
   8  -5 -10 79.9308  9.7077   1
   8   5 -10 66.6320  7.8754   2
   7  -5 -10 7.66961 8.47290   2
   7  -5 -10 7.47620 7.64134   1
   7   5 -10 13.7417  6.1240   2
   6  -5 -10 5.25525 7.61470   1
   6  -5 -10 -0.5045  7.6094   2
   6   5 -10 16.7429  5.8940   2
   5  -5 -10 154.879  12.667   1
   5  -5 -10 143.388  12.540   2
   5   5 -10 164.033   9.586   2
   5   5 -10 146.250   8.328   1
   4  -5 -10 23.4292  7.7499   1
   4  -5 -10 21.4594  7.4755   2
   4   5 -10 17.6720  4.1383   1
   4   5 -10 18.9635  5.2960   2
   3  -5 -10 37.3563  7.9217   2
   3  -5 -10 37.6463  7.8670   1
   3   5 -10 41.3648  4.6984   1
   3   5 -10 45.2002  5.4984   2
   2  -5 -10 15.4775  7.3665   1
   2  -5 -10 26.9250  6.7837   2
   2   5 -10 24.1331  4.9522   2
   2   5 -10 19.2944  4.4659   1
   1  -5 -10 -6.3742  5.8987   2
   1  -5 -10 10.0561  7.0593   1
   1   5 -10 5.47784 4.55534   2
   1   5 -10 8.59703 4.33130   1
   0  -5 -10 17.5582  6.8147   1
   0  -5 -10 3.24373 6.11673   2
   0   5 -10 12.2505  4.8581   2
   0   5 -10 16.6905  4.6797   1
  -1  -5 -10 83.8728  7.9677   2
  -1  -5 -10 91.9592  8.7857   1
  -1   5 -10 89.9096  7.5761   2
  -1   5 -10 102.043   8.048   1
  -2  -5 -10 0.99536 6.26183   1
  -2  -5 -10 -2.9856  5.6401   2
  -2   5 -10 13.5749  4.5593   2
  -2   5 -10 9.47658 5.03513   1
  -3  -5 -10 130.972  10.644   1
  -3  -5 -10 121.542  10.311   2
  -3   5 -10 127.718   8.928   2
  -3   5 -10 148.611   9.687   1
  -4  -5 -10 30.9659  6.1275   2
  -4  -5 -10 29.2399  6.9875   1
  -4   5 -10 54.0702  6.7931   1
  -4   5 -10 41.6648  5.9385   2
  -5  -5 -10 77.8244  8.1757   1
  -5   5 -10 71.1129  7.8966   1
  -5   5 -10 74.5120  7.1930   2
  -6  -5 -10 3.46688 6.58927   1
  -6   5 -10 1.58745 5.48759   2
  -6   5 -10 0.44606 6.33002   1
  -7  -5 -10 146.628  11.297   1
  -7   5 -10 139.940  11.746   1
  -7   5 -10 147.161  10.199   2
  -8  -5 -10 31.6573  7.5681   1
  -8   5 -10 34.1179  7.9594   1
  -8   5 -10 29.3872  6.7383   2
  -9  -5 -10 145.905  12.354   1
  -9   5 -10 155.618  13.486   1
  -9   5 -10 180.378  11.391   2
 -10  -5 -10 0.50632 7.53022   1
 -10   5 -10 -2.4234  6.5698   2
 -10   5 -10 7.73501 8.36096   1
  11  -6 -10 68.4425 13.0720   2
  11  -6 -10 89.0249 11.3197   1
  10  -6 -10 2.62934 8.58061   1
  10  -6 -10  3.7408 10.6627   2
  10   6 -10 20.5048  8.5026   2
   9  -6 -10 3.70749 9.84062   2
   9  -6 -10 18.8069  8.8057   1
   9   6 -10 26.3446  8.0647   2
   8  -6 -10 4.12008 8.42882   1
   8  -6 -10 1.10612 9.20619   2
   8   6 -10 9.30937 6.93006   2
   7  -6 -10 102.340  10.752   1
   7  -6 -10 90.9950 10.9887   2
   7   6 -10 110.724   9.707   2
   6  -6 -10 -3.1147  7.8495   1
   6  -6 -10 -10.765   7.893   2
   6   6 -10 1.15140 5.73292   2
   5  -6 -10 105.227  10.289   2
   5  -6 -10 120.370  10.958   1
   5   6 -10 118.100   8.885   2
   4  -6 -10 -5.8747  7.5489   1
   4  -6 -10 -4.1921  6.8239   2
   4   6 -10 4.64594 4.03481   1
   4   6 -10 1.37172 4.87208   2
   3  -6 -10 221.913  14.271   1
   3  -6 -10 197.564  12.866   2
   3   6 -10 202.596  10.927   2
   3   6 -10 206.880  10.422   1
   2  -6 -10 67.7981  7.7820   2
   2  -6 -10 73.9251  9.4116   1
   2   6 -10 62.0125  6.2979   2
   2   6 -10 75.4192  7.0324   1
   1  -6 -10 367.460  19.358   1
   1  -6 -10 368.184  17.762   2
   1   6 -10 379.260  16.479   2
   1   6 -10 362.719  16.396   1
   0  -6 -10 17.6902  8.0480   1
   0  -6 -10 15.9326  6.3193   2
   0   6 -10 26.5109  5.3289   1
   0   6 -10 32.7678  5.6068   2
  -1  -6 -10 25.3763  7.9468   1
  -1  -6 -10 23.3345  5.9883   2
  -1   6 -10 20.1384  5.3594   1
  -1   6 -10 16.1182  5.4314   2
  -2  -6 -10 172.695  10.642   2
  -2  -6 -10 167.154  13.280   1
  -2   6 -10 182.502  11.195   1
  -2   6 -10 182.261  10.595   2
  -3  -6 -10 23.6299  7.6006   1
  -3   6 -10 18.2141  5.9456   1
  -3   6 -10 21.8853  5.8372   2
  -4  -6 -10 68.9213  8.8241   1
  -4   6 -10 61.5229  6.8836   2
  -4   6 -10 68.0359  7.5980   1
  -5  -6 -10 67.1081  8.7540   1
  -5   6 -10 66.0837  7.9731   1
  -5   6 -10 57.7180  7.1295   2
  -6  -6 -10 -0.8226  7.2389   1
  -6   6 -10 1.49239 6.67434   1
  -6   6 -10 -4.5717  5.8930   2
  -7  -6 -10 -4.3373  7.4508   1
  -7   6 -10 -4.5859  6.9750   1
  -7   6 -10 5.36259 6.18890   2
  -8  -6 -10 -3.0048  7.7176   1
  -8   6 -10 -2.1028  7.6431   1
  -8   6 -10 3.80665 6.45291   2
  -9  -6 -10 26.6020  8.4383   1
  -9   6 -10 15.3122  7.0682   2
  -9   6 -10 8.61535 8.23381   1
  10  -7 -10 37.9032 10.2666   1
  10  -7 -10 25.7386 11.4231   2
   9  -7 -10  0.3750 10.1337   2
   9  -7 -10 -2.1686  8.8529   1
   9   7 -10 8.05541 8.23579   2
   8  -7 -10 -2.4406  8.6061   1
   8  -7 -10 -19.413   9.127   2
   8   7 -10 12.0302  7.1071   2
   7  -7 -10 128.683  12.308   1
   7  -7 -10 114.824  12.000   2
   7   7 -10 124.638  10.167   2
   6  -7 -10 6.41393 8.80991   2
   6  -7 -10 14.4989  8.9545   1
   6   7 -10 18.5932  5.9262   2
   5  -7 -10 30.1160  8.1853   2
   5  -7 -10 25.4720  9.1177   1
   5   7 -10 34.4781  5.8400   2
   4  -7 -10 57.4033  9.7613   1
   4  -7 -10 53.8252  8.6886   2
   4   7 -10 55.5034  6.6210   2
   3  -7 -10 15.6826  7.2747   2
   3  -7 -10 17.3990  8.9174   1
   3   7 -10 21.1885  5.5405   2
   2  -7 -10 10.7905  6.6059   2
   2  -7 -10 7.26185 8.52683   1
   2   7 -10 11.0027  5.2540   2
   2   7 -10 9.95604 4.86851   1
   1  -7 -10 108.876  11.330   1
   1  -7 -10 87.9321  8.1498   2
   1   7 -10 90.2123  8.3248   1
   1   7 -10 92.1653  8.1817   2
   0  -7 -10 83.2404 10.3040   1
   0  -7 -10 64.2921  6.8906   2
   0   7 -10 64.3181  6.7536   2
   0   7 -10 53.3626  6.5190   1
  -1  -7 -10 22.0024  5.6148   2
  -1  -7 -10 11.6498  8.5781   1
  -1   7 -10 9.63767 5.61025   1
  -1   7 -10 4.99489 5.55642   2
  -2  -7 -10 -3.6373  8.3294   1
  -2   7 -10 5.01891 5.68821   1
  -2   7 -10 2.75010 5.76710   2
  -3  -7 -10 -3.0135  8.3631   1
  -3   7 -10 -1.9780  5.6467   2
  -3   7 -10 3.17969 5.98538   1
  -4  -7 -10 20.0651  8.6882   1
  -4   7 -10 9.79920 6.13221   2
  -4   7 -10 7.52626 6.41736   1
  -5  -7 -10 42.7015  9.4516   1
  -5   7 -10 56.1421  8.1445   1
  -5   7 -10 46.5697  7.2069   2
  -6  -7 -10 0.69175 8.28101   1
  -6   7 -10 6.75578 6.42152   2
  -6   7 -10 2.84522 7.09007   1
  -7  -7 -10 19.6157  8.8247   1
  -7   7 -10 14.8096  7.9082   1
  -7   7 -10 1.00602 6.78594   2
   8  -8 -10 45.2383 10.8967   2
   8  -8 -10 62.7071 11.0858   1
   7  -8 -10 12.7301  9.6386   1
   7  -8 -10 10.0246  9.2190   2
   7   8 -10 9.87200 6.69848   2
   6  -8 -10 -7.4015  8.1443   2
   6  -8 -10 3.03426 9.34430   1
   6   8 -10 12.7524  6.3350   2
   5  -8 -10 136.840  13.016   1
   5  -8 -10 122.422  11.154   2
   5   8 -10 134.527   9.848   2
   4  -8 -10 228.596  14.969   2
   4  -8 -10 221.290  16.585   1
   4   8 -10 225.900  12.469   2
   3  -8 -10 49.0530  8.0496   2
   3  -8 -10 50.3129 10.3288   1
   3   8 -10 47.6351  6.6468   2
   2  -8 -10 47.8094  7.5008   2
   2  -8 -10 55.2633 10.5150   1
   2   8 -10 50.8574  6.6341   2
   1  -8 -10 180.027  15.325   1
   1  -8 -10 178.125  11.878   2
   1   8 -10 206.768  11.351   2
   1   8 -10 183.751  11.449   1
   0  -8 -10 68.1144 10.7543   1
   0   8 -10 52.1411  6.9420   1
   0   8 -10 53.2842  7.4028   2
  -1  -8 -10 66.2201 10.9155   1
  -1   8 -10 66.2794  7.5122   2
  -1   8 -10 64.1447  7.4244   1
  -2  -8 -10 146.034  13.183   1
  -2   8 -10 136.020  10.399   2
  -2   8 -10 139.424  11.099   1
  -3  -8 -10 96.5493 11.9746   1
  -3   8 -10 86.9908  8.8717   1
  -3   8 -10 100.803   9.500   2
  -4  -8 -10 60.9634 11.0620   1
  -4   8 -10 63.9166  7.9373   2
  -4   8 -10 52.8241  8.0963   1
  -5  -8 -10 -2.1905  9.4796   1
  -5   8 -10 0.72340 6.72874   2
  -5   8 -10 7.89383 7.25114   1
  -6  -8 -10 32.5230 10.4780   1
  -6   8 -10 26.4180  6.8876   2
  -6   8 -10 28.5505  8.1827   1
   6  -9 -10 130.671  13.448   1
   6  -9 -10 105.948  11.627   2
   6   9 -10 125.200  10.392   2
   5  -9 -10 24.6908  9.0186   2
   5  -9 -10 17.5658 10.4530   1
   5   9 -10 19.2455  6.6118   2
   4  -9 -10 11.8696 10.2269   1
   4  -9 -10 15.4665  7.6196   2
   4   9 -10 13.9329  6.4209   2
   3  -9 -10 17.8692  7.5926   2
   3  -9 -10 16.2011 10.2330   1
   3   9 -10 30.7311  6.9124   2
   2  -9 -10 4.51340 9.96468   1
   2   9 -10 5.19932 6.40645   2
   1  -9 -10 13.3278 10.2676   1
   1   9 -10 2.51794 6.03500   2
   0  -9 -10  5.2311 10.0644   1
   0   9 -10 8.85121 6.85789   2
  -1  -9 -10 13.6952 10.3417   1
  -1   9 -10 9.31388 6.72879   1
  -1   9 -10 5.57384 6.68076   2
  -2  -9 -10 38.6311 10.9848   1
  -2   9 -10 47.6897  7.7772   2
  -2   9 -10 60.0156  8.1248   1
  -3  -9 -10 15.3040 10.4358   1
  -3   9 -10 10.5039  7.3040   1
  -3   9 -10 18.3330  7.1526   2
  14   0 -11 -12.847   9.907   2
  13   0 -11 12.4243  9.1642   2
  12   0 -11 -6.4419  7.5009   1
  12   0 -11 2.96439 8.61562   2
  11   0 -11 64.1791  8.2928   1
  11   0 -11 79.7952  9.9019   2
  10   0 -11 1.68699 7.69415   2
  10   0 -11 -5.4397  6.6451   1
   9   0 -11 7.28653 6.51087   1
   9   0 -11 21.7895  7.8938   2
   8   0 -11 4.40431 7.45512   2
   8   0 -11 -5.6550  6.0210   1
   7   0 -11 685.088  29.121   2
   7   0 -11 676.302  28.302   1
   6   0 -11 13.6784  6.9177   2
   6   0 -11 3.37739 5.83364   1
   5   0 -11 92.0999  8.5894   1
   5   0 -11 101.498   9.711   2
   4   0 -11 12.0474  5.9347   2
   4   0 -11 0.61227 5.00967   1
   3   0 -11 2226.64   84.89   2
   3   0 -11 2271.82   85.92   1
   2   0 -11 6.97993 4.98928   2
   2   0 -11 9.57504 4.75363   1
   1   0 -11 15.3490  4.8508   2
   1   0 -11 14.9718  4.7788   1
   0   0 -11 -2.1013  4.3775   1
   0   0 -11 -3.5670  3.7821   2
  -1   0 -11 826.181  33.640   1
  -1   0 -11 863.151  32.978   2
  -2   0 -11 5.12249 4.11712   2
  -2   0 -11 0.45174 4.72420   1
  -3   0 -11 83.1685  7.8236   1
  -3   0 -11 86.3580  6.8596   2
  -4   0 -11 2.39468 4.41492   2
  -4   0 -11 5.22797 5.00867   1
  -5   0 -11 101.780   8.048   2
  -5   0 -11 113.489   8.838   1
  -6   0 -11 4.16211 4.29461   2
  -6   0 -11 1.91313 5.31059   1
  -7   0 -11 24.4174  4.9723   2
  -7   0 -11 40.1022  6.5620   1
  -8   0 -11 0.26230 4.62686   2
  -8   0 -11 -1.3320  6.0513   1
  -9   0 -11 124.164  10.744   1
  -9   0 -11 118.180   8.799   2
 -10   0 -11 6.68027 5.44356   2
 -10   0 -11 2.07794 6.97189   1
 -11   0 -11 42.9805  8.4750   1
  14  -1 -11 -1.2505 10.0842   2
  14   1 -11 6.68120 9.80740   2
  13  -1 -11 38.6827 10.1799   2
  13   1 -11 45.8162  9.6409   2
 -13   1  11 53.5472  8.0647   1
  12  -1 -11 2.07806 8.83781   2
  12  -1 -11 -7.3569  7.6152   1
  12   1 -11 -6.3702  8.0653   2
  11  -1 -11 57.5086  8.4132   1
  11  -1 -11 60.4919  9.7196   2
  11   1 -11 52.4690  9.5686   2
  11   1 -11 56.8488  7.7991   1
  10  -1 -11 280.989  16.785   2
  10  -1 -11 290.007  15.682   1
  10   1 -11 289.925  16.282   2
  10   1 -11 292.531  15.334   1
   9  -1 -11 40.3468  7.3617   1
   9  -1 -11 45.2022  8.6903   2
   9   1 -11 47.8466  8.5226   2
   9   1 -11 41.5766  6.8655   1
   8  -1 -11 30.6612  6.9059   1
   8  -1 -11 27.3323  7.9480   2
   8   1 -11 28.2074  6.3273   1
   8   1 -11 33.1700  7.9560   2
   7  -1 -11 18.1738  6.7093   1
   7  -1 -11 17.1185  7.4625   2
   7   1 -11 22.1033  6.0842   1
   7   1 -11 25.5351  7.3587   2
   6  -1 -11 648.585  26.711   1
   6  -1 -11 625.879  27.001   2
   6   1 -11 618.631  25.984   1
   6   1 -11 611.001  26.778   2
   5  -1 -11 49.1873  6.8198   1
   5  -1 -11 48.4697  7.6561   2
   5   1 -11 51.8665  6.5614   2
   5   1 -11 57.6344  6.3210   1
   4  -1 -11 39.2472  7.2383   2
   4  -1 -11 41.5826  6.1050   1
   4   1 -11 37.6270  5.5138   1
   4   1 -11 29.9173  6.0323   2
   3  -1 -11 158.356   9.759   1
   3  -1 -11 135.637  10.437   2
   3   1 -11 146.197   9.466   2
   3   1 -11 143.987   9.005   1
   2  -1 -11 560.491  23.548   2
   2  -1 -11 540.427  23.393   1
   2   1 -11 564.866  23.101   2
   2   1 -11 578.880  23.212   1
   1  -1 -11 104.958   7.919   1
   1  -1 -11 105.974   8.290   2
   1   1 -11 103.584   7.478   1
   1   1 -11 95.7876  7.6358   2
   0  -1 -11 24.0118  5.0771   1
   0  -1 -11 17.1666  4.9416   2
   0   1 -11 17.5984  4.6340   2
   0   1 -11 21.2883  4.7796   1
  -1  -1 -11 118.886   8.525   1
  -1  -1 -11 103.452   7.738   2
  -1   1 -11 107.274   8.120   1
  -1   1 -11 108.843   7.661   2
  -2  -1 -11 6.14944 4.34481   2
  -2  -1 -11 3.14408 4.71394   1
  -2   1 -11 3.96587 4.25992   2
  -2   1 -11 9.53840 4.76510   1
  -3  -1 -11 14.1964  4.5710   2
  -3  -1 -11 9.82606 4.98606   1
  -3   1 -11 10.5368  4.8936   1
  -3   1 -11 15.4468  4.5663   2
  -4  -1 -11 33.3666  5.0488   2
  -4  -1 -11 43.0327  5.9729   1
  -4   1 -11 36.7418  5.0582   2
  -4   1 -11 37.0052  5.8767   1
  -5  -1 -11 32.9154  4.9868   2
  -5  -1 -11 20.0102  5.8537   1
  -5   1 -11 28.0595  5.6743   1
  -5   1 -11 34.0638  5.1610   2
  -6  -1 -11 156.380   8.880   2
  -6  -1 -11 138.295   9.989   1
  -6   1 -11 139.374   9.892   1
  -6   1 -11 131.615   8.659   2
  -7  -1 -11 133.563  10.145   1
  -7  -1 -11 138.920   8.710   2
  -7   1 -11 137.895  10.278   1
  -7   1 -11 125.139   8.689   2
  -8  -1 -11 9.54910 6.32489   1
  -8  -1 -11 6.40756 4.80139   2
  -8   1 -11 8.05858 5.52572   2
  -8   1 -11 18.1804  6.5308   1
  -9  -1 -11 6.77272 4.88592   2
  -9  -1 -11 9.03779 6.66108   1
  -9   1 -11 9.43788 7.05582   1
  -9   1 -11 6.43142 5.30972   2
 -10  -1 -11 -3.2894  6.7827   1
 -10   1 -11 1.00117 7.32450   1
 -10   1 -11 2.08842 5.84039   2
 -11  -1 -11 29.2078  7.9874   1
 -11   1 -11 35.8591  6.7553   2
 -11   1 -11 33.7432  8.4623   1
  14  -2 -11 -9.1137 10.6069   2
  14   2 -11 -6.8031  8.7654   2
 -14   2  11 14.7322  7.8514   1
  13  -2 -11 174.038  16.119   2
  13   2 -11 164.778  14.888   2
 -13   2  11 177.134  13.147   1
  12  -2 -11 22.9798  9.9250   2
  12  -2 -11 30.8805  8.6154   1
  12   2 -11 42.6803  8.8539   2
  11  -2 -11 5.96757 7.61143   1
  11  -2 -11 2.96670 9.15053   2
  11   2 -11 17.3571  8.0476   2
  10  -2 -11 15.5090  7.3491   1
  10  -2 -11 1.25746 8.51412   2
  10   2 -11 12.4010  7.9371   2
   9  -2 -11 298.164  16.756   2
   9  -2 -11 280.050  15.482   1
   9   2 -11 283.538  15.946   2
   9   2 -11 266.050  14.213   1
   8  -2 -11 104.508   9.275   1
   8  -2 -11 104.409  10.209   2
   8   2 -11 106.898   9.165   1
   8   2 -11 104.659   9.806   2
   7  -2 -11 96.4613  9.0018   1
   7  -2 -11 98.0647  9.7598   2
   7   2 -11 87.3705  7.5606   1
   7   2 -11 89.3013  9.1184   2
   6  -2 -11 10.1256  7.2548   2
   6  -2 -11 15.9892  6.6429   1
   6   2 -11 10.9706  6.4116   2
   6   2 -11 9.05196 5.12090   1
   5  -2 -11 431.927  20.269   2
   5  -2 -11 445.240  20.027   1
   5   2 -11 411.843  18.372   1
   5   2 -11 424.162  19.098   2
   4  -2 -11 161.389  11.643   2
   4  -2 -11 161.907  11.187   1
   4   2 -11 156.843   9.910   2
   4   2 -11 148.445   9.054   1
   3  -2 -11 16.9744  5.8385   1
   3  -2 -11 19.7222  6.6097   2
   3   2 -11 18.1249  4.7029   2
   3   2 -11 14.3270  4.6914   1
   2  -2 -11 74.9662  7.9071   2
   2  -2 -11 75.0042  7.1865   1
   2   2 -11 83.5092  7.2839   2
   2   2 -11 77.4790  7.0100   1
   1  -2 -11 9.10779 5.73758   2
   1  -2 -11 9.34040 5.34451   1
   1   2 -11 1.32139 4.37122   2
   1   2 -11 8.21355 4.45556   1
   0  -2 -11 18.4483  5.7774   2
   0  -2 -11 15.8628  5.2829   1
   0   2 -11 31.1204  4.9082   1
   0   2 -11 20.6065  4.3118   2
  -1  -2 -11 21.9064  5.1920   2
  -1  -2 -11 17.4186  5.2561   1
  -1   2 -11 11.4900  4.1391   2
  -1   2 -11 14.5870  4.7284   1
  -2  -2 -11 576.509  23.939   2
  -2  -2 -11 602.030  24.521   1
  -2   2 -11 598.117  24.261   1
  -2   2 -11 559.989  23.635   2
  -3  -2 -11 112.597   7.922   2
  -3  -2 -11 119.905   8.749   1
  -3   2 -11 112.767   7.949   2
  -3   2 -11 118.405   8.585   1
  -4  -2 -11 -0.6334  5.1612   1
  -4  -2 -11 -0.3008  4.5452   2
  -4   2 -11 3.08998 4.57075   2
  -4   2 -11 2.77535 5.05643   1
  -5  -2 -11 3.29770 4.49251   2
  -5  -2 -11 6.60661 5.39954   1
  -5   2 -11 -4.9218  4.5086   2
  -5   2 -11 4.36800 5.50180   1
  -6  -2 -11 320.680  14.236   2
  -6  -2 -11 314.748  15.641   1
  -6   2 -11 307.988  14.583   2
  -6   2 -11 323.085  15.819   1
  -7  -2 -11 21.1824  6.3731   1
  -7  -2 -11 12.4167  4.8879   2
  -7   2 -11 16.9581  5.6580   2
  -7   2 -11 27.8911  6.7997   1
  -8  -2 -11 3.86500 6.40622   1
  -8  -2 -11 2.98813 4.74466   2
  -8   2 -11 6.81654 6.46349   1
  -8   2 -11 1.72241 5.32312   2
  -9  -2 -11 15.3908  6.9918   1
  -9   2 -11 16.4251  5.9382   2
  -9   2 -11 13.4228  7.2599   1
 -10  -2 -11 11.7766  7.4415   1
 -10   2 -11 10.6708  6.5013   2
 -10   2 -11 23.1168  7.7592   1
 -11  -2 -11 7.29583 7.75911   1
 -11   2 -11 22.5803  8.3028   1
 -11   2 -11 4.40820 6.70403   2
  13  -3 -11 -3.8905 10.7884   2
  13   3 -11 -0.2800  8.9813   2
  12  -3 -11 93.6487 12.3818   2
  12  -3 -11 82.9961 10.3023   1
  12   3 -11 94.6653 10.7614   2
  11  -3 -11 7.59592 9.80255   2
  11  -3 -11 10.1898  8.0111   1
  11   3 -11 10.7568  8.5658   2
  10  -3 -11 14.0119  7.9227   1
  10  -3 -11 12.2744  9.3204   2
  10   3 -11 34.6950  8.3901   2
   9  -3 -11 -4.9315  7.0796   1
   9  -3 -11 -19.462   8.277   2
   9   3 -11 2.49994 7.45953   2
   8  -3 -11 286.793  16.278   1
   8  -3 -11 293.497  16.341   2
   8   3 -11 297.740  16.124   2
   8   3 -11 297.908  14.411   1
   7  -3 -11 19.5057  7.4525   2
   7  -3 -11 19.9209  7.3369   1
   7   3 -11 22.3495  5.7387   1
   7   3 -11 13.7813  6.7523   2
   6  -3 -11 46.2958  7.8055   2
   6  -3 -11 52.3545  8.0641   1
   6   3 -11 44.5905  7.0045   2
   6   3 -11 52.9957  5.8221   1
   5  -3 -11 50.5380  8.2172   2
   5  -3 -11 54.8115  7.9219   1
   5   3 -11 48.8774  5.5296   1
   5   3 -11 52.5059  6.6702   2
   4  -3 -11 213.272  12.934   1
   4  -3 -11 226.644  13.637   2
   4   3 -11 203.619  11.255   2
   4   3 -11 192.522  10.474   1
   3  -3 -11 232.227  13.348   1
   3  -3 -11 242.189  13.988   2
   3   3 -11 215.882  11.622   2
   3   3 -11 226.532  11.118   1
   2  -3 -11 295.111  15.665   2
   2  -3 -11 290.714  14.851   1
   2   3 -11 290.384  13.455   1
   2   3 -11 291.077  13.609   2
   1  -3 -11 882.861  36.459   1
   1  -3 -11 935.228  36.539   2
   1   3 -11 900.152  35.583   1
   1   3 -11 893.899  35.235   2
   0  -3 -11 52.2485  6.7777   1
   0  -3 -11 51.3646  7.6954   2
   0   3 -11 56.7981  5.6994   1
   0   3 -11 51.2479  5.6637   2
  -1  -3 -11 261.917  14.354   2
  -1  -3 -11 261.355  13.496   1
  -1   3 -11 280.880  13.052   1
  -1   3 -11 252.517  12.557   2
  -2  -3 -11 95.7929  9.3743   2
  -2  -3 -11 109.914   8.731   1
  -2   3 -11 102.308   8.356   1
  -2   3 -11 109.123   7.910   2
  -3  -3 -11 833.057  32.617   2
  -3  -3 -11 822.093  33.271   1
  -3   3 -11 803.657  32.210   2
  -3   3 -11 805.656  33.078   1
  -4  -3 -11 32.5397  5.6890   2
  -4  -3 -11 36.2327  6.2911   1
  -4   3 -11 36.6861  5.5801   2
  -4   3 -11 33.4572  6.0263   1
  -5  -3 -11 215.382  11.732   2
  -5  -3 -11 206.106  12.407   1
  -5   3 -11 224.882  11.364   2
  -5   3 -11 196.079  12.079   1
  -6  -3 -11 3.44725 4.78429   2
  -6  -3 -11 7.80301 5.98925   1
  -6   3 -11 -2.8149  5.0705   2
  -6   3 -11 9.46892 6.03589   1
  -7  -3 -11 200.663  12.884   1
  -7   3 -11 197.819  13.012   1
  -7   3 -11 238.313  11.961   2
  -8  -3 -11 96.7514  8.9639   1
  -8   3 -11 92.5047  8.6542   2
  -8   3 -11 95.0165  9.3255   1
  -9  -3 -11 16.2347  7.1713   1
  -9   3 -11 12.4835  7.5041   1
  -9   3 -11 10.6905  6.5122   2
 -10  -3 -11 25.0630  7.7277   1
 -10   3 -11 16.1334  8.0796   1
 -10   3 -11 15.3650  6.5280   2
  13  -4 -11 68.3092 13.2056   2
 -13   4  11 95.2814 10.8273   1
  13   4 -11 94.4943 11.0279   2
  12  -4 -11 -1.8715 11.0469   2
  12  -4 -11 9.15944 8.90673   1
  12   4 -11 10.6946  8.1092   2
  11  -4 -11 78.5084 12.2327   2
  11  -4 -11 76.5692 10.0439   1
  11   4 -11 101.753  10.674   2
  10  -4 -11 0.84041 8.08703   1
  10  -4 -11 -7.1099  9.4471   2
  10   4 -11 15.1491  8.7135   2
   9  -4 -11 72.0897  9.6283   1
   9  -4 -11 77.4605 10.1564   2
   9   4 -11 89.4318  9.5518   2
   8  -4 -11 39.2255  8.2076   1
   8  -4 -11 30.1595  9.3596   2
   8   4 -11 47.0252  8.1185   2
   7  -4 -11 7.87821 8.53132   2
   7  -4 -11 8.97613 7.50101   1
   7   4 -11 15.0507  6.6892   2
   6  -4 -11 60.1850  9.4404   2
   6  -4 -11 74.7915  8.9556   1
   6   4 -11 69.0879  7.6736   2
   6   4 -11 68.1645  6.0769   1
   5  -4 -11 13.2747  7.7491   2
   5  -4 -11 12.1071  7.2042   1
   5   4 -11 9.17603 4.59477   1
   5   4 -11 15.6688  5.6651   2
   4  -4 -11 348.569  18.227   1
   4  -4 -11 369.159  18.530   2
   4   4 -11 362.466  16.333   2
   4   4 -11 360.979  15.736   1
   3  -4 -11 48.4081  8.2415   2
   3  -4 -11 56.0252  8.2336   1
   3   4 -11 51.9245  5.3620   1
   3   4 -11 45.5958  5.8298   2
   2  -4 -11 16.5228  6.8183   1
   2  -4 -11 18.9525  7.2750   2
   2   4 -11 18.7205  5.0433   2
   2   4 -11 19.3160  4.7413   1
   1  -4 -11 8.54492 6.45941   1
   1  -4 -11 2.42016 6.71691   2
   1   4 -11 5.86112 4.52014   1
   1   4 -11 4.48408 4.38303   2
   0  -4 -11 231.440  13.448   1
   0  -4 -11 277.702  14.747   2
   0   4 -11 237.920  11.658   2
   0   4 -11 233.723  12.113   1
  -1  -4 -11 15.2069  7.2250   2
  -1  -4 -11 12.9860  6.1863   1
  -1   4 -11 27.0329  5.2992   2
  -1   4 -11 23.7253  5.2706   1
  -2  -4 -11 167.428  11.896   2
  -2  -4 -11 164.987  11.217   1
  -2   4 -11 162.136   9.719   2
  -2   4 -11 156.033  10.043   1
  -3  -4 -11 32.2449  6.5082   1
  -3  -4 -11 25.2590  6.7527   2
  -3   4 -11 31.1211  5.8202   1
  -3   4 -11 29.6752  5.6155   2
  -4  -4 -11 22.0658  6.2772   1
  -4  -4 -11 23.5728  6.9287   2
  -4   4 -11 20.8716  5.9350   1
  -4   4 -11 19.2458  5.4785   2
  -5  -4 -11 10.8628  6.3130   2
  -5  -4 -11 11.8308  6.3156   1
  -5   4 -11 22.9758  6.2462   1
  -5   4 -11 10.2907  5.4138   2
  -6  -4 -11 69.9211  8.0545   1
  -6   4 -11 67.9042  7.1808   2
  -6   4 -11 71.5023  8.1022   1
  -7  -4 -11 58.1086  7.9072   1
  -7   4 -11 50.2643  6.8083   2
  -7   4 -11 41.7799  7.8683   1
  -8  -4 -11 154.190  12.114   1
  -8   4 -11 155.905  10.676   2
  -8   4 -11 156.220  12.316   1
  -9  -4 -11 -6.3587  7.1658   1
  -9   4 -11 -0.4035  6.2316   2
  -9   4 -11 1.09221 7.48161   1
 -10  -4 -11 1.51859 7.46666   1
 -10   4 -11 3.40529 7.20171   2
 -10   4 -11 -0.6299  8.0139   1
  12  -5 -11 -11.304  10.979   2
  12  -5 -11 -3.0986  9.2424   1
  12   5 -11 -6.1675  8.8604   2
  11  -5 -11  5.2828 11.1681   2
  11  -5 -11 7.34459 8.68760   1
  11   5 -11 21.5889  8.4867   2
  10  -5 -11 13.4955 10.7060   2
  10  -5 -11 25.3517  8.8814   1
  10   5 -11 21.3594  8.9413   2
   9  -5 -11 -5.2792  8.0348   1
   9  -5 -11 -1.7371  9.8663   2
   9   5 -11 13.1859  8.3404   2
   8  -5 -11 156.698  14.494   2
   8  -5 -11 141.259  13.014   1
   8   5 -11 145.059  12.061   2
   7  -5 -11 46.6610  9.9003   2
   7  -5 -11 63.0902  9.1784   1
   7   5 -11 61.8149  7.9921   2
   6  -5 -11 139.088  12.587   1
   6  -5 -11 156.714  13.591   2
   6   5 -11 150.791  10.230   2
   5  -5 -11 61.1256  9.5773   2
   5  -5 -11 70.9165  9.3400   1
   5   5 -11 69.9043  6.6879   1
   5   5 -11 62.3415  7.1884   2
   4  -5 -11 198.659  13.645   1
   4  -5 -11 176.320  13.403   2
   4   5 -11 175.185   9.784   1
   4   5 -11 177.477  10.292   2
   3  -5 -11 41.6836  8.6272   2
   3  -5 -11 37.0564  8.3710   1
   3   5 -11 40.6609  5.8957   2
   3   5 -11 37.4581  5.1378   1
   2  -5 -11 237.866  14.751   1
   2  -5 -11 227.355  14.985   2
   2   5 -11 236.012  11.960   1
   2   5 -11 252.532  12.304   2
   1  -5 -11 25.5064  7.6905   2
   1  -5 -11 29.8598  7.5985   1
   1   5 -11 31.3311  5.3166   1
   1   5 -11 30.3256  5.1774   2
   0  -5 -11 7.69739 6.97192   2
   0  -5 -11 7.21837 7.03990   1
   0   5 -11 9.79681 5.14405   2
   0   5 -11 3.66561 4.97817   1
  -1  -5 -11 3.69469 6.52890   2
  -1  -5 -11 9.50350 6.77215   1
  -1   5 -11 10.1491  4.7662   2
  -1   5 -11 6.21682 5.15904   1
  -2  -5 -11 21.6100  7.0519   2
  -2  -5 -11 22.2713  7.1240   1
  -2   5 -11 24.7461  5.6932   2
  -2   5 -11 16.9143  5.5893   1
  -3  -5 -11 -7.1660  6.4179   2
  -3  -5 -11 7.85211 6.67393   1
  -3   5 -11 5.86465 5.57878   1
  -3   5 -11 7.88218 5.46016   2
  -4  -5 -11 4.38139 6.69575   1
  -4   5 -11 3.34497 5.89995   1
  -4   5 -11 6.68886 5.54119   2
  -5  -5 -11 19.1236  7.0258   1
  -5   5 -11 20.0160  6.1269   2
  -5   5 -11 22.9858  6.6905   1
  -6  -5 -11 100.298   9.464   1
  -6   5 -11 110.983  10.506   1
  -6   5 -11 83.3717  8.0780   2
  -7  -5 -11 28.8102  7.6548   1
  -7   5 -11 30.8485  7.8702   1
  -7   5 -11 28.6266  6.6694   2
  -8  -5 -11 4.20735 7.37784   1
  -8   5 -11 4.05873 7.64646   1
  -8   5 -11 -5.4034  6.2877   2
  -9  -5 -11 13.9763  7.8461   1
  -9   5 -11 9.12047 6.86359   2
  -9   5 -11 -1.2528  7.9010   1
  11  -6 -11  9.9809 11.9356   2
  11  -6 -11 32.1762  9.8777   1
  11   6 -11 27.9188  9.7389   2
  10  -6 -11 10.7216  9.0428   1
  10  -6 -11 -0.7321 10.8284   2
  10   6 -11 18.2043  9.1545   2
   9  -6 -11 -9.9987 10.2609   2
   9  -6 -11 -1.7831  8.7051   1
   9   6 -11 12.4939  8.2933   2
   8  -6 -11 73.6174 11.7977   2
   8  -6 -11 102.265  11.112   1
   8   6 -11 88.5282  9.0182   2
   7  -6 -11 9.96137 8.58529   1
   7  -6 -11 -9.8724  8.8194   2
   7   6 -11 -0.2891  6.1721   2
   6  -6 -11 -9.5837  8.5762   2
   6  -6 -11 1.23693 8.21731   1
   6   6 -11 -1.3983  6.2184   2
   5  -6 -11 -2.0286  8.5537   2
   5  -6 -11 8.56802 8.32087   1
   5   6 -11 6.98638 5.67550   2
   4  -6 -11 6.08664 8.32596   1
   4  -6 -11 11.1658  7.8036   2
   4   6 -11 17.3751  5.5504   2
   3  -6 -11 3.22234 8.06738   1
   3  -6 -11 -4.0545  7.0205   2
   3   6 -11 3.27410 5.24396   2
   3   6 -11 4.63435 4.57937   1
   2  -6 -11 10.0502  8.2750   1
   2  -6 -11 -5.2525  7.1973   2
   2   6 -11 3.77909 5.42453   2
   2   6 -11 4.20623 4.80861   1
   1  -6 -11 155.996  12.727   2
   1  -6 -11 204.570  14.081   1
   1   6 -11 192.089  10.855   1
   1   6 -11 197.417  10.937   2
   0  -6 -11 70.9106  9.8758   1
   0  -6 -11 76.3136  8.4180   2
   0   6 -11 107.348   8.696   1
   0   6 -11 103.524   8.470   2
  -1  -6 -11 39.5958  8.6321   1
  -1  -6 -11 34.0082  7.0240   2
  -1   6 -11 40.1461  6.2611   1
  -1   6 -11 46.4189  6.4369   2
  -2  -6 -11 91.9971  9.8590   1
  -2  -6 -11 77.5904  7.7915   2
  -2   6 -11 103.472   8.662   2
  -2   6 -11 89.7936  7.9029   1
  -3  -6 -11 115.573  10.611   1
  -3   6 -11 117.733   9.458   2
  -3   6 -11 138.614  10.397   1
  -4  -6 -11 1.60712 7.63383   1
  -4   6 -11 16.3809  6.1336   2
  -4   6 -11 3.94604 6.37637   1
  -5  -6 -11 143.174  12.860   1
  -5   6 -11 147.062  10.444   2
  -5   6 -11 152.012  11.912   1
  -6  -6 -11 43.1540  8.7895   1
  -6   6 -11 42.0904  7.1933   2
  -6   6 -11 42.0923  8.0098   1
  -7  -6 -11 11.4916  8.1742   1
  -7   6 -11 11.3238  6.6922   2
  -7   6 -11 10.1021  7.6275   1
  -8  -6 -11 41.8889  9.2272   1
  -8   6 -11 28.2018  8.6082   1
  -8   6 -11 30.6889  7.3729   2
   9  -7 -11  0.7271 10.8291   2
   9  -7 -11 1.81491 9.36127   1
   9   7 -11 20.8633  8.6077   2
   8  -7 -11 70.6984 12.1167   2
   8  -7 -11 88.4404 11.4710   1
   8   7 -11 131.323  11.267   2
   7  -7 -11 44.7831 10.5046   2
   7  -7 -11 44.9657 10.1641   1
   7   7 -11 56.0542  7.9503   2
   6  -7 -11 35.6083  9.7891   1
   6  -7 -11 22.1437  9.3586   2
   6   7 -11 33.2416  6.6893   2
   5  -7 -11 3.01786 8.85263   2
   5  -7 -11 5.90782 9.10828   1
   5   7 -11 8.09329 6.13314   2
   4  -7 -11 17.4145  8.1270   2
   4  -7 -11 7.50379 9.09585   1
   4   7 -11 15.8250  5.8647   2
   3  -7 -11 35.9944  7.9981   2
   3  -7 -11 40.6894  9.8480   1
   3   7 -11 51.7727  6.6845   2
   2  -7 -11 98.9149  9.6803   2
   2  -7 -11 118.264  11.778   1
   2   7 -11 97.1513  8.6285   1
   2   7 -11 108.382   8.961   2
   1  -7 -11 8.30507 8.84444   1
   1  -7 -11 9.54308 6.62888   2
   1   7 -11 5.59655 5.50475   1
   1   7 -11 18.0220  5.9476   2
   0  -7 -11 -2.9581  8.6133   1
   0  -7 -11 -1.6667  6.3572   2
   0   7 -11 -5.8935  5.3279   1
   0   7 -11 3.34711 5.92517   2
  -1  -7 -11 130.146  12.434   1
  -1   7 -11 142.976  10.554   1
  -1   7 -11 156.544  10.369   2
  -2  -7 -11 5.41466 8.89633   1
  -2   7 -11 7.00327 6.14446   2
  -2   7 -11 8.27700 6.17422   1
  -3  -7 -11 65.2496 10.2956   1
  -3   7 -11 68.2281  7.9811   1
  -3   7 -11 58.8559  7.6016   2
  -4  -7 -11 38.8531  9.6316   1
  -4   7 -11 28.6492  7.4174   1
  -4   7 -11 37.4654  7.2122   2
  -5  -7 -11 54.1847  9.9594   1
  -5   7 -11 46.0527  8.2364   1
  -5   7 -11 58.7374  7.6750   2
  -6  -7 -11 29.9815  9.2921   1
  -6   7 -11 22.5079  7.3972   2
  -6   7 -11 15.1038  7.7465   1
   7  -8 -11 -14.880   9.453   2
   7  -8 -11 1.87517 9.89988   1
   7   8 -11 6.59791 7.15620   2
   6  -8 -11 34.8046 10.4939   1
   6  -8 -11 21.5337 10.2040   2
   6   8 -11 43.9078  7.5195   2
   5  -8 -11 12.8004  9.3366   2
   5  -8 -11 17.2510  9.8739   1
   5   8 -11 27.9371  6.7022   2
   4  -8 -11 54.0724  9.0364   2
   4  -8 -11 67.5272 11.0748   1
   4   8 -11 51.9305  7.1007   2
   3  -8 -11 14.1401  9.8398   1
   3  -8 -11 12.9250  7.7554   2
   3   8 -11 5.21663 6.05693   2
   2  -8 -11 57.6469  8.1946   2
   2  -8 -11 59.1990 11.0425   1
   2   8 -11 49.6395  7.1915   2
   1  -8 -11 6.39222 9.72704   1
   1  -8 -11 12.7800  6.5358   2
   1   8 -11 8.54290 6.33902   2
   0  -8 -11 8.32705 9.75683   1
   0   8 -11 0.76838 6.10636   1
   0   8 -11 -4.4414  6.1787   2
  -1  -8 -11 4.35307 9.75100   1
  -1   8 -11 17.5377  7.0463   2
  -1   8 -11 13.9578  6.4955   1
  -2  -8 -11 96.0623 11.9436   1
  -2   8 -11 68.0686  8.2208   1
  -2   8 -11 86.0385  8.4756   2
  -3  -8 -11  2.5811 10.0049   1
  -3   8 -11 -0.6884  6.7567   1
  -3   8 -11 0.88739 6.71342   2
  -4  -8 -11 4.93017 9.98618   1
  -4   8 -11 3.19383 7.05927   1
  -4   8 -11 0.93261 6.86212   2
   3  -9 -11 11.6902  7.8105   2
   3  -9 -11 26.0866 10.6023   1
   3   9 -11 21.5987  7.1420   2
   2  -9 -11 77.9178 12.3538   1
   2   9 -11 74.3651  8.1250   2
   1  -9 -11 20.6808 10.7332   1
   1   9 -11 11.8782  6.6862   2
   0  -9 -11 41.1956 11.3892   1
   0   9 -11 50.9981  7.8217   2
  13   0 -12 -7.8124  9.3699   2
  12   0 -12 27.9193  9.5166   2
  11   0 -12 0.47367 8.48379   2
  11   0 -12 -10.818   7.156   1
  10   0 -12 47.4713  7.9851   1
  10   0 -12 61.0240  9.5643   2
   9   0 -12 -3.2230  7.8239   2
   9   0 -12 0.08159 6.72814   1
   8   0 -12 30.6081  7.0848   1
   8   0 -12 25.8527  8.4411   2
   7   0 -12 3.58185 6.36837   1
   7   0 -12 -4.0106  6.6251   2
   6   0 -12 65.0982  7.7741   1
   6   0 -12 77.1755  8.9663   2
   5   0 -12 5.17315 5.93656   1
   5   0 -12 3.82048 6.91487   2
   4   0 -12 306.430  14.274   1
   4   0 -12 250.119  13.972   2
   3   0 -12 1.22507 5.16752   1
   3   0 -12 -10.205   5.670   2
   2   0 -12 34.7028  5.6986   1
   2   0 -12 37.5354  6.1646   2
   1   0 -12 0.73674 4.98166   1
   1   0 -12 2.13738 4.57924   2
   0   0 -12 798.801  31.901   1
   0   0 -12 779.784  31.340   2
  -1   0 -12 3.17846 5.11725   1
  -1   0 -12 3.37004 4.80610   2
  -2   0 -12 8.89529 4.70053   2
  -2   0 -12 6.14945 5.21414   1
  -3   0 -12 -0.6239  5.2049   1
  -3   0 -12 -4.3157  4.5082   2
  -4   0 -12 998.350  40.370   1
  -4   0 -12 1023.73   39.24   2
  -5   0 -12 5.90835 5.77109   1
  -5   0 -12 5.79224 5.02762   2
  -6   0 -12 41.9483  6.8059   1
  -6   0 -12 36.0233  5.8162   2
  -7   0 -12 1.77991 4.89596   2
  -7   0 -12 4.07873 6.19823   1
  -8   0 -12 11.0297  5.5201   2
  -8   0 -12 3.82119 6.66767   1
  -9   0 -12 4.98372 5.63341   2
  -9   0 -12 -1.1769  6.8006   1
 -10   0 -12 9.09187 7.63618   1
 -10   0 -12 13.2127  5.9808   2
  13  -1 -12 53.7283 11.0603   2
  13   1 -12 54.7435 10.7126   2
  12  -1 -12 87.5785  9.8206   1
  12  -1 -12 90.8731 11.5149   2
  12   1 -12 89.1402 11.2201   2
  11  -1 -12 124.239  11.772   1
  11  -1 -12 136.157  12.030   2
  11   1 -12 120.914  11.476   2
  10  -1 -12 118.737  11.311   1
  10  -1 -12 110.816  11.206   2
  10   1 -12 126.525  11.292   2
  10   1 -12 118.704  10.623   1
   9  -1 -12 117.995  10.953   1
   9  -1 -12 114.107  10.846   2
   9   1 -12 108.161  10.770   2
   9   1 -12 115.955  10.424   1
   8  -1 -12 59.2164  8.1745   1
   8  -1 -12 69.0204  9.3668   2
   8   1 -12 69.0324  7.9082   1
   8   1 -12 69.1113  9.4949   2
   7  -1 -12 189.849  12.695   1
   7  -1 -12 200.101  13.680   2
   7   1 -12 199.249  12.259   1
   7   1 -12 192.255  13.477   2
   6  -1 -12 83.7182  8.5996   1
   6  -1 -12 78.6016  9.1646   2
   6   1 -12 89.9186  9.2158   2
   6   1 -12 81.3336  7.7773   1
   5  -1 -12 311.030  15.493   1
   5  -1 -12 301.359  15.753   2
   5   1 -12 313.450  15.802   2
   5   1 -12 300.900  14.871   1
   4  -1 -12 -1.5328  5.7723   1
   4  -1 -12 4.51840 6.19292   2
   4   1 -12 2.19604 5.87184   2
   4   1 -12 0.44925 5.32086   1
   3  -1 -12 46.9962  6.6631   1
   3  -1 -12 57.8651  7.6108   2
   3   1 -12 55.5513  6.1840   1
   3   1 -12 62.9718  6.8805   2
   2  -1 -12 48.3922  6.9574   2
   2  -1 -12 65.0647  6.8592   1
   2   1 -12 44.8419  6.2646   2
   2   1 -12 60.7414  6.2162   1
   1  -1 -12 154.799   9.926   1
   1  -1 -12 138.461  10.049   2
   1   1 -12 173.001   9.801   2
   1   1 -12 145.626   9.604   1
   0  -1 -12 5.13404 5.25614   1
   0  -1 -12 1.29292 5.09333   2
   0   1 -12 8.39048 4.90441   2
   0   1 -12 3.47343 4.96558   1
  -1  -1 -12 5.40606 4.92416   2
  -1  -1 -12 14.1370  5.3501   1
  -1   1 -12 3.74118 5.03294   1
  -1   1 -12 4.27359 4.20194   2
  -2  -1 -12 42.1379  5.6197   2
  -2  -1 -12 41.6815  6.1173   1
  -2   1 -12 38.4983  5.4377   2
  -2   1 -12 39.7154  6.0846   1
  -3  -1 -12 0.73002 4.94576   2
  -3  -1 -12 -3.6938  5.3023   1
  -3   1 -12 0.34883 4.72374   2
  -3   1 -12 3.06186 5.21323   1
  -4  -1 -12 8.08965 5.61244   1
  -4  -1 -12 1.13455 4.82679   2
  -4   1 -12 3.04235 4.82962   2
  -4   1 -12 0.24050 5.39310   1
  -5  -1 -12 13.4946  5.8745   1
  -5  -1 -12 9.58524 4.99773   2
  -5   1 -12 10.1186  5.8208   1
  -5   1 -12 16.6663  5.4223   2
  -6  -1 -12 4.38233 4.94390   2
  -6  -1 -12 17.6822  6.3146   1
  -6   1 -12 12.7840  6.1143   1
  -6   1 -12 11.7105  5.4243   2
  -7  -1 -12 56.2849  6.2273   2
  -7  -1 -12 59.2523  7.6287   1
  -7   1 -12 66.4800  6.8860   2
  -7   1 -12 61.9881  7.7683   1
  -8  -1 -12 22.3237  5.7201   2
  -8  -1 -12 16.1508  6.8632   1
  -8   1 -12 28.7444  7.1936   1
  -8   1 -12 11.5557  5.9356   2
  -9  -1 -12 42.0865  7.9757   1
  -9  -1 -12 41.0583  6.1683   2
  -9   1 -12 46.5697  8.0349   1
  -9   1 -12 39.9791  6.7734   2
 -10  -1 -12 39.5260  8.4104   1
 -10   1 -12 32.2026  8.2508   1
 -10   1 -12 41.2971  7.0203   2
  13  -2 -12 -7.1287  8.6249   1
  13  -2 -12 -10.886  10.091   2
  13   2 -12 -5.8467  8.6991   2
  12  -2 -12 13.3643 10.1433   2
  12  -2 -12 12.2890  8.2862   1
  12   2 -12 8.85123 8.76593   2
  11  -2 -12 -0.8947  9.3729   2
  11  -2 -12 -0.3232  7.8886   1
  11   2 -12 5.65011 8.37271   2
  10  -2 -12 238.379  16.158   2
  10  -2 -12 246.676  15.203   1
  10   2 -12 250.657  15.608   2
   9  -2 -12 284.728  15.882   1
   9  -2 -12 268.667  16.685   2
   9   2 -12 280.249  16.443   2
   9   2 -12 267.792  14.547   1
   8  -2 -12 20.1239  8.4486   2
   8  -2 -12 12.2795  7.4693   1
   8   2 -12 15.2759  8.0727   2
   8   2 -12 14.0374  6.4932   1
   7  -2 -12 4.99141 7.10206   1
   7  -2 -12 8.97148 7.00916   2
   7   2 -12 -0.2888  5.8678   1
   7   2 -12 -11.618   7.147   2
   6  -2 -12 200.039  13.829   2
   6  -2 -12 201.274  12.711   1
   6   2 -12 189.818  12.480   2
   6   2 -12 186.440  11.274   1
   5  -2 -12 357.512  17.876   1
   5  -2 -12 361.526  17.575   2
   5   2 -12 352.896  17.117   2
   5   2 -12 350.460  16.138   1
   4  -2 -12 240.522  14.277   2
   4  -2 -12 225.782  13.220   1
   4   2 -12 219.800  12.510   2
   4   2 -12 224.291  11.696   1
   3  -2 -12 0.27234 6.00581   2
   3  -2 -12 3.46371 5.90688   1
   3   2 -12 3.87064 5.36901   2
   3   2 -12 4.69023 4.93651   1
   2  -2 -12 235.163  12.951   1
   2  -2 -12 233.936  13.763   2
   2   2 -12 232.412  11.897   1
   2   2 -12 229.175  12.178   2
   1  -2 -12 67.3273  7.6529   2
   1  -2 -12 61.9337  7.2479   1
   1   2 -12 80.4947  7.4787   2
   1   2 -12 66.9539  6.3986   1
   0  -2 -12 321.225  15.238   2
   0   2 -12 307.064  14.483   1
   0   2 -12 302.096  14.369   2
  -1  -2 -12 5.05047 5.46026   2
  -1  -2 -12 5.21998 5.44240   1
  -1   2 -12 8.10532 4.98766   1
  -1   2 -12 2.67888 4.81497   2
  -2  -2 -12 76.0247  7.2568   1
  -2  -2 -12 77.8670  7.1685   2
  -2   2 -12 70.4749  6.5408   2
  -2   2 -12 66.4505  6.7797   1
  -3  -2 -12 114.452   9.363   1
  -3  -2 -12 105.225   8.378   2
  -3   2 -12 129.622   9.149   1
  -3   2 -12 115.605   8.391   2
  -4  -2 -12 151.038  10.348   1
  -4  -2 -12 142.331   9.187   2
  -4   2 -12 145.846   9.328   2
  -4   2 -12 157.503  10.286   1
  -5  -2 -12 219.696  12.036   2
  -5  -2 -12 236.163  13.166   1
  -5   2 -12 245.885  13.079   1
  -5   2 -12 234.865  12.087   2
  -6  -2 -12 145.533   9.689   2
  -6  -2 -12 155.392  11.168   1
  -6   2 -12 151.171   9.768   2
  -6   2 -12 164.412  11.075   1
  -7  -2 -12 158.521   9.860   2
  -7  -2 -12 158.896  11.427   1
  -7   2 -12 165.497  10.299   2
  -7   2 -12 161.995  11.669   1
  -8  -2 -12 29.1425  7.4016   1
  -8   2 -12 28.1252  7.5954   1
  -8   2 -12 38.4085  6.7951   2
  -9  -2 -12 126.888  11.715   1
  -9   2 -12 139.832  10.536   2
  -9   2 -12 123.445  11.767   1
 -10  -2 -12 63.5114  9.0900   1
 -10   2 -12 71.2202  7.8848   2
 -10   2 -12 54.1999  9.2533   1
  13   3 -12 -8.6322  9.2398   2
  12  -3 -12 1.31330 8.36808   1
  12  -3 -12  7.3173 10.3826   2
  12   3 -12 6.42569 8.53967   2
  11  -3 -12 8.67004 8.25156   1
  11  -3 -12 0.69282 9.49496   2
  11   3 -12 -6.2776  8.4937   2
  10  -3 -12 96.2116 11.7450   2
  10  -3 -12 109.903  10.667   1
  10   3 -12 110.864  10.950   2
   9  -3 -12 2.47923 7.47205   1
   9  -3 -12 -7.7841  8.7178   2
   9   3 -12 -0.2770  8.0859   2
   8  -3 -12 16.4633  7.6929   1
   8  -3 -12 9.96777 7.78745   2
   8   3 -12 8.92853 7.86976   2
   7  -3 -12 29.6559  7.9433   1
   7  -3 -12 32.7335  8.6446   2
   7   3 -12 30.3876  6.3813   1
   7   3 -12 28.6761  7.5975   2
   6  -3 -12 436.955  21.408   1
   6  -3 -12 452.126  21.658   2
   6   3 -12 444.365  19.453   1
   6   3 -12 447.325  20.381   2
   5  -3 -12 68.5982  9.1133   2
   5  -3 -12 58.5685  8.3769   1
   5   3 -12 53.0281  6.7169   2
   5   3 -12 58.7996  6.2777   1
   4  -3 -12 120.226  10.968   1
   4  -3 -12 119.916  10.565   2
   4   3 -12 108.177   8.322   1
   4   3 -12 120.329   9.215   2
   3  -3 -12 60.2493  8.4341   2
   3  -3 -12 46.5335  7.8091   1
   3   3 -12 42.8330  6.3670   2
   3   3 -12 43.6501  5.7638   1
   2  -3 -12 560.650  25.272   1
   2  -3 -12 622.758  25.788   2
   2   3 -12 569.065  23.985   1
   1  -3 -12 12.0756  6.3652   1
   1  -3 -12 8.19077 6.92535   2
   1   3 -12 3.07737 4.88333   1
   1   3 -12 11.0220  5.0956   2
   0  -3 -12 0.37019 5.78922   1
   0  -3 -12 4.76106 6.56662   2
   0   3 -12 1.88240 4.91212   1
   0   3 -12 1.74233 4.48406   2
  -1  -3 -12 6.11676 5.76717   1
  -1  -3 -12 16.0768  6.9572   2
  -1   3 -12 7.92388 5.15421   2
  -1   3 -12 11.4157  5.2471   1
  -2  -3 -12 231.774  13.047   2
  -2  -3 -12 202.354  12.177   1
  -2   3 -12 210.021  11.362   2
  -2   3 -12 211.002  11.729   1
  -3  -3 -12 7.16789 5.96293   1
  -3  -3 -12 9.01350 6.02966   2
  -3   3 -12 2.56975 5.03829   2
  -3   3 -12 6.73966 5.49468   1
  -4  -3 -12 5.70466 5.80921   2
  -4  -3 -12 6.43977 6.14410   1
  -4   3 -12 3.75860 5.81623   1
  -4   3 -12 9.71302 5.37115   2
  -5  -3 -12 16.4468  6.4180   1
  -5  -3 -12 15.8342  5.8600   2
  -5   3 -12 15.8350  6.3830   1
  -5   3 -12 37.1447  6.0791   2
  -6  -3 -12 5.31061 5.69510   2
  -6  -3 -12 8.37264 6.48925   1
  -6   3 -12 3.01743 5.56153   2
  -6   3 -12 9.50336 6.48971   1
  -7  -3 -12 5.86036 6.69020   1
  -7   3 -12 7.22474 6.85256   1
  -7   3 -12 0.89931 5.86765   2
  -8  -3 -12 93.9006  9.1830   1
  -8   3 -12 74.8432  7.8412   2
  -8   3 -12 79.8309  9.1941   1
  -9  -3 -12 -0.7927  7.3865   1
  -9   3 -12 1.58032 6.34736   2
  -9   3 -12 5.56323 7.53044   1
  12  -4 -12 27.2019 11.4358   2
  12  -4 -12 27.1286  9.1997   1
  12   4 -12 40.3598 10.0096   2
  11  -4 -12 294.043  17.487   1
  11  -4 -12 249.956  17.886   2
  11   4 -12 326.310  17.374   2
  10  -4 -12 21.8603 10.2989   2
  10  -4 -12 15.0898  8.6626   1
  10   4 -12 37.8694  9.3150   2
   9  -4 -12 -3.2218  7.9242   1
   9  -4 -12 -1.1364  9.3380   2
   9   4 -12 8.67018 8.37019   2
   8  -4 -12 -0.1558  9.1174   2
   8  -4 -12 11.7399  8.0039   1
   8   4 -12 29.8704  7.9745   2
   7  -4 -12 41.8959  9.6343   2
   7  -4 -12 64.2446  9.1489   1
   7   4 -12 48.8303  7.8634   2
   6  -4 -12 71.1001  9.9860   2
   6  -4 -12 71.0689  9.4321   1
   6   4 -12 67.1869  6.6158   1
   6   4 -12 72.4807  7.9074   2
   5  -4 -12 -1.4679  7.9282   2
   5  -4 -12 -0.9460  7.6436   1
   5   4 -12 3.67689 6.02566   2
   5   4 -12 8.83053 4.77240   1
   4  -4 -12 101.308  10.110   1
   4  -4 -12 87.4020  9.8147   2
   4   4 -12 92.4128  8.6824   2
   4   4 -12 83.9706  7.9801   1
   3  -4 -12 11.2518  7.5566   2
   3  -4 -12 4.19121 7.30927   1
   3   4 -12 1.23403 4.78267   1
   3   4 -12 5.53855 5.40210   2
   2  -4 -12 2.82497 7.35734   2
   2  -4 -12 10.4309  7.0641   1
   2   4 -12 14.2696  5.4242   2
   2   4 -12 0.49463 4.78277   1
   1  -4 -12 -1.3316  6.5430   1
   1  -4 -12 5.36833 7.27904   2
   1   4 -12 5.29311 5.28558   2
   1   4 -12 9.15892 4.91132   1
   0  -4 -12 102.974  10.135   1
   0  -4 -12 103.055   9.664   2
   0   4 -12 114.447   8.543   1
   0   4 -12 103.968   8.538   2
  -1  -4 -12 136.331  10.795   1
  -1  -4 -12 150.623  12.404   2
  -1   4 -12 131.928   9.292   2
  -1   4 -12 140.440   9.672   1
  -2  -4 -12 1.83540 6.46309   1
  -2  -4 -12 12.9281  7.2974   2
  -2   4 -12 7.84851 5.40244   2
  -2   4 -12 1.24008 5.42185   1
  -3  -4 -12 17.3023  7.5424   2
  -3  -4 -12 10.9585  6.5039   1
  -3   4 -12 15.1369  5.9437   1
  -3   4 -12 13.2457  5.6143   2
  -4  -4 -12 10.8914  7.2545   2
  -4  -4 -12 11.0634  6.6254   1
  -4   4 -12 7.71897 6.10400   1
  -4   4 -12 8.93822 5.79104   2
  -5  -4 -12 76.4415  8.4864   1
  -5   4 -12 66.2136  7.9502   1
  -5   4 -12 70.0358  7.3523   2
  -6  -4 -12 6.10232 7.04010   1
  -6   4 -12 -2.5256  5.8378   2
  -6   4 -12 3.37723 6.57080   1
  -7  -4 -12 -1.6014  7.0140   1
  -7   4 -12 1.43793 6.51776   2
  -7   4 -12 3.59879 7.09519   1
  -8  -4 -12 0.39023 7.26567   1
  -8   4 -12 -5.4830  7.2774   1
  -8   4 -12 -0.3500  6.3227   2
  -9  -4 -12 34.7086  8.4272   1
  -9   4 -12 33.7219  7.4255   2
  -9   4 -12 33.2692  8.7013   1
  11  -5 -12 0.99568 8.81826   1
  11  -5 -12 -19.203  10.867   2
  11   5 -12 -5.2209  8.4271   2
  10  -5 -12 -9.2737  8.5709   1
  10  -5 -12 -11.492  10.733   2
  10   5 -12 5.33194 9.21107   2
   9  -5 -12 -7.5082  8.9720   2
   9  -5 -12 -2.8112  8.6293   1
   9   5 -12 6.64652 8.31670   2
   8  -5 -12 55.7501  9.6287   1
   8  -5 -12 55.1029 10.9635   2
   8   5 -12 68.1596  9.3139   2
   7  -5 -12 0.56923 8.24081   1
   7  -5 -12 -0.0905  8.9513   2
   7   5 -12 1.42015 7.28046   2
   6  -5 -12 -13.264   8.565   2
   6  -5 -12 1.49531 8.12187   1
   6   5 -12 3.37446 6.75534   2
   5  -5 -12 57.7156  9.7685   2
   5  -5 -12 66.8634  9.5519   1
   5   5 -12 52.5153  7.1252   2
   4  -5 -12 6.77777 8.11362   1
   4  -5 -12 -1.5684  7.9372   2
   4   5 -12 7.49218 6.07039   2
   4   5 -12 8.30802 4.97997   1
   3  -5 -12 52.9923  9.4694   2
   3  -5 -12 61.6296  9.1250   1
   3   5 -12 45.2400  5.7513   1
   3   5 -12 46.6118  6.4627   2
   2  -5 -12 -0.9843  7.9435   2
   2  -5 -12 1.75025 8.00562   1
   2   5 -12 2.30395 5.02305   1
   2   5 -12 9.48718 5.62805   2
   1  -5 -12 768.922  32.532   2
   1  -5 -12 753.836  32.801   1
   1   5 -12 776.563  30.914   1
   1   5 -12 753.191  30.790   2
   0  -5 -12 8.50077 7.43463   1
   0  -5 -12 -0.4347  7.3303   2
   0   5 -12 8.20154 5.76020   2
   0   5 -12 18.1607  5.5610   1
  -1  -5 -12 96.4530  9.3330   1
  -1  -5 -12 91.9612  9.5021   2
  -1   5 -12 98.0553  8.5935   1
  -1   5 -12 95.9870  8.5550   2
  -2  -5 -12 13.1226  7.1529   1
  -2  -5 -12 4.51380 7.57363   2
  -2   5 -12 11.0562  5.8688   2
  -2   5 -12 11.4639  5.8982   1
  -3  -5 -12 374.505  19.321   1
  -3  -5 -12 387.726  19.457   2
  -3   5 -12 410.837  18.031   2
  -3   5 -12 397.560  18.578   1
  -4  -5 -12 9.98010 7.32609   1
  -4   5 -12 17.0399  6.4738   1
  -4   5 -12 6.07228 5.95172   2
  -5  -5 -12 101.598   9.721   1
  -5   5 -12 102.369   9.363   1
  -5   5 -12 95.0172  9.1939   2
  -6  -5 -12 6.98102 7.46525   1
  -6   5 -12 5.12917 6.91060   1
  -6   5 -12 6.92494 6.27887   2
  -7  -5 -12 39.2820  8.5277   1
  -7   5 -12 45.5376  7.4780   2
  -7   5 -12 49.3287  8.5928   1
  -8  -5 -12 9.68003 8.00899   1
  -8   5 -12 3.26528 7.94647   1
  -8   5 -12 11.0919  6.8310   2
  10  -6 -12 -9.5360 11.1540   2
  10  -6 -12 20.4173  9.6833   1
  10   6 -12 26.9737  9.8057   2
   9  -6 -12 -4.1751 10.9938   2
   9  -6 -12 32.2207  9.8565   1
   9   6 -12 33.0421  8.8157   2
   8  -6 -12 33.8902  9.6713   1
   8  -6 -12 -1.2294 10.5354   2
   8   6 -12 38.2501  8.6486   2
   7  -6 -12 119.314  12.822   2
   7  -6 -12 120.996  11.810   1
   7   6 -12 115.471  10.468   2
   6  -6 -12 -9.6959  9.5781   2
   6  -6 -12 1.26343 8.54829   1
   6   6 -12 4.88713 6.41723   2
   5  -6 -12 1.86607 8.76987   1
   5  -6 -12 -9.3355  8.4176   2
   5   6 -12 7.50753 6.70019   2
   4  -6 -12 218.979  16.287   2
   4  -6 -12 221.198  15.483   1
   4   6 -12 222.602  12.212   2
   3  -6 -12 20.8234  8.8691   1
   3  -6 -12 16.9965  8.2709   2
   3   6 -12 25.2453  5.5270   1
   3   6 -12 26.3809  6.2184   2
   2  -6 -12 23.4189  9.0518   1
   2  -6 -12 20.3379  7.9713   2
   2   6 -12 28.9201  5.7521   1
   2   6 -12 20.3025  6.2047   2
   1  -6 -12 25.2366  8.9583   1
   1  -6 -12 18.8546  7.8730   2
   1   6 -12 18.9183  6.2066   2
   1   6 -12 12.2079  5.6078   1
   0  -6 -12 134.372  12.062   2
   0  -6 -12 132.927  13.029   1
   0   6 -12 153.592  10.220   2
   0   6 -12 163.670  10.514   1
  -1  -6 -12 -3.1309  7.8752   1
  -1  -6 -12 -2.4791  6.5984   2
  -1   6 -12 14.7700  5.9773   1
  -1   6 -12 13.9974  6.2380   2
  -2  -6 -12 -4.6872  6.0810   2
  -2  -6 -12 5.58715 8.05781   1
  -2   6 -12 1.80548 6.01388   2
  -2   6 -12 5.57527 5.97838   1
  -3  -6 -12 8.67041 8.05630   1
  -3   6 -12 11.9182  6.4375   1
  -3   6 -12 16.3222  6.2758   2
  -4  -6 -12 38.8402  8.9461   1
  -4   6 -12 39.9630  7.0258   2
  -4   6 -12 45.3358  7.5628   1
  -5  -6 -12 10.1236  8.2028   1
  -5   6 -12 5.07014 6.44985   2
  -5   6 -12 8.09348 7.06097   1
  -6  -6 -12 14.6909  8.5816   1
  -6   6 -12 14.2183  7.5554   1
  -6   6 -12 6.46710 6.70934   2
  -7  -6 -12 13.3368  8.6847   1
  -7   6 -12 21.7623  8.3710   1
  -7   6 -12 11.9026  7.1126   2
   8  -7 -12 -18.874  10.289   2
   8  -7 -12 -3.7045  9.4186   1
   8   7 -12 11.0275  8.1522   2
   7  -7 -12 -3.2307 10.1498   2
   7  -7 -12 24.1855  9.7210   1
   7   7 -12 24.1350  7.3151   2
   6  -7 -12 14.0635  9.9531   2
   6  -7 -12 33.2563  9.7442   1
   6   7 -12 27.1807  7.0759   2
   5  -7 -12 109.053  12.001   2
   5  -7 -12 112.307  12.056   1
   5   7 -12 118.212  10.509   2
   4  -7 -12 114.759  12.237   1
   4  -7 -12 112.223  11.815   2
   4   7 -12 130.247  10.363   2
   3  -7 -12 13.6584  9.2870   1
   3  -7 -12 8.81925 8.01136   2
   3   7 -12 24.6066  6.4756   2
   2  -7 -12 3.60753 9.19907   1
   2  -7 -12 4.51282 7.72941   2
   2   7 -12 8.88196 6.35762   2
   1  -7 -12 11.8442  9.3438   1
   1  -7 -12 0.60698 7.11016   2
   1   7 -12 7.92455 5.96818   1
   1   7 -12 13.0411  6.3773   2
   0  -7 -12 43.4768 10.0934   1
   0  -7 -12 23.1606  7.3715   2
   0   7 -12 27.5563  6.5751   1
   0   7 -12 27.3488  6.8460   2
  -1  -7 -12 37.0585  9.9389   1
  -1   7 -12 11.4581  6.3605   1
  -1   7 -12 16.9820  6.7840   2
  -2  -7 -12 11.6312  9.2459   1
  -2   7 -12 -0.4186  6.5427   2
  -2   7 -12 14.0176  6.5322   1
  -3  -7 -12 13.1721  9.4185   1
  -3   7 -12 18.5831  7.0144   2
  -3   7 -12 7.53319 6.85304   1
  -4  -7 -12 10.8478  9.2581   1
  -4   7 -12 0.44944 6.96145   1
  -4   7 -12 -0.5763  6.6973   2
  -5  -7 -12 33.5089  9.8210   1
  -5   7 -12 16.5020  7.2574   2
  -5   7 -12 23.4534  7.7899   1
   6  -8 -12 31.4084 10.5776   2
   6  -8 -12 36.2097 10.7958   1
   6   8 -12 41.4798  7.5778   2
   5  -8 -12 10.7965  9.3930   2
   5  -8 -12 35.8554 10.5410   1
   5   8 -12 34.3189  7.3720   2
   4  -8 -12 9.79438 8.49907   2
   4  -8 -12 17.0540 10.1713   1
   4   8 -12 9.46930 6.86099   2
   3  -8 -12 14.7385 10.2056   1
   3  -8 -12 2.63618 8.13900   2
   3   8 -12 12.3669  6.6677   2
   2  -8 -12 25.2969  8.1203   2
   2  -8 -12 51.0185 10.9012   1
   2   8 -12 34.9722  7.3529   2
   1  -8 -12 25.4125 10.5054   1
   1   8 -12 22.4743  7.0872   2
   0  -8 -12  7.6519 10.1546   1
   0   8 -12 11.0179  6.9063   2
  -1  -8 -12 15.8659 10.3270   1
  -1   8 -12 14.7256  7.1577   2
  -1   8 -12 4.44037 6.68439   1
  -2  -8 -12 38.8329 11.0784   1
  -2   8 -12 37.5034  7.7548   2
  -2   8 -12 35.1229  7.5305   1
  12   0 -13 -3.8149  9.2122   2
  11   0 -13 35.8917  8.4614   1
  11   0 -13 17.5845  9.4012   2
  10   0 -13 4.54791 8.73308   2
  10   0 -13 0.46394 7.39380   1
   9   0 -13 25.3406  9.1191   2
   9   0 -13 15.4386  7.5516   1
   8   0 -13 -4.7208  7.1214   1
   8   0 -13 -6.7629  8.0018   2
   7   0 -13 321.973  16.431   1
   7   0 -13 307.763  16.843   2
   6   0 -13 4.99553 7.73518   2
   6   0 -13 4.46844 6.67160   1
   5   0 -13 290.369  15.367   1
   5   0 -13 318.503  16.727   2
   4   0 -13 -0.6147  6.9242   2
   4   0 -13 -2.9732  6.1263   1
   3   0 -13 167.759  11.028   1
   3   0 -13 164.426  11.409   2
   2   0 -13 11.4145  5.7712   1
   2   0 -13 4.82044 5.41019   2
   1   0 -13 335.809  15.938   1
   1   0 -13 319.399  15.689   2
   0   0 -13 6.72018 5.46279   2
   0   0 -13 8.43575 5.67169   1
  -1   0 -13 274.817  13.998   1
  -1   0 -13 266.764  13.499   2
  -2   0 -13 2.60997 5.17212   2
  -2   0 -13 10.2718  5.8040   1
  -3   0 -13 68.7828  6.7657   2
  -3   0 -13 73.4850  7.4655   1
  -4   0 -13 -2.8062  5.2709   2
  -4   0 -13 6.08543 5.87610   1
  -5   0 -13 206.820  11.242   2
  -5   0 -13 195.419  12.201   1
  -6   0 -13 11.5906  6.4494   1
  -6   0 -13 3.12422 5.66758   2
  -7   0 -13 193.072  11.372   2
  -7   0 -13 168.150  12.062   1
  -8   0 -13 -0.8270  7.0881   1
  -8   0 -13 1.91620 5.94984   2
  -9   0 -13 46.7512  8.6242   1
  -9   0 -13 48.5320  7.1606   2
  12  -1 -13 33.2400 10.1391   2
  12  -1 -13 29.0558  8.7027   1
  12   1 -13 42.9409  9.9698   2
  11  -1 -13 40.2534  8.8213   1
  11  -1 -13 41.9463 10.2301   2
  11   1 -13 26.3895  9.2614   2
  10  -1 -13 294.878  17.682   2
  10  -1 -13 289.744  16.411   1
  10   1 -13 305.469  17.795   2
  10   1 -13 296.127  15.921   1
   9  -1 -13 325.377  17.654   1
   9  -1 -13 319.507  18.449   2
   9   1 -13 345.896  17.208   1
   9   1 -13 347.878  18.604   2
   8  -1 -13 13.2742  8.5204   2
   8  -1 -13 16.0433  7.6208   1
   8   1 -13 19.3742  8.9195   2
   8   1 -13 18.4302  7.2721   1
   7  -1 -13 111.755  10.050   1
   7  -1 -13 102.093  10.831   2
   7   1 -13 113.494  10.158   1
   7   1 -13 118.692  11.016   2
   6  -1 -13 40.7773  7.9757   1
   6  -1 -13 38.1951  8.6494   2
   6   1 -13 38.7675  8.5406   2
   6   1 -13 39.8450  7.2149   1
   5  -1 -13 238.159  13.971   1
   5  -1 -13 254.468  14.992   2
   5   1 -13 218.418  12.989   1
   5   1 -13 245.007  14.151   2
   4  -1 -13 40.0934  7.1213   1
   4  -1 -13 31.0450  8.1042   2
   4   1 -13 41.3223  6.4928   1
   4   1 -13 39.5790  7.3996   2
   3  -1 -13 348.373  17.171   1
   3  -1 -13 377.268  18.127   2
   3   1 -13 360.349  17.154   2
   3   1 -13 357.022  16.756   1
   2  -1 -13 110.831   9.790   1
   2  -1 -13 88.1792  8.8141   2
   2   1 -13 118.725   9.215   1
   2   1 -13 94.4994  9.0385   2
   1  -1 -13 1.28112 6.10238   2
   1  -1 -13 12.7105  6.0636   1
   1   1 -13 6.64631 5.67677   2
   1   1 -13 6.97407 5.53836   1
   0  -1 -13 39.6835  6.6926   2
   0  -1 -13 46.1099  6.7173   1
   0   1 -13 46.5149  6.3300   2
   0   1 -13 44.7065  6.2681   1
  -1  -1 -13 52.1852  6.7419   2
  -1  -1 -13 51.3741  6.9496   1
  -1   1 -13 53.7346  6.4141   2
  -1   1 -13 59.8720  6.7984   1
  -2  -1 -13 133.863   9.788   1
  -2  -1 -13 126.986   9.228   2
  -2   1 -13 125.732   9.578   1
  -2   1 -13 118.978   8.959   2
  -3  -1 -13 32.6767  6.5901   1
  -3  -1 -13 27.4806  6.0829   2
  -3   1 -13 27.8792  6.3549   1
  -3   1 -13 26.5978  5.6923   2
  -4  -1 -13 9.34688 5.26685   2
  -4  -1 -13 11.5932  6.3313   1
  -4   1 -13 6.04224 5.36083   2
  -4   1 -13 11.1228  6.0379   1
  -5  -1 -13 17.2428  5.6169   2
  -5  -1 -13 -2.0298  6.1669   1
  -5   1 -13 13.9115  6.2843   1
  -5   1 -13 6.80374 5.76333   2
  -6  -1 -13 68.9275  8.1699   1
  -6  -1 -13 71.4171  6.7740   2
  -6   1 -13 72.8770  8.1329   1
  -6   1 -13 68.8506  7.0991   2
  -7  -1 -13 108.517   9.037   2
  -7  -1 -13 99.0659  9.5221   1
  -7   1 -13 106.875  10.399   1
  -7   1 -13 104.716   8.761   2
  -8  -1 -13 13.3024  5.8388   2
  -8  -1 -13 18.3230  7.5711   1
  -8   1 -13 8.06816 6.34510   2
  -8   1 -13 19.1052  7.4407   1
  -9  -1 -13 12.1137  7.8616   1
  -9   1 -13 14.6597  7.9199   1
  -9   1 -13 0.03028 6.47845   2
  12  -2 -13 54.6490 11.1540   2
  12  -2 -13 44.8583  9.1849   1
  12   2 -13 46.1008  9.8959   2
  11  -2 -13 9.56106 8.55255   1
  11  -2 -13 6.84523 9.63960   2
  11   2 -13 10.1731  8.9171   2
  10  -2 -13 19.6709  9.4201   2
  10  -2 -13 10.2025  8.1803   1
  10   2 -13 21.5134  9.1577   2
   9  -2 -13 192.806  14.850   2
   9  -2 -13 205.334  13.918   1
   9   2 -13 190.725  14.887   2
   8  -2 -13 -3.1651  7.7089   1
   8  -2 -13 8.30571 8.60606   2
   8   2 -13 6.12090 6.94248   1
   8   2 -13 7.54286 8.52251   2
   7  -2 -13 39.5126  8.5116   1
   7  -2 -13 32.8402  8.7688   2
   7   2 -13 34.6815  7.1842   1
   7   2 -13 41.5673  8.9718   2
   6  -2 -13 37.3864  8.0235   2
   6  -2 -13 36.3151  8.2161   1
   6   2 -13 41.7316  8.2911   2
   6   2 -13 40.4507  6.7572   1
   5  -2 -13 -6.9936  7.4398   2
   5  -2 -13 1.82446 7.18707   1
   5   2 -13 -6.0470  6.6965   2
   5   2 -13 1.25411 5.53318   1
   4  -2 -13 35.9988  7.6065   1
   4  -2 -13 30.1922  8.2383   2
   4   2 -13 23.0077  6.7078   2
   4   2 -13 37.0104  6.1580   1
   3  -2 -13 6.48925 7.46867   2
   3  -2 -13 13.0220  6.7640   1
   3   2 -13 -1.4075  5.8865   2
   3   2 -13 9.52939 5.53059   1
   2  -2 -13 199.831  12.150   1
   2  -2 -13 190.674  13.109   2
   2   2 -13 184.496  11.424   2
   2   2 -13 205.666  11.387   1
   1  -2 -13 30.4794  6.7506   1
   1  -2 -13 30.8441  7.3324   2
   1   2 -13 23.6176  5.8774   2
   1   2 -13 29.9108  5.9859   1
   0  -2 -13 212.687  12.848   2
   0  -2 -13 176.821  11.751   1
   0   2 -13 199.726  11.213   1
   0   2 -13 190.117  11.061   2
  -1  -2 -13 26.2518  6.4885   2
  -1  -2 -13 31.9341  6.5243   1
  -1   2 -13 27.4580  6.0036   1
  -1   2 -13 23.4796  5.2737   2
  -2  -2 -13 102.969   9.260   1
  -2  -2 -13 98.3364  8.8542   2
  -2   2 -13 96.5264  8.4617   2
  -2   2 -13 77.9791  7.6742   1
  -3  -2 -13 4.54252 6.03206   1
  -3  -2 -13 7.85822 5.59521   2
  -3   2 -13 15.5258  5.7148   2
  -3   2 -13 11.5226  5.9796   1
  -4  -2 -13 24.0440  6.1457   2
  -4  -2 -13 25.1914  6.6602   1
  -4   2 -13 24.3236  5.8762   2
  -4   2 -13 25.2779  6.4354   1
  -5  -2 -13 1.42243 6.39147   1
  -5  -2 -13 6.19681 5.70351   2
  -5   2 -13 -6.7755  5.4064   2
  -5   2 -13 -2.8028  6.0705   1
  -6  -2 -13 93.5508  9.0821   1
  -6  -2 -13 103.667   8.952   2
  -6   2 -13 97.5781  9.3603   2
  -6   2 -13 89.8500  8.9751   1
  -7  -2 -13 41.0743  6.4467   2
  -7  -2 -13 42.9735  7.9695   1
  -7   2 -13 35.1555  7.0929   2
  -7   2 -13 43.6872  7.8802   1
  -8  -2 -13 4.61338 7.34905   1
  -8   2 -13 -0.3134  6.5271   2
  -8   2 -13 7.60915 7.24152   1
  -9  -2 -13 14.9870  7.9364   1
  -9   2 -13 22.8354  7.2772   2
  -9   2 -13 18.5529  7.9498   1
  12  -3 -13 -2.4994 10.3759   2
  12  -3 -13 -0.4871  8.7654   1
  12   3 -13 -4.4362  8.8388   2
  11  -3 -13  5.8123 10.2074   2
  11  -3 -13 -2.5649  8.5468   1
  11   3 -13 14.8371  9.9333   2
  10  -3 -13 6.13636 9.75279   2
  10  -3 -13 -2.8124  8.3076   1
  10   3 -13 1.56082 9.00843   2
   9  -3 -13 40.7535 10.0049   2
   9  -3 -13 44.9238  8.9966   1
   9   3 -13 55.3679  9.8391   2
   8  -3 -13 5.89426 9.03009   2
   8  -3 -13 10.2761  8.1373   1
   8   3 -13 6.30814 8.50038   2
   7  -3 -13 114.325  10.843   2
   7  -3 -13 122.931  11.942   1
   7   3 -13 124.254   9.827   1
   7   3 -13 112.617  10.643   2
   6  -3 -13 23.3962  8.2418   1
   6  -3 -13 30.4740  8.7659   2
   6   3 -13 18.3359  7.5667   2
   6   3 -13 31.7376  6.5516   1
   5  -3 -13 22.0821  8.0883   1
   5  -3 -13 27.0468  8.4834   2
   5   3 -13 19.1599  6.9778   2
   5   3 -13 10.9795  5.5449   1
   4  -3 -13 2.97686 7.51563   1
   4  -3 -13 -0.4706  7.7822   2
   4   3 -13 3.21413 5.61081   2
   4   3 -13 8.54171 5.50206   1
   3  -3 -13 286.966  15.772   1
   3  -3 -13 296.300  16.390   2
   3   3 -13 278.363  14.422   2
   3   3 -13 278.377  13.851   1
   2  -3 -13 6.82031 7.70675   2
   2  -3 -13 5.77358 6.74310   1
   2   3 -13 1.59514 5.35540   1
   2   3 -13 8.20031 5.78034   2
   1  -3 -13 116.116  10.607   2
   1  -3 -13 107.827  10.363   1
   1   3 -13 126.506   9.151   1
   1   3 -13 108.796   8.294   2
   0  -3 -13 209.615  14.060   2
   0  -3 -13 203.295  12.704   1
   0   3 -13 196.406  11.462   2
   0   3 -13 199.070  11.377   1
  -1  -3 -13 184.302  13.217   2
  -1  -3 -13 171.491  11.629   1
  -1   3 -13 190.180  11.296   1
  -1   3 -13 179.858  10.299   2
  -2  -3 -13 92.4661  8.7417   1
  -2  -3 -13 101.477   9.374   2
  -2   3 -13 102.969   8.907   1
  -2   3 -13 103.067   8.804   2
  -3  -3 -13 61.4278  7.6915   1
  -3  -3 -13 63.8589  7.9664   2
  -3   3 -13 60.1541  7.2326   1
  -3   3 -13 49.4612  6.2585   2
  -4  -3 -13 116.087   9.369   2
  -4  -3 -13 100.664   9.141   1
  -4   3 -13 100.752   8.902   2
  -4   3 -13 110.048   9.732   1
  -5  -3 -13 23.0058  7.2531   1
  -5  -3 -13 28.9341  6.6456   2
  -5   3 -13 22.5952  6.1898   2
  -5   3 -13 24.5000  6.8894   1
  -6  -3 -13 57.2722  8.2413   1
  -6   3 -13 48.1924  7.0658   2
  -6   3 -13 53.2655  8.0877   1
  -7  -3 -13 3.96250 7.17302   1
  -7   3 -13 4.67550 7.26256   1
  -7   3 -13 -1.0196  6.2268   2
  -8  -3 -13 5.06183 7.51407   1
  -8   3 -13 0.79735 7.68765   1
  -8   3 -13 2.80507 6.99054   2
  11  -4 -13 -2.8032 10.4129   2
  11  -4 -13 -10.590   8.755   1
  11   4 -13 7.57060 9.87259   2
  10  -4 -13 0.93727 8.64291   1
  10  -4 -13 -13.626   9.729   2
  10   4 -13 7.26604 9.22276   2
   9  -4 -13 2.39962 9.49314   2
   9  -4 -13 11.9614  8.4922   1
   9   4 -13 4.09804 9.55073   2
   8  -4 -13 256.604  17.098   2
   8  -4 -13 236.889  15.717   1
   8   4 -13 261.918  15.818   2
   7  -4 -13 36.1921  9.6120   2
   7  -4 -13 42.9904  9.2218   1
   7   4 -13 31.1798  8.1670   2
   6  -4 -13 -0.1027  8.0334   1
   6  -4 -13 2.40031 8.64695   2
   6   4 -13 3.80718 7.08469   2
   5  -4 -13 16.2738  8.3531   1
   5  -4 -13 13.2502  8.5377   2
   5   4 -13 16.0311  5.6512   1
   5   4 -13 11.7878  6.7385   2
   4  -4 -13 158.183  13.153   1
   4  -4 -13 164.036  13.230   2
   4   4 -13 150.685   9.953   1
   4   4 -13 146.364   9.968   2
   3  -4 -13 338.171  18.673   1
   3  -4 -13 392.483  19.190   2
   3   4 -13 349.404  16.399   1
[truncated: 57,305 more chars]
