# Supplementary material for: 4-Bromo-2-(5-bromo­thio­phen-2-yl)-1-[(5-bromo­thio­phen-2-yl)meth­yl]-5,6-dimethyl-1H-benzimidazole
Source: Acta Crystallogr Sect E Struct Rep Online. 2014 Mar 26;70(Pt 4):o486–7. doi: 10.1107/S160053681400628X (PMC3998606; doi:10.1107/S160053681400628X)
Supplement: Supplementary file 2 [file e-70-0o486-Isup2.hkl]

#
# h,k,l, Fc-squared, Fo-squared, sigma(Fo-squared), status flag
#
data_I
_shelx_title ' scan_0m in P2(1)/n'
_shelx_refln_list_code          4
_shelx_F_calc_maximum      317.75
_exptl_crystal_F_000      1088.00
_reflns_d_resolution_high  0.8267

loop_
 _space_group_symop_operation_xyz
 'x, y, z'
 '-x+1/2, y+1/2, -z+1/2'
 '-x, -y, -z'
 'x-1/2, -y-1/2, z-1/2'

_cell_length_a    13.6796
_cell_length_b     9.6144
_cell_length_c    14.8093
_cell_angle_alpha  90.000
_cell_angle_beta   98.305
_cell_angle_gamma  90.000

_shelx_F_squared_multiplier     1.000

loop_
 _refln_index_h
 _refln_index_k
 _refln_index_l
 _refln_F_squared_calc
 _refln_F_squared_meas
 _refln_F_squared_sigma
 _refln_observed_status
   2   0   0       4943.13       5460.32       105.29 o
   4   0   0      87509.86      83374.90      1547.94 o
   6   0   0       6858.36       6629.43       208.65 o
   8   0   0        287.10        196.87        34.16 o
  10   0   0       4212.98       4130.40       261.02 o
  12   0   0       1017.82        965.27        61.21 o
  14   0   0         35.65         39.48        48.23 o
  16   0   0       1398.06       1214.77       110.58 o
   1   1   0       1658.91       2025.89        52.32 o
   2   1   0        434.80        126.68        10.99 o
   3   1   0      39671.29      47046.93       715.71 o
   4   1   0       1910.56       2268.19        43.85 o
   5   1   0       1949.84       2032.42        31.51 o
   6   1   0       1042.47        526.93        18.21 o
   7   1   0       8019.95       8475.46       198.97 o
   8   1   0        411.93        457.93        17.80 o
   9   1   0       1467.40       1579.71        45.60 o
  10   1   0      10220.71      10197.81       200.30 o
  11   1   0        122.43        166.95        26.90 o
  12   1   0        499.21        550.50        37.49 o
  13   1   0         27.18         41.72        33.84 o
  14   1   0        923.00       1031.00        60.76 o
  15   1   0         80.66        115.04        59.06 o
  16   1   0        309.92        354.92        67.92 o
   0   2   0       2244.94       5951.66       115.75 o
   1   2   0       3175.71       2806.35        41.51 o
   2   2   0      26075.82      29442.35       387.38 o
   3   2   0      29837.90      36456.14       511.49 o
   4   2   0        579.97        166.61        15.57 o
   5   2   0      12086.40      11788.55       181.88 o
   6   2   0       8607.57       9039.52       141.31 o
   7   2   0       4277.46       4908.70        80.37 o
   8   2   0       1581.79       1524.45        44.17 o
   9   2   0       9433.87       9272.88       161.52 o
  10   2   0        459.73        475.20        31.54 o
  11   2   0        410.45        391.45        28.87 o
  12   2   0         19.54         11.20        26.87 o
  13   2   0       1392.64       1413.48        90.47 o
  14   2   0         68.83         63.95        55.55 o
  15   2   0        219.71        243.28        64.46 o
  16   2   0         22.70          0.05        65.33 o
   1   3   0      20351.04      21080.12       297.29 o
   2   3   0       4673.16       2861.70        90.38 o
   3   3   0      11081.65      11943.04       159.24 o
   4   3   0       2782.09       3383.02        69.73 o
   5   3   0       4002.50       3317.11        78.21 o
   6   3   0       6800.28       6076.54       108.39 o
   7   3   0       2648.37       2957.58        52.63 o
   8   3   0       1949.27       2223.60        49.94 o
   9   3   0        758.82        689.22        29.34 o
  10   3   0        107.58        167.82        34.82 o
  11   3   0       1729.78       1661.92        51.41 o
  12   3   0         12.29         19.19        31.13 o
  13   3   0         13.37          3.95        54.78 o
  14   3   0        153.15        199.51        87.13 o
  15   3   0        108.22        154.95        67.61 o
   0   4   0        236.55        112.04        13.54 o
   1   4   0       4349.40       6176.61        90.45 o
   2   4   0         14.02         66.62        11.31 o
   3   4   0        704.27       1181.27        42.74 o
   4   4   0        540.44        520.12        31.44 o
   5   4   0       3754.23       3766.20       101.89 o
   6   4   0        171.61        119.16        18.03 o
   7   4   0       1278.37       1156.78        63.28 o
   8   4   0        339.06        396.36        22.23 o
   9   4   0       1505.50       1414.99        49.09 o
  10   4   0       1348.10       1279.71        42.46 o
  11   4   0        245.05        299.66        54.83 o
  12   4   0        394.23        363.79        61.41 o
  13   4   0        335.57        383.86        66.41 o
  14   4   0        719.00        756.62        78.13 o
  15   4   0        857.17        911.23        88.27 o
   1   5   0       6906.67       6109.69        99.04 o
   2   5   0       1484.81       1148.60        51.90 o
   3   5   0       4893.74       4416.28        72.66 o
   4   5   0        339.76        337.29        28.66 o
   5   5   0      11392.51      12209.14       235.55 o
   6   5   0       1420.03       1459.86        67.19 o
   7   5   0        490.71        492.41        54.81 o
   8   5   0        128.69        164.58        32.53 o
   9   5   0        904.83        966.77        54.83 o
  10   5   0        200.68        174.54        50.46 o
  11   5   0          2.30        110.75        56.35 o
  12   5   0          6.84        -50.62        53.99 o
  13   5   0        851.93        687.79       136.77 o
  14   5   0         10.29        -13.56        67.79 o
   0   6   0       2229.34       1960.97       101.33 o
   1   6   0         63.05         61.84        26.26 o
   2   6   0        521.58        555.98        24.74 o
   3   6   0          8.59         40.26        12.34 o
   4   6   0        636.16        503.95        21.74 o
   5   6   0        993.97        943.34        33.01 o
   6   6   0       1453.79       1498.35        43.13 o
   7   6   0       2403.09       2546.39        94.18 o
   8   6   0        450.53        541.90        58.80 o
   9   6   0         53.30          1.56        50.16 o
  10   6   0        238.74        169.63        91.13 o
  11   6   0       1072.94       1253.68        86.32 o
  12   6   0          1.52        -54.65        62.73 o
  13   6   0        123.36        168.00        81.05 o
  14   6   0          7.31        207.60       106.91 o
   1   7   0       7460.30       7500.96       152.48 o
   2   7   0         94.72         82.48        36.46 o
   3   7   0       1106.62       1123.11        37.61 o
   4   7   0       3519.03       3458.17        61.19 o
   5   7   0       9534.86       9196.30       181.13 o
   6   7   0       1383.14       1496.19        86.92 o
   7   7   0       1395.33       1246.86       149.21 o
   8   7   0       3456.67       3508.30       134.48 o
   9   7   0       3921.03       3851.97       146.18 o
  10   7   0        240.75        305.05       128.97 o
  11   7   0        179.51        147.86       141.13 o
  12   7   0         71.91        180.61        71.18 o
  13   7   0        253.97        211.50        77.02 o
   0   8   0        283.40        324.78        43.51 o
   1   8   0       1372.03       1452.69        53.19 o
   2   8   0        128.37        127.58        23.08 o
   3   8   0          9.00         47.02        21.67 o
   4   8   0         75.88         81.12        24.21 o
   5   8   0       2459.34       2497.01       107.13 o
   6   8   0         36.32         46.94        49.51 o
   7   8   0        228.50        109.73        69.72 o
   8   8   0        565.21        564.63        68.05 o
   9   8   0       1677.21       1655.71       110.50 o
  10   8   0        319.73        303.00        98.39 o
  11   8   0        105.87          7.59        69.98 o
   1   9   0          7.31        -32.12        32.12 o
   2   9   0       2962.98       2859.43        89.03 o
   3   9   0          8.58         54.38        35.11 o
   4   9   0        777.91        747.80        64.86 o
   5   9   0         18.13         77.67        52.49 o
   6   9   0        373.73        332.31        60.62 o
   7   9   0          8.45         50.16        57.71 o
   8   9   0        613.79        550.06        77.25 o
   9   9   0         27.99        126.45        67.93 o
  10   9   0       1605.76       1597.13       151.51 o
   0  10   0       8057.78       7464.21       321.05 o
   1  10   0         32.58         92.09        29.43 o
   2  10   0        581.70        568.63        51.37 o
   3  10   0        176.74        243.35        56.63 o
   4  10   0       1157.44       1302.92        87.63 o
   5  10   0          5.36         -9.28        67.48 o
   6  10   0        752.24        618.35        72.11 o
   7  10   0        183.03        331.10        70.34 o
   8  10   0         36.23         -6.91        67.25 o
   1  11   0          9.66         -8.70        69.48 o
   2  11   0        237.09        198.62        58.34 o
   3  11   0        317.22        350.97        63.94 o
   4  11   0        182.73        227.38        61.79 o
   5  11   0          4.65         10.66        60.56 o
 -15   0   1         67.62        148.81        74.47 o
 -13   0   1       2926.10       2872.92       108.40 o
 -11   0   1       3739.19       3910.55       125.96 o
  -9   0   1       3680.61       3444.85       108.70 o
  -7   0   1      10939.06      11277.07       223.60 o
  -5   0   1      14190.37      11509.50       315.01 o
  -3   0   1       4467.04       4584.85        87.94 o
  -1   0   1        336.18          0.19         2.24 o
   3   0   1      59136.02      57114.75      1060.85 o
   5   0   1        287.97        541.93        21.88 o
   7   0   1      14821.70      14579.30       480.08 o
   9   0   1        103.12        154.60        31.03 o
  11   0   1         20.44         79.35        68.86 o
  13   0   1       1067.01       1049.92        67.73 o
  15   0   1          3.73         -4.63        62.46 o
 -16   1   1          3.88         24.31       161.22 o
 -15   1   1         18.18         73.65        56.92 o
 -14   1   1        150.33        137.81        34.83 o
 -13   1   1       1148.99       1182.68        68.30 o
 -12   1   1          8.25         19.59        27.07 o
 -11   1   1       1283.60       1321.68        47.99 o
 -10   1   1         24.00         11.13        22.19 o
  -9   1   1       4172.61       4011.71        86.46 o
  -8   1   1        621.82        715.40        24.61 o
  -7   1   1      15256.21      14270.21       221.10 o
  -6   1   1        327.53        314.19        11.49 o
  -5   1   1       3775.97       4019.25        56.66 o
  -4   1   1       5520.83       6188.67        89.15 o
  -3   1   1      12621.66       9329.53       124.66 o
  -2   1   1       6925.71       7599.75       126.92 o
  -1   1   1        656.32        548.39         9.95 o
   0   1   1        133.48        195.10        12.61 o
   1   1   1        512.62         55.91         8.44 o
   2   1   1       1816.90       2306.46        68.36 o
   3   1   1      13441.83      13252.11       175.54 o
   4   1   1        139.21        131.86         9.10 o
   5   1   1        366.40        950.88        19.01 o
   6   1   1       1243.99       1619.29        31.45 o
   7   1   1       1886.40       1675.60        43.30 o
   8   1   1       1120.41        968.53        29.70 o
   9   1   1        234.37        259.31        23.45 o
  10   1   1        773.10        883.79        42.24 o
  11   1   1          4.27         17.65        25.58 o
  12   1   1        582.86        630.79        36.34 o
  13   1   1       1101.79       1140.37        51.51 o
  14   1   1          6.25         51.98        34.86 o
  15   1   1         11.86         29.82        49.75 o
  16   1   1          1.56         -8.27       150.06 o
 -16   2   1        243.03        165.76       122.42 o
 -15   2   1        219.32        188.08        64.10 o
 -14   2   1        225.17        229.25        59.17 o
 -13   2   1         21.84         19.72        30.65 o
 -12   2   1        341.58        290.08        30.34 o
 -11   2   1        128.30        107.83        25.19 o
 -10   2   1        105.95         94.92        23.04 o
  -9   2   1        171.05        313.19        17.21 o
  -8   2   1        682.62        792.25        24.39 o
  -7   2   1       1070.43       1137.95        41.89 o
  -6   2   1       4581.03       4078.22        84.10 o
  -5   2   1         70.10        437.00        28.98 o
  -4   2   1       4940.60       5281.80        96.96 o
  -3   2   1        357.42        580.10        60.30 o
  -2   2   1      42713.10      44189.90       668.32 o
  -1   2   1        252.55        146.83        10.56 o
   0   2   1        178.53        233.47        21.36 o
   1   2   1      56839.02      70333.27       922.37 o
   2   2   1      53797.84      59029.36       898.32 o
   3   2   1      17158.88      15113.45       232.64 o
   4   2   1       2409.33       2327.78        82.87 o
   5   2   1       2675.08       3849.64       101.40 o
   6   2   1         22.81         57.02         9.70 o
   7   2   1      13555.91      13138.76       203.82 o
   8   2   1       1898.31       1840.01        37.77 o
   9   2   1       3365.77       3373.66        66.60 o
  10   2   1       1022.85       1263.42        44.57 o
  11   2   1       6024.93       6061.75       127.47 o
  12   2   1         78.83         89.62        33.63 o
  13   2   1        897.77        976.83        51.93 o
  14   2   1        148.81        153.02        73.35 o
  15   2   1         67.57         84.67        61.58 o
 -15   3   1        285.14        277.85        70.63 o
 -14   3   1        309.78        262.68        64.32 o
 -13   3   1        202.02        214.67        58.44 o
 -12   3   1       2055.12       1967.50        81.22 o
 -11   3   1         30.74         90.70        32.09 o
 -10   3   1          8.54         24.22        17.16 o
  -9   3   1        657.42        750.74        27.37 o
  -8   3   1       1826.09       1770.79        35.90 o
  -7   3   1       8711.20       8382.62       132.18 o
  -6   3   1         16.19         49.00         8.25 o
  -5   3   1       8301.24       9035.19       140.69 o
  -4   3   1        655.55       1166.31        31.92 o
  -3   3   1      45570.38      44378.35       673.03 o
  -2   3   1        423.33        715.36        23.83 o
  -1   3   1      25160.71      27454.62       387.50 o
   0   3   1        362.34        339.56        25.24 o
   1   3   1      78800.76      80144.17      1052.14 o
   2   3   1        403.28        804.54        35.25 o
   3   3   1       6007.73       5866.46        94.42 o
   4   3   1       2327.56       2465.41        53.93 o
   5   3   1       4637.37       4034.06       132.84 o
   6   3   1       2202.17       2389.12        62.00 o
   7   3   1        299.63        247.20        14.96 o
   8   3   1       4973.08       5266.25        86.88 o
   9   3   1        933.57       1100.10        52.40 o
  10   3   1       1483.57       1491.03        47.12 o
  11   3   1       2247.77       2085.21        58.98 o
  12   3   1        481.61        485.50        40.51 o
  13   3   1        373.46        402.87        61.66 o
  14   3   1       1122.58       1118.12        91.19 o
  15   3   1        187.54         99.69        68.51 o
 -15   4   1        113.40         83.48       152.59 o
 -14   4   1        192.08        159.87       102.41 o
 -13   4   1        470.70        533.54        69.39 o
 -12   4   1       2629.23       2571.40       114.40 o
 -11   4   1          4.12         49.27        47.43 o
 -10   4   1         21.06         24.52        19.48 o
  -9   4   1        382.30        497.23        37.37 o
  -8   4   1      13999.58      13952.37       216.73 o
  -7   4   1       1279.37       1303.12        43.15 o
  -6   4   1        261.08        175.74        23.11 o
  -5   4   1        477.64        339.38        22.30 o
  -4   4   1      12021.44      12189.67       188.32 o
  -3   4   1        761.75        814.39        20.01 o
  -2   4   1       8700.86       8116.28       126.58 o
  -1   4   1         92.07        403.53        16.28 o
   0   4   1        526.34        875.14        19.70 o
   1   4   1        429.10        355.51        12.03 o
   2   4   1       2078.98       1669.86        29.98 o
   3   4   1        978.65        939.75        49.59 o
   4   4   1      24189.65      27018.00       759.76 o
   5   4   1      10677.76      11252.71       251.12 o
   6   4   1         26.23        119.78        16.62 o
   7   4   1        161.07        255.11        20.11 o
   8   4   1       3922.96       4057.86       154.26 o
   9   4   1       2842.18       2685.45        65.92 o
  10   4   1        101.10        119.09        29.50 o
  11   4   1         35.49          8.29        42.22 o
  12   4   1        794.14        824.07        70.04 o
  13   4   1        826.93        877.76        76.47 o
  14   4   1         51.93         56.39        73.76 o
  15   4   1         71.53        -34.66        67.98 o
 -14   5   1        241.37        284.50        74.26 o
 -13   5   1         18.35         27.27        65.77 o
 -12   5   1        971.66        948.42        78.98 o
 -11   5   1        775.47        767.88       139.29 o
 -10   5   1       2799.02       2702.00       112.72 o
  -9   5   1          0.25         48.24        45.60 o
  -8   5   1        199.90        238.81        55.18 o
  -7   5   1       1616.24       1558.97        77.78 o
  -6   5   1       6889.80       7640.78       150.57 o
  -5   5   1        116.48        184.06        10.35 o
  -4   5   1        140.89        321.17        39.75 o
  -3   5   1        848.58        693.27        24.98 o
  -2   5   1       3634.70       3530.97        60.08 o
  -1   5   1        827.76        976.58        26.77 o
   0   5   1        198.20        626.61        23.49 o
   1   5   1         73.54        242.19        22.93 o
   2   5   1      45765.52      48090.14       732.18 o
   3   5   1       3471.20       3827.11        64.02 o
   4   5   1        291.94        675.07        62.92 o
   5   5   1         54.60         94.84        18.06 o
   6   5   1      25444.23      25517.38       483.92 o
   7   5   1       4696.13       4893.59       160.90 o
   8   5   1       6552.67       6535.27       203.08 o
   9   5   1        271.67        359.93        47.13 o
  10   5   1       3316.03       3116.49       122.74 o
  11   5   1       1428.49       1431.60        91.09 o
  12   5   1       2207.69       2451.97       116.49 o
  13   5   1          7.84         24.81        62.80 o
  14   5   1          3.52         40.35        70.15 o
 -14   6   1        656.12        580.18        94.29 o
 -13   6   1        295.18        275.54        73.22 o
 -12   6   1       2258.47       2290.63       119.66 o
 -11   6   1        816.12        802.43        76.29 o
 -10   6   1         19.55         68.90        55.65 o
  -9   6   1          0.42         11.17        46.59 o
  -8   6   1       3200.80       3243.91       148.29 o
  -7   6   1         13.81         -8.39        40.69 o
  -6   6   1       3965.88       3828.26        82.49 o
  -5   6   1       4766.41       4528.61        83.37 o
  -4   6   1       1611.61       1512.80        36.11 o
  -3   6   1        987.78       1040.49        27.85 o
  -2   6   1      12047.84      12270.68       233.49 o
  -1   6   1       9905.28       9494.08       184.88 o
   0   6   1        546.98        724.10        31.88 o
   1   6   1       2480.22       2461.38        51.98 o
   2   6   1       6135.30       5713.14       103.13 o
   3   6   1        483.13        500.23        18.46 o
   4   6   1       2222.79       2505.98        45.91 o
   5   6   1        127.04        215.95        20.91 o
   6   6   1        284.09        399.75        24.18 o
   7   6   1        330.72        373.55        49.12 o
   8   6   1         19.97        101.20        37.05 o
   9   6   1       1050.24        829.58        81.15 o
  10   6   1        856.94        810.46       126.48 o
  11   6   1         17.05         84.70        59.98 o
  12   6   1          0.55         43.17        64.43 o
  13   6   1        157.33        255.74        72.06 o
 -13   7   1         10.55         92.15       100.04 o
 -12   7   1        576.21        631.27        80.20 o
 -11   7   1         76.20        131.35        67.13 o
 -10   7   1         49.72         79.96        56.91 o
  -9   7   1        331.65        331.42       117.76 o
  -8   7   1       1727.11       1862.90       114.96 o
  -7   7   1       2396.60       2291.37       103.94 o
  -6   7   1        105.83        174.69        25.50 o
  -5   7   1       1305.54       1259.83        39.97 o
  -4   7   1         17.60         21.98        14.29 o
  -3   7   1       4759.82       4888.31       101.38 o
  -2   7   1        498.70        521.66        27.86 o
  -1   7   1       4167.81       4075.98       126.55 o
   0   7   1         37.43         64.00        21.98 o
   1   7   1        451.71        519.56        40.93 o
   2   7   1        360.07        451.18        26.03 o
   3   7   1       2732.17       2729.01        56.31 o
   4   7   1       2036.36       1990.44        78.20 o
   5   7   1       1499.05       1681.17       121.35 o
   6   7   1       1009.12       1092.30        50.75 o
   7   7   1        373.81        268.72        54.17 o
   8   7   1       2126.86       2354.83       146.21 o
   9   7   1        831.06        805.66        92.44 o
  10   7   1          7.19         29.05        59.79 o
  11   7   1       1067.13       1179.63        89.02 o
  12   7   1        447.16        628.56        79.56 o
 -11   8   1        329.47        316.78        75.02 o
 -10   8   1        302.49        340.03        71.00 o
  -9   8   1       1106.36       1142.05        84.87 o
  -8   8   1        136.07        127.07        58.01 o
  -7   8   1        274.54        361.59        60.16 o
  -6   8   1        415.55        460.96        62.57 o
  -5   8   1       2739.33       2687.95       110.91 o
  -4   8   1        754.56        787.74        44.05 o
  -3   8   1        868.19        954.07        38.05 o
  -2   8   1       2062.08       1968.55        55.70 o
  -1   8   1        886.10        824.66        70.05 o
   0   8   1       1898.97       1959.23        84.00 o
   1   8   1       6390.71       6440.98       156.30 o
   2   8   1       3004.41       3213.24        90.80 o
   3   8   1        940.67        957.31        37.03 o
   4   8   1        579.65        660.74        42.61 o
   5   8   1        523.75        571.68        41.72 o
   6   8   1        914.89       1050.22        72.86 o
   7   8   1        800.43        747.45        68.69 o
   8   8   1        223.86        227.81        61.58 o
   9   8   1        199.96        164.99        62.93 o
  10   8   1        532.83        576.80        76.61 o
  11   8   1        221.28        253.26        72.42 o
 -10   9   1        573.14        648.84       111.33 o
  -9   9   1        211.34        163.65        67.84 o
  -8   9   1        643.28        522.81        72.60 o
  -7   9   1        945.87        812.10        74.44 o
  -6   9   1       1426.95       1445.48       122.83 o
  -5   9   1        113.53        124.13        53.22 o
  -4   9   1         38.42         33.81        49.92 o
  -3   9   1        692.67        784.18        37.17 o
  -2   9   1        807.02        820.64        55.60 o
  -1   9   1        129.99        118.38        26.74 o
   0   9   1        498.60        579.17        42.11 o
   1   9   1         11.61         18.14        29.26 o
   2   9   1          2.46         23.47        44.69 o
   3   9   1       1973.76       1914.98        96.85 o
   4   9   1          2.68         53.45        49.75 o
   5   9   1        287.70        286.45        58.02 o
   6   9   1         91.18         95.50        56.86 o
   7   9   1          6.98         68.72        59.57 o
   8   9   1        299.95        331.39        69.53 o
   9   9   1        589.60        537.28        77.43 o
  10   9   1        143.95        139.87        72.88 o
  -8  10   1        211.33        364.43        89.89 o
  -7  10   1        996.50        979.30        84.86 o
  -6  10   1         27.25         58.46        58.74 o
  -5  10   1        172.75        321.60        64.41 o
  -4  10   1        277.10        315.96        85.61 o
  -3  10   1        764.29        723.72        66.39 o
  -2  10   1         20.71         46.89        49.58 o
  -1  10   1         34.15         61.99        29.34 o
   0  10   1        177.01        193.16        31.14 o
   1  10   1         23.80         41.99        43.79 o
   2  10   1        313.14        352.84        43.72 o
   3  10   1       1239.74       1320.33        84.17 o
   4  10   1        283.87        265.98        75.82 o
   5  10   1        219.74        194.95        60.50 o
   6  10   1        851.87        929.96        81.33 o
   7  10   1        615.99        770.79        90.24 o
   8  10   1          8.28         10.27        67.86 o
  -5  11   1         59.65        170.54        66.08 o
  -4  11   1       1310.51       1263.94       120.79 o
  -3  11   1          7.67         59.81        56.71 o
  -2  11   1         11.96         60.81        54.24 o
  -1  11   1        247.83        182.70        76.19 o
   0  11   1       1978.03       1740.01       134.02 o
   1  11   1          5.07         64.57        44.38 o
   2  11   1          1.36        -63.35        71.11 o
   3  11   1         44.05         49.67        59.22 o
   4  11   1        451.85        561.23        72.00 o
   5  11   1         22.02         39.37        64.15 o
 -16   0   2        256.94        259.41        95.92 o
 -14   0   2        292.17        464.84        55.95 o
 -12   0   2        778.52        782.20        55.42 o
 -10   0   2       3990.19       3516.11       248.81 o
  -8   0   2      21132.37      22174.45       592.67 o
  -6   0   2       1397.48        656.24        34.21 o
  -4   0   2      63454.69      65018.98      1390.59 o
  -2   0   2       3606.16       1489.13        32.43 o
   0   0   2      51260.19      48749.94       907.49 o
   2   0   2        364.67         -9.65         9.65 o
   4   0   2       1398.60       2867.99       100.95 o
   6   0   2        185.01        516.19        31.44 o
   8   0   2      13134.60      14823.48       400.50 o
  10   0   2        853.07        844.49        87.43 o
  12   0   2       7057.99       7065.81       212.87 o
  14   0   2        583.57        598.41        60.77 o
 -16   1   2         52.06         60.36       102.81 o
 -15   1   2       1161.86       1158.91        64.45 o
 -14   1   2        488.78        423.63        39.37 o
 -13   1   2         86.66        103.34        31.89 o
 -12   1   2        212.84        151.10        29.49 o
 -11   1   2       4715.05       4685.74       103.37 o
 -10   1   2        223.40        271.37        25.99 o
  -9   1   2       2110.86       2127.61        78.79 o
  -8   1   2        299.54        595.68        24.42 o
  -7   1   2       5747.98       6293.11       101.45 o
  -6   1   2      17351.55      18778.93       267.48 o
  -5   1   2         72.65         93.10         8.58 o
  -4   1   2       7738.72       5869.70        79.99 o
  -3   1   2         15.18         69.17         6.25 o
  -2   1   2      12214.49      15184.73       200.54 o
  -1   1   2       6491.11       7898.03       105.16 o
   0   1   2      19164.09      16338.89       215.40 o
   1   1   2       2356.34       2728.84        84.37 o
   2   1   2        134.68         59.67         4.74 o
   3   1   2       2848.97       3573.54        49.87 o
   4   1   2      17762.91      17125.04       227.41 o
   5   1   2       6776.00       8083.20       111.59 o
   6   1   2      17796.02      18604.71       285.80 o
   7   1   2        558.05        692.29        25.39 o
   8   1   2        778.40        722.10        28.04 o
   9   1   2         15.87          9.84        20.88 o
  10   1   2      10265.26      10432.69       205.28 o
  11   1   2       1073.55       1140.49        46.31 o
  12   1   2       1482.25       1490.99        55.49 o
  13   1   2        116.86        169.75        33.92 o
  14   1   2        105.87        188.94        42.69 o
  15   1   2       1342.41       1280.65        94.78 o
 -16   2   2        504.72        487.21       173.96 o
 -15   2   2          3.69        -51.87       203.42 o
 -14   2   2        934.48        997.98        76.03 o
 -13   2   2       1537.38       1309.25        53.66 o
 -12   2   2       2150.60       2114.94        77.72 o
 -11   2   2         90.22         72.56        25.45 o
 -10   2   2       8035.17       8185.42       171.69 o
  -9   2   2       1090.66       1015.23        31.98 o
  -8   2   2        229.90        337.04        16.93 o
  -7   2   2        129.87        169.06        12.20 o
  -6   2   2      22877.26      21681.80       412.00 o
  -5   2   2         73.00        127.15        10.62 o
  -4   2   2         23.19        158.57        16.95 o
  -3   2   2       5467.21       4801.60        76.08 o
  -2   2   2      11029.65       8569.40       114.26 o
  -1   2   2      10598.64      11393.20       151.32 o
   0   2   2      10041.71       9417.06       125.76 o
   1   2   2      27646.59      28270.16       372.61 o
   2   2   2        998.28       2636.82        56.50 o
   3   2   2      21356.25      23276.37       307.18 o
   4   2   2       2811.21       2447.29        36.42 o
   5   2   2      20995.26      21890.70       334.61 o
   6   2   2       1190.24       1131.52        26.04 o
   7   2   2        610.91        499.79        17.92 o
   8   2   2        678.15        650.88        24.52 o
   9   2   2       1546.13       1426.17        63.17 o
  10   2   2        854.27        893.41        39.68 o
  11   2   2         44.18         76.55        27.30 o
  12   2   2       1359.47       1487.78        55.17 o
  13   2   2          3.69          9.53        41.53 o
  14   2   2        917.32        828.28        53.36 o
  15   2   2        341.24        293.20       106.13 o
 -15   3   2        363.95        387.71        72.79 o
 -14   3   2          2.83         35.07        61.24 o
 -13   3   2        141.38        238.72        59.26 o
 -12   3   2        246.47        255.09        39.55 o
 -11   3   2       1270.74       1152.81        44.41 o
 -10   3   2        666.94        582.41        35.61 o
  -9   3   2       5685.25       5491.22        90.99 o
  -8   3   2        624.10        538.76        28.60 o
  -7   3   2          3.63         53.04        15.92 o
  -6   3   2       3844.23       3860.16        81.50 o
  -5   3   2      19209.16      20187.73       379.27 o
  -4   3   2      14932.27      14394.96       270.02 o
  -3   3   2      12735.12      15466.86       236.93 o
  -2   3   2       9712.45       9505.03       136.35 o
  -1   3   2        240.76         99.53         8.40 o
   0   3   2      17604.76      16680.49       275.84 o
   1   3   2       8388.02       9536.02       139.16 o
   2   3   2       3150.34       2739.02        40.64 o
   3   3   2       2399.99       3275.03        66.55 o
   4   3   2      18132.05      17433.28       330.14 o
   5   3   2        203.54        290.87        34.78 o
   6   3   2         12.72         39.28        15.62 o
   7   3   2       5053.73       5767.83       121.62 o
   8   3   2       4046.78       4240.23       119.31 o
   9   3   2       3775.63       3686.43        97.63 o
  10   3   2        216.44        297.42        26.17 o
  11   3   2          0.28          5.17        30.71 o
  12   3   2          8.58         -7.65        34.09 o
  13   3   2       1140.68       1163.16        79.81 o
  14   3   2          0.42         34.29        59.90 o
  15   3   2        338.12        449.52        73.34 o
 -15   4   2        761.20        674.34       129.47 o
 -14   4   2        488.00        502.45        75.03 o
 -13   4   2         47.48         49.55        61.05 o
 -12   4   2          5.35        -32.70        55.81 o
 -11   4   2          8.04         17.97        33.02 o
 -10   4   2       1331.98       1244.65        53.27 o
  -9   4   2         51.30         66.68        17.86 o
  -8   4   2          5.49         65.61        16.67 o
  -7   4   2        182.96        285.45        18.37 o
  -6   4   2         55.77         21.68        13.06 o
  -5   4   2       5230.20       5136.38       125.39 o
  -4   4   2        146.70        200.49        17.30 o
  -3   4   2       1398.75       2137.71        49.83 o
  -2   4   2       1296.78       1062.74        23.31 o
  -1   4   2       9400.95      10067.49       135.74 o
   0   4   2          1.00         42.85         9.53 o
   1   4   2       1093.96        902.10        21.68 o
   2   4   2        776.29       1157.50        37.97 o
   3   4   2        938.47        914.20        31.61 o
   4   4   2        240.50        154.17        25.28 o
   5   4   2      16192.29      16214.08       309.83 o
   6   4   2        868.06       1040.18        36.41 o
   7   4   2       2037.85       2053.14        53.64 o
   8   4   2       1296.38       1178.07        68.88 o
   9   4   2       2224.13       2142.42        70.00 o
  10   4   2          2.88         35.11        41.64 o
  11   4   2       1819.54       1726.99        68.33 o
  12   4   2         34.09        126.99        56.53 o
  13   4   2         79.12         92.16        62.59 o
  14   4   2          6.17        -23.91        81.15 o
 -14   5   2         44.71        161.54        73.15 o
 -13   5   2        107.15         53.60        66.22 o
 -12   5   2        362.14        408.23        67.80 o
 -11   5   2        756.41        819.42        71.86 o
 -10   5   2        140.02        197.26        55.19 o
  -9   5   2       1047.45       1055.35        48.95 o
  -8   5   2       1714.55       1526.25        61.11 o
  -7   5   2        238.82        278.06        40.00 o
  -6   5   2         27.01         91.58        27.38 o
  -5   5   2      11827.81      10864.24       210.12 o
  -4   5   2       1128.11        992.83        23.17 o
  -3   5   2         66.79        144.34        12.87 o
  -2   5   2       1833.65       2193.86        42.69 o
  -1   5   2      15720.00      14286.18       221.10 o
   0   5   2        314.66        251.89        15.12 o
   1   5   2        647.52        816.25        27.49 o
   2   5   2        158.96        201.98        22.31 o
   3   5   2      14801.33      14478.70       224.57 o
   4   5   2        228.91        301.31        22.00 o
   5   5   2       1382.43       1315.92        85.01 o
   6   5   2        121.56        193.99        32.82 o
   7   5   2        395.08        371.83        25.57 o
   8   5   2        432.54        534.49        37.44 o
   9   5   2       1973.95       1876.86       146.23 o
  10   5   2        227.91        217.86        35.46 o
  11   5   2        143.12        177.82        57.67 o
  12   5   2        292.42        325.39        64.74 o
  13   5   2         37.40         38.84        63.88 o
  14   5   2         74.91         31.83        87.41 o
 -14   6   2         26.40         31.42        75.60 o
 -13   6   2        160.71         25.19        69.88 o
 -12   6   2          1.63         44.53        65.33 o
 -11   6   2          2.65        -21.86        53.79 o
 -10   6   2         15.78         -5.20        53.23 o
  -9   6   2        259.77        314.17        56.33 o
  -8   6   2          4.94         64.29        47.58 o
  -7   6   2        581.64        574.88        35.57 o
  -6   6   2          2.50         15.27        19.46 o
  -5   6   2        588.58        569.25        26.89 o
  -4   6   2        104.04        115.87        13.02 o
  -3   6   2          9.55         54.58        15.07 o
  -2   6   2       2766.68       2483.75        51.62 o
  -1   6   2       3561.33       3528.42        67.98 o
   0   6   2        981.00       1064.64        38.55 o
   1   6   2       1062.83        877.03        29.78 o
   2   6   2      12795.37      13025.08       222.87 o
   3   6   2        726.32        717.49        26.73 o
   4   6   2       1014.48       1044.41        50.01 o
   5   6   2       2247.83       2103.25        69.03 o
   6   6   2       2389.44       2518.24       105.24 o
   7   6   2        987.72       1035.44        53.68 o
   8   6   2        159.15        233.56        35.97 o
   9   6   2       1130.73       1249.43        99.77 o
  10   6   2         14.82         -1.94        54.66 o
  11   6   2        442.74        476.88        67.94 o
  12   6   2         27.60          2.98        62.93 o
  13   6   2         13.11         17.03        69.25 o
 -13   7   2        742.20        707.88        87.72 o
 -12   7   2         81.26        121.81        94.53 o
 -11   7   2        334.10        426.72        72.23 o
 -10   7   2        979.48        913.63        77.59 o
  -9   7   2       2869.47       2675.13       119.17 o
  -8   7   2       1140.95       1177.71       108.50 o
  -7   7   2         19.47        121.57        50.50 o
  -6   7   2       1002.36        950.70        43.67 o
  -5   7   2       1956.91       2019.62        52.11 o
  -4   7   2         63.79         80.96        18.49 o
  -3   7   2        727.50        741.49        30.94 o
  -2   7   2        342.27        308.41        27.89 o
  -1   7   2        135.16        125.25        20.31 o
   0   7   2        742.76        860.73        42.88 o
   1   7   2        396.10        442.74        34.41 o
   2   7   2         94.51         90.81        19.21 o
   3   7   2       1066.79       1067.83        41.22 o
   4   7   2       1015.52       1089.95        35.74 o
   5   7   2       3351.03       3286.36       118.38 o
   6   7   2        519.80        615.87        86.96 o
   7   7   2       1029.09       1007.93        56.27 o
   8   7   2        486.06        502.50        62.79 o
   9   7   2        125.30         75.80        57.02 o
  10   7   2         74.89        132.74        61.71 o
  11   7   2         69.38        100.82        62.98 o
  12   7   2         86.30         60.26       139.74 o
 -11   8   2         66.64         18.12       116.48 o
 -10   8   2        942.95        840.32        80.60 o
  -9   8   2          6.46         13.21        58.50 o
  -8   8   2          4.37         22.56        56.24 o
  -7   8   2        207.40        264.85        57.52 o
  -6   8   2         30.44         29.91        50.06 o
  -5   8   2        424.61        480.15        47.85 o
  -4   8   2       1133.75       1078.08        39.79 o
  -3   8   2       2011.06       2061.34       102.34 o
  -2   8   2         10.09         19.97        23.69 o
  -1   8   2       2056.94       2008.63        54.46 o
   0   8   2       1693.01       1693.72        72.81 o
   1   8   2       7143.90       6925.44       149.78 o
   2   8   2        421.11        472.05        31.01 o
   3   8   2       2701.84       2764.99        84.63 o
   4   8   2        870.74        986.37       104.43 o
   5   8   2       4212.95       4449.37       119.22 o
   6   8   2         13.85         54.52        47.99 o
   7   8   2        193.96        218.96        58.61 o
   8   8   2       1203.94       1078.88        81.09 o
   9   8   2        309.07        378.25        68.60 o
  10   8   2        484.55        466.20        73.98 o
  11   8   2         18.26         -7.92        76.83 o
 -10   9   2         42.16        148.72        70.25 o
  -9   9   2        430.14        488.74        74.91 o
  -8   9   2        325.34        287.90        66.54 o
  -7   9   2        641.36        692.82        71.57 o
  -6   9   2       1659.40       1619.59       149.44 o
  -5   9   2        507.27        526.24        83.95 o
  -4   9   2         10.71         27.74        50.67 o
  -3   9   2          3.30         -4.86        30.24 o
  -2   9   2       2256.14       2200.54        62.39 o
  -1   9   2        115.05        135.81        26.78 o
   0   9   2       1291.49       1359.54        57.44 o
   1   9   2        116.58         99.55        31.72 o
   2   9   2        134.94        201.16        34.77 o
   3   9   2       1496.97       1566.37        67.21 o
   4   9   2        732.33        660.38        43.70 o
   5   9   2          4.22         13.22        52.15 o
   6   9   2       1448.33       1330.55        88.92 o
   7   9   2         57.11        131.36        61.77 o
   8   9   2        415.19        412.12        70.46 o
   9   9   2         18.18         24.39        68.10 o
  -8  10   2       1932.52       1831.69       115.03 o
  -7  10   2       1104.82       1024.62       131.09 o
  -6  10   2        261.21        299.55        64.77 o
  -5  10   2        301.36        321.72        63.99 o
  -4  10   2       2623.09       2348.17       249.70 o
  -3  10   2        966.71       1028.51        72.47 o
  -2  10   2         23.06         16.70        33.73 o
  -1  10   2        118.71        140.61        30.03 o
   0  10   2        909.47        983.32        44.34 o
   1  10   2          3.79          2.31        33.42 o
   2  10   2        976.97        864.43        91.50 o
   3  10   2         74.76         84.62        53.30 o
   4  10   2        523.90        490.64        64.98 o
   5  10   2        236.90        253.35       119.08 o
   6  10   2        141.38        159.00        73.59 o
   7  10   2        102.91         80.61       106.23 o
  -5  11   2          5.12         42.62        61.99 o
  -4  11   2        218.68        246.67        63.40 o
  -3  11   2        282.01        401.73        63.36 o
  -2  11   2        576.19        457.40        77.03 o
  -1  11   2         90.15        135.80        74.62 o
   0  11   2        304.77        326.60        50.29 o
   1  11   2        664.54        711.02        48.53 o
   2  11   2          0.34        -30.43        45.73 o
   3  11   2        439.30        657.54        95.57 o
   4  11   2       1209.25       1245.52        87.36 o
 -15   0   3        428.32        275.21        56.89 o
 -13   0   3        342.00        288.97        50.88 o
 -11   0   3       1901.31       1830.50        88.99 o
  -9   0   3        330.46        387.93        38.69 o
  -7   0   3        162.32         63.12        19.13 o
  -5   0   3       8629.29       7769.43       149.76 o
  -3   0   3      22773.74      18323.47       343.86 o
  -1   0   3       3227.28       1866.61        38.19 o
   1   0   3      50736.23      48605.68      1103.85 o
   3   0   3      30518.48      29646.99       553.14 o
   5   0   3      10608.50       9459.82       209.07 o
   7   0   3         44.74        223.31        31.30 o
   9   0   3        616.71        639.88        87.56 o
  11   0   3        510.33        542.18        67.52 o
  13   0   3          9.10         -5.62        47.39 o
  15   0   3         39.08        -71.43        71.43 o
 -16   1   3          1.99        -61.78        61.78 o
 -15   1   3         58.66          1.40        48.05 o
 -14   1   3        803.56        716.20        54.52 o
 -13   1   3       3692.86       3742.95        99.13 o
 -12   1   3        859.10        870.16        41.59 o
 -11   1   3         52.15         85.46        27.84 o
 -10   1   3        369.53        335.57        28.74 o
  -9   1   3       7694.53       7175.20       131.33 o
  -8   1   3       1299.19       1210.39        34.50 o
  -7   1   3       7853.08       8192.22       181.72 o
  -6   1   3        535.52        809.47        22.93 o
  -5   1   3        162.26         55.41        10.26 o
  -4   1   3       8463.97       9247.99       124.62 o
  -3   1   3         40.06         80.12         9.57 o
  -2   1   3       5492.42       6571.06        88.72 o
  -1   1   3        197.02         84.69        12.89 o
   0   1   3       5608.53       6464.66        86.91 o
   1   1   3         27.22        423.04        21.85 o
   2   1   3        631.81        799.94        14.99 o
   3   1   3       1337.54       2270.70        34.24 o
   4   1   3       7991.50       9156.94       144.91 o
   5   1   3        399.65        245.90        18.06 o
   6   1   3        200.57        288.72        16.61 o
   7   1   3        295.81        298.79        28.10 o
   8   1   3       3158.28       3393.95        67.22 o
   9   1   3        202.12        198.32        24.55 o
  10   1   3         29.85         63.54        25.88 o
  11   1   3       1864.12       1874.88        58.87 o
  12   1   3        175.96        185.37        32.24 o
  13   1   3       2596.03       2847.07        79.33 o
  14   1   3          0.04        -16.05        46.35 o
  15   1   3         14.92         41.21        45.26 o
 -16   2   3         11.39        -84.74        84.74 o
 -15   2   3         40.37         83.06        69.46 o
 -14   2   3         19.23        -16.00        43.68 o
 -13   2   3         14.33         14.32        41.42 o
 -12   2   3          6.23        -12.29        27.85 o
 -11   2   3       2710.65       2765.43        71.25 o
 -10   2   3        589.48        577.62        27.39 o
  -9   2   3       2691.13       2683.54        56.99 o
  -8   2   3       1948.70       1720.35        41.02 o
  -7   2   3      18851.46      17512.15       270.62 o
  -6   2   3       6437.00       6701.04       116.03 o
  -5   2   3        156.31        245.76        14.90 o
  -4   2   3       5825.79       4964.07       106.10 o
  -3   2   3      29512.27      27629.55       364.04 o
  -2   2   3       1140.15       1470.92        29.42 o
  -1   2   3      21389.90      20261.72       267.91 o
   0   2   3       9705.65       9098.99       121.92 o
   1   2   3       5804.26       4526.35        62.67 o
   2   2   3        808.67       1026.41        53.30 o
   3   2   3      28896.61      28987.05       382.64 o
   4   2   3       9245.21       9518.84       147.91 o
   5   2   3       3681.04       4783.47        77.51 o
   6   2   3       6613.37       7050.55       122.41 o
   7   2   3      15786.85      16124.15       272.61 o
   8   2   3       1684.94       1750.30        39.94 o
   9   2   3       2249.55       2359.76        58.85 o
  10   2   3       2498.20       2477.18        65.44 o
  11   2   3       1067.75       1202.00        48.96 o
  12   2   3        151.53        149.25        31.85 o
  13   2   3        933.68        900.13        53.13 o
  14   2   3          6.33         -5.00        41.55 o
  15   2   3        229.84        170.15        66.13 o
 -15   3   3         81.14         76.93        69.75 o
 -14   3   3        199.41        106.33        64.50 o
 -13   3   3         65.80        141.44        61.14 o
 -12   3   3        219.03        178.28        40.84 o
 -11   3   3       4010.27       3910.13        89.91 o
 -10   3   3       2887.98       2798.20        68.99 o
  -9   3   3          4.25        -11.02        16.73 o
  -8   3   3        989.60        910.13        35.93 o
  -7   3   3       7369.10       6874.18       225.09 o
  -6   3   3        194.87        368.13        21.60 o
  -5   3   3       1098.14       1815.95        43.60 o
  -4   3   3       8347.22       8595.22       164.14 o
  -3   3   3       9815.31       9113.15       154.95 o
  -2   3   3       6531.87       6148.78        84.15 o
  -1   3   3       1111.73        566.08        21.60 o
   0   3   3       2620.89       2854.78        44.84 o
   1   3   3       1604.59       1014.45        20.35 o
   2   3   3       3674.54       3165.65        49.29 o
   3   3   3      18697.90      19547.33       299.38 o
   4   3   3         23.60         99.67        31.07 o
   5   3   3        328.77        545.45        25.46 o
   6   3   3       1271.15       1129.09        72.57 o
   7   3   3       8964.73       9108.79       177.28 o
   8   3   3        293.95        330.18        21.04 o
   9   3   3         21.41         21.61        17.58 o
  10   3   3        256.08        225.83        20.58 o
  11   3   3       2063.98       2350.56        78.05 o
  12   3   3          4.13         -2.98        35.03 o
  13   3   3         31.74         47.64        39.07 o
  14   3   3         26.80         71.52        61.71 o
  15   3   3         10.25          0.58        67.98 o
 -15   4   3          8.81       -118.90       149.12 o
 -14   4   3        418.62        384.20        74.47 o
 -13   4   3        337.24        392.00        69.80 o
 -12   4   3       5201.24       4808.87       168.86 o
 -11   4   3         16.74         16.53        36.63 o
 -10   4   3         19.18         39.86        34.00 o
  -9   4   3       2282.28       2099.99        57.27 o
  -8   4   3       3613.77       3398.81       121.00 o
  -7   4   3       2696.77       2340.55        58.02 o
  -6   4   3       1203.06       1385.58        47.88 o
  -5   4   3       6156.82       6803.31       132.79 o
  -4   4   3         25.46        136.63        13.38 o
  -3   4   3       2534.52       2077.60        40.91 o
  -2   4   3       1935.30       2314.11        41.49 o
  -1   4   3         74.48        218.82        11.71 o
   0   4   3       7456.25       9361.07       135.54 o
   1   4   3       2545.45       2480.63        49.52 o
   2   4   3       1832.65       2218.03        46.44 o
   3   4   3        335.01        214.44        25.70 o
   4   4   3       4281.67       5488.38       128.13 o
   5   4   3        405.51        519.98        28.06 o
   6   4   3       1034.50       1040.76        61.88 o
   7   4   3       1160.17       1140.42        49.36 o
   8   4   3       2175.71       2072.71       138.38 o
   9   4   3        627.95        648.40        40.12 o
  10   4   3          2.63         38.01        31.96 o
  11   4   3        555.30        614.67        43.66 o
  12   4   3       2083.51       2207.84       107.16 o
  13   4   3         13.83         63.13        60.99 o
  14   4   3          7.87         17.68       103.47 o
 -14   5   3        101.25         90.78        72.31 o
 -13   5   3          6.58        -28.51        65.71 o
 -12   5   3          1.08         40.58        57.43 o
 -11   5   3         75.82         87.86        66.48 o
 -10   5   3        121.57        158.58        35.58 o
  -9   5   3        169.54        132.90        34.31 o
  -8   5   3       3658.07       3578.01       119.44 o
  -7   5   3        590.80        613.94        47.94 o
  -6   5   3       8967.14       8163.63       299.99 o
  -5   5   3       2239.66       2002.35        58.32 o
  -4   5   3       1968.84       2231.16        54.70 o
  -3   5   3        546.21        811.88        50.35 o
  -2   5   3      56862.95      56536.39       943.27 o
  -1   5   3       2231.01       2235.54        45.87 o
   0   5   3       2794.84       3331.91        71.45 o
   1   5   3        760.54        651.58        27.26 o
   2   5   3      32953.51      30950.10       518.35 o
   3   5   3        206.72        323.94        16.35 o
   4   5   3       1945.19       2061.10        64.74 o
   5   5   3        600.54        448.51        33.97 o
   6   5   3       6462.64       5761.63       140.70 o
   7   5   3        120.26         96.93        31.13 o
   8   5   3       6358.01       6330.97       157.65 o
   9   5   3        196.44        187.26        45.08 o
  10   5   3        815.67        702.50        57.36 o
  11   5   3          1.71        -48.65        54.91 o
  12   5   3        126.26        163.16        62.77 o
  13   5   3         38.86        127.74        65.60 o
  14   5   3       1418.01       1230.50        95.10 o
 -14   6   3        318.72        283.51        80.45 o
 -13   6   3          1.84        -45.62        68.99 o
 -12   6   3       1772.66       2018.59       113.70 o
 -11   6   3        694.55        713.13       151.59 o
 -10   6   3        166.53        143.05        57.08 o
  -9   6   3       2079.63       1784.96        91.94 o
  -8   6   3       2331.16       2264.58        74.02 o
  -7   6   3         38.08         38.28        29.86 o
  -6   6   3        305.70        305.55        31.90 o
  -5   6   3       5870.20       6094.49       153.35 o
  -4   6   3          3.43         58.89        15.12 o
  -3   6   3         11.32         55.27        14.42 o
  -2   6   3       2453.71       2648.82        55.76 o
  -1   6   3       1340.03       1278.96        34.63 o
   0   6   3       1521.57       1841.19        78.66 o
   1   6   3         37.40         67.38        18.80 o
   2   6   3         83.32        129.74        20.90 o
   3   6   3         61.97         68.60        17.08 o
   4   6   3        201.09        264.70        33.24 o
   5   6   3       1253.73       1339.83        59.15 o
   6   6   3       3834.95       3736.29       103.96 o
   7   6   3        129.32        124.36        34.32 o
   8   6   3        808.72        838.66        48.22 o
   9   6   3       1079.25        992.19        56.29 o
  10   6   3        184.49        181.15        58.43 o
  11   6   3         48.19         96.09        61.48 o
  12   6   3       1405.39       1511.27       166.00 o
  13   6   3         14.92         59.80        74.31 o
 -13   7   3         11.25        -15.78        73.28 o
 -12   7   3         89.30         69.70        81.24 o
 -11   7   3       1399.89       1297.20        91.18 o
 -10   7   3         24.99         35.42        58.27 o
  -9   7   3        538.40        481.23        96.84 o
  -8   7   3        709.36        865.36        71.17 o
  -7   7   3       1824.65       1789.89        65.11 o
  -6   7   3        343.89        430.95        33.12 o
  -5   7   3       2798.81       2694.93       201.40 o
  -4   7   3       2621.50       2438.32        58.56 o
  -3   7   3        448.31        604.44        25.28 o
  -2   7   3       1269.26       1270.26        39.73 o
  -1   7   3       2027.37       2122.74        54.13 o
   0   7   3         17.16         41.24        20.13 o
   1   7   3       2232.97       2326.45        88.33 o
   2   7   3       1483.22       1429.63        41.06 o
   3   7   3       1396.89       1364.77        66.56 o
   4   7   3         21.61         79.16        24.53 o
   5   7   3       5641.41       5592.67       161.36 o
   6   7   3       1461.98       1585.42       104.11 o
   7   7   3       3493.01       3401.16       101.51 o
   8   7   3        343.94        386.97        60.50 o
   9   7   3        360.51        407.93        64.73 o
  10   7   3        148.24        284.15        80.27 o
  11   7   3       1568.23       1474.49        96.67 o
  12   7   3         32.69         63.29        85.46 o
 -11   8   3        124.69         47.85        82.05 o
 -10   8   3         18.25          7.15        62.99 o
  -9   8   3        545.55        543.39        89.08 o
  -8   8   3        358.15        496.21        88.06 o
  -7   8   3        612.68        583.04        77.40 o
  -6   8   3        502.62        490.78        93.21 o
  -5   8   3       1172.82       1204.21        52.37 o
  -4   8   3       2353.27       2350.82        83.02 o
  -3   8   3       2113.19       2179.86        56.56 o
  -2   8   3         81.68        146.28        23.65 o
  -1   8   3        277.82        329.50        29.76 o
   0   8   3       4622.84       4784.71       102.19 o
   1   8   3       1307.14       1427.53        86.04 o
   2   8   3         16.39         56.36        25.95 o
   3   8   3       2724.85       2619.18        83.34 o
   4   8   3       2401.11       2679.76        85.35 o
   5   8   3        191.10        324.39        55.65 o
   6   8   3         16.45         47.18        36.61 o
   7   8   3        212.02        225.42        58.30 o
   8   8   3        164.64        229.18        60.08 o
   9   8   3       1428.19       1566.89       105.06 o
  10   8   3        132.56        116.51        67.70 o
  11   8   3         71.40        236.32        76.30 o
 -10   9   3        537.69        479.37        77.80 o
  -9   9   3        128.44        270.22        69.34 o
  -8   9   3        176.12        267.43        66.30 o
  -7   9   3        797.91        727.39        72.58 o
  -6   9   3        492.42        557.43        81.84 o
  -5   9   3        243.81        199.57        61.49 o
  -4   9   3          8.28          9.59        31.58 o
  -3   9   3        402.01        414.38        36.17 o
  -2   9   3        174.28        223.42        30.28 o
  -1   9   3        511.77        503.61        31.00 o
   0   9   3         35.57         11.30        25.68 o
   1   9   3        786.87        791.51        40.18 o
   2   9   3         19.59         65.27        38.57 o
   3   9   3        114.98        154.48        64.72 o
   4   9   3        199.37        205.01        38.97 o
   5   9   3        174.88        205.79        57.37 o
   6   9   3        402.52        514.56       115.48 o
   7   9   3         84.55        131.40        62.44 o
   8   9   3        299.35        399.65       135.52 o
   9   9   3          6.89         19.80        68.70 o
  -8  10   3          3.64          9.06        64.73 o
  -7  10   3        121.71         82.23        62.70 o
  -6  10   3        371.57        245.77        64.86 o
  -5  10   3        353.68        292.24        61.54 o
  -4  10   3        502.80        548.30        82.31 o
  -3  10   3        349.74        396.17        59.68 o
  -2  10   3        477.05        458.54        41.28 o
  -1  10   3        125.92        117.42        41.11 o
   0  10   3        770.72        770.32        72.45 o
   1  10   3       1175.08       1110.99        53.76 o
   2  10   3         16.92         14.45        32.58 o
   3  10   3        435.15        462.55        80.81 o
   4  10   3        223.05        323.58        62.43 o
   5  10   3        144.20        247.43        63.84 o
   6  10   3        636.40        684.08        76.58 o
   7  10   3         17.52        -17.17        66.69 o
  -4  11   3         71.01        114.24        60.10 o
  -3  11   3        112.18        155.00        58.29 o
  -2  11   3        143.75        218.94        83.56 o
  -1  11   3         42.86        -17.79        72.40 o
   0  11   3          1.96         -5.86        60.53 o
   1  11   3          4.01         11.43        44.79 o
   2  11   3        192.42        214.62        49.72 o
   3  11   3        106.50        -38.63        48.10 o
   4  11   3        567.85        374.44        90.00 o
 -16   0   4         53.77         15.09       100.79 o
 -14   0   4        405.25        408.64        58.42 o
 -12   0   4          7.06         -4.93        42.48 o
 -10   0   4       1920.56       1920.46       160.86 o
  -8   0   4       4853.01       5132.33       166.87 o
  -6   0   4         70.76        246.55        32.55 o
  -4   0   4        163.47        669.32        32.72 o
  -2   0   4         79.17        284.67        22.28 o
   0   0   4     100967.08     101645.51      1886.18 o
   2   0   4       5090.15       3837.91        75.48 o
   4   0   4      74765.55      80400.65      1720.79 o
   6   0   4      21587.84      22005.31       714.24 o
   8   0   4      16140.32      16495.88       446.90 o
  10   0   4      11537.32      11506.42       320.91 o
  12   0   4        334.25        323.88        50.39 o
  14   0   4       1261.22       1325.95        85.12 o
 -16   1   4         76.47         51.10       106.10 o
 -15   1   4        461.74        490.79        57.53 o
 -14   1   4        590.13        718.78        56.46 o
 -13   1   4         22.63        -15.54        33.16 o
 -12   1   4        251.84        194.99        32.99 o
 -11   1   4       2183.94       1980.48        60.95 o
 -10   1   4      10586.19      10071.47       200.66 o
  -9   1   4        228.33        251.19        21.50 o
  -8   1   4         16.89         72.50        18.21 o
  -7   1   4        290.87        386.20        35.32 o
  -6   1   4      23557.42      21654.39       308.21 o
  -5   1   4        335.16        342.54        16.13 o
  -4   1   4      11204.90       9694.29       144.39 o
  -3   1   4      11285.11      12695.76       172.29 o
  -2   1   4       6941.70       5439.88        81.45 o
  -1   1   4       7800.37       9105.46       121.97 o
   0   1   4      34910.21      31898.83       437.13 o
   1   1   4       2322.20       2577.94        36.98 o
   2   1   4       6526.71       8646.23       116.27 o
   3   1   4        785.58        922.64        29.24 o
   4   1   4       3085.21       2197.87        39.35 o
   5   1   4       2291.37       2967.47        56.84 o
   6   1   4       7396.37       7876.95       137.04 o
   7   1   4        935.20       1147.11        37.90 o
   8   1   4        189.12        219.38        20.89 o
   9   1   4         38.00         51.78        28.19 o
  10   1   4        444.09        482.91        37.22 o
  11   1   4       1201.45       1339.66        53.28 o
  12   1   4        256.06        142.95        38.28 o
  13   1   4          8.01        -38.54        38.54 o
  14   1   4        548.36        493.74        50.45 o
  15   1   4        110.06        173.26        49.26 o
 -16   2   4        605.98        629.88       130.23 o
 -15   2   4        145.50         65.34        66.35 o
 -14   2   4       1030.91        949.00        61.87 o
 -13   2   4        136.95         70.89        45.16 o
 -12   2   4         72.51         70.89        28.84 o
 -11   2   4        549.95        515.32        33.10 o
 -10   2   4       3778.76       3565.67        90.47 o
  -9   2   4       2457.83       2521.03        55.91 o
  -8   2   4         71.67         77.62        15.87 o
  -7   2   4        695.89        767.78        32.35 o
  -6   2   4       1542.48       1163.55        27.82 o
  -5   2   4      18085.60      17165.89       263.82 o
  -4   2   4        149.56        104.53         8.90 o
  -3   2   4      13340.20      13991.51       244.14 o
  -2   2   4         68.64        539.84        24.92 o
  -1   2   4      51776.62      54391.12       714.87 o
   0   2   4        280.20        825.56        33.58 o
   1   2   4      16634.91      17991.09       273.83 o
   2   2   4         45.19        116.86         8.61 o
   3   2   4        807.88        506.04        23.88 o
   4   2   4       1041.13       1106.51        25.61 o
   5   2   4        516.93        561.90        21.85 o
   6   2   4       1080.06        953.42        27.01 o
   7   2   4       1843.56       2354.68        67.71 o
   8   2   4         37.55         68.74        15.38 o
   9   2   4       2037.04       2120.84        50.74 o
  10   2   4        820.27        991.05        39.27 o
  11   2   4        247.14        277.41        26.89 o
  12   2   4        134.92        184.74        40.66 o
  13   2   4       1262.90       1175.85        63.73 o
  14   2   4        307.35        364.06        48.02 o
  15   2   4         73.62         84.70        66.51 o
 -15   3   4        266.48        241.04        72.74 o
 -14   3   4         22.70        -63.83        63.83 o
 -13   3   4         16.45        -44.24        44.64 o
 -12   3   4         49.45          9.75        40.90 o
 -11   3   4        332.44        358.32        43.37 o
 -10   3   4        320.27        272.47        22.99 o
  -9   3   4         18.68         61.87        32.27 o
  -8   3   4       1944.00       1958.11        95.85 o
  -7   3   4       1446.19       1788.93        49.21 o
  -6   3   4       2412.47       2231.70        54.10 o
  -5   3   4        464.25        416.60        25.17 o
  -4   3   4      21961.30      21365.93       399.75 o
  -3   3   4       1371.94       2020.51        39.18 o
  -2   3   4       2150.70       1538.20        27.71 o
  -1   3   4       9308.27      10415.01       140.43 o
   0   3   4      15096.92      13573.47       182.02 o
   1   3   4       2804.40       2677.79        43.40 o
   2   3   4       4173.40       3705.70        61.16 o
   3   3   4       4728.76       4689.37        86.13 o
   4   3   4       5811.27       4833.55       112.48 o
   5   3   4       4725.31       4358.90        79.10 o
   6   3   4       3288.44       3240.75        73.08 o
   7   3   4        147.56        180.17        13.38 o
   8   3   4          0.68         25.12        12.11 o
   9   3   4       6565.59       6567.97       139.88 o
  10   3   4         77.82         65.72        32.58 o
  11   3   4       1239.04       1231.97        59.58 o
  12   3   4        541.37        378.66        49.55 o
  13   3   4        464.58        387.87        45.72 o
  14   3   4          1.97         -8.25        63.58 o
 -15   4   4         13.66        -15.45       118.18 o
 -14   4   4         77.96        -27.45       105.93 o
 -13   4   4         93.11         93.08        65.06 o
 -12   4   4       2295.99       2116.80       131.50 o
 -11   4   4       1133.33       1098.50        57.05 o
 -10   4   4        717.31        712.86        47.48 o
  -9   4   4       1801.37       1661.49        67.13 o
  -8   4   4       5278.94       4982.39       127.38 o
  -7   4   4       5148.15       5107.68       106.94 o
  -6   4   4         11.86         54.92        16.05 o
  -5   4   4       6203.83       5775.08       115.33 o
  -4   4   4       3677.20       3495.61        73.62 o
  -3   4   4        200.40        231.33        12.36 o
  -2   4   4          6.11         74.89        12.92 o
  -1   4   4        276.09        170.84        12.26 o
   0   4   4         65.75         42.79        13.68 o
   1   4   4       6049.36       6473.46       103.98 o
   2   4   4         54.64         41.66        11.50 o
   3   4   4        374.26        629.73        33.28 o
   4   4   4         72.56         74.34        16.80 o
   5   4   4       3400.69       3551.09        92.73 o
   6   4   4       1882.12       1928.52        63.21 o
   7   4   4        462.25        565.83        48.33 o
   8   4   4        296.18        287.48        33.33 o
   9   4   4        170.52        242.12        36.53 o
  10   4   4        226.32        290.72        37.68 o
  11   4   4          0.83          9.55        35.91 o
  12   4   4          3.34        -30.45        64.57 o
  13   4   4        131.89         85.39        64.88 o
  14   4   4        359.12        477.18        80.64 o
 -14   5   4        392.32        422.39        80.60 o
 -13   5   4        674.69        632.66        79.45 o
 -12   5   4        123.38         -2.80        57.67 o
 -11   5   4        356.66        460.37        66.24 o
 -10   5   4       1186.86       1137.07        85.98 o
  -9   5   4       7781.10       6991.57       171.72 o
  -8   5   4        115.57        178.97        35.43 o
  -7   5   4       1684.47       1566.96        61.79 o
  -6   5   4       1525.89       1383.17        41.44 o
  -5   5   4       6781.78       6349.77       147.84 o
  -4   5   4         89.25        154.62        22.12 o
  -3   5   4        514.67        377.34        17.46 o
  -2   5   4        305.27        297.78        26.60 o
  -1   5   4         67.30        128.97        16.70 o
   0   5   4        139.95        146.53        14.90 o
   1   5   4       3874.84       3282.69        71.28 o
   2   5   4          0.65        114.33        17.12 o
   3   5   4        560.92        650.51        30.24 o
   4   5   4       1545.83       1311.11        98.75 o
   5   5   4       8688.37       8233.14       234.78 o
   6   5   4          4.04         42.62        29.85 o
   7   5   4       1130.05        947.99        49.41 o
   8   5   4       1517.44       1505.26        63.02 o
   9   5   4       1105.29       1022.03        54.13 o
  10   5   4         10.08         -2.80        36.18 o
  11   5   4          2.37         31.66        56.01 o
  12   5   4        368.97        418.65        81.89 o
  13   5   4          2.57         24.61        99.61 o
 -14   6   4         71.19        -74.87        74.87 o
 -13   6   4          1.20        -19.44        68.40 o
 -12   6   4        304.71        250.20        66.39 o
 -11   6   4        724.31        802.23        74.78 o
 -10   6   4        102.56         82.03        56.83 o
  -9   6   4        183.37        272.11        58.17 o
  -8   6   4         43.92         72.09        33.93 o
  -7   6   4       1544.03       1470.28        63.29 o
  -6   6   4       1285.94       1411.01        55.80 o
  -5   6   4       6156.40       5991.00       141.74 o
  -4   6   4         82.76        123.61        14.30 o
  -3   6   4         76.41        114.87        20.25 o
  -2   6   4       4445.88       4079.65        76.79 o
  -1   6   4       6074.66       5813.66       117.52 o
   0   6   4        256.33        344.21        22.56 o
   1   6   4        717.15        692.79        26.98 o
   2   6   4       3577.70       3480.94        77.13 o
   3   6   4        905.08        818.32        29.28 o
   4   6   4          8.95         -1.28        31.31 o
   5   6   4        992.75        969.56        50.71 o
   6   6   4         50.66         65.66        33.60 o
   7   6   4         16.97         14.05        44.82 o
   8   6   4         54.08         70.47        37.40 o
   9   6   4          9.31         26.68        38.74 o
  10   6   4        337.11        308.34        61.70 o
  11   6   4         65.37         33.32        61.24 o
  12   6   4        102.91        178.30        68.10 o
  13   6   4         44.87        140.86       103.48 o
 -13   7   4          2.55        -62.86        71.75 o
 -12   7   4        118.71         35.48        69.19 o
 -11   7   4        359.22        359.65        70.61 o
 -10   7   4        165.67         95.44        61.43 o
  -9   7   4        293.01        257.95        60.01 o
  -8   7   4          5.42         20.74        67.82 o
  -7   7   4         10.54         43.86        32.75 o
  -6   7   4        673.50        661.83        47.00 o
  -5   7   4       1006.07        950.63        43.85 o
  -4   7   4       1562.11       1577.96        72.22 o
  -3   7   4         58.17         56.78        19.13 o
  -2   7   4        150.32        158.06        21.32 o
  -1   7   4       4474.28       4558.72        97.00 o
   0   7   4       1193.10       1269.87        42.57 o
   1   7   4       2962.21       3073.81        71.29 o
   2   7   4         86.77        127.79        23.80 o
   3   7   4        689.93        702.74        44.08 o
   4   7   4        332.69        347.85        39.65 o
   5   7   4       2380.91       2562.38        84.64 o
   6   7   4        124.78        209.61        40.89 o
   7   7   4        104.46        167.97        41.85 o
   8   7   4        295.28        313.59        59.60 o
   9   7   4       2688.12       2769.83       123.57 o
  10   7   4        268.35        379.42        69.61 o
  11   7   4        636.35        730.04        81.85 o
  12   7   4        331.55        451.17       114.66 o
 -11   8   4         85.40         82.61       102.50 o
 -10   8   4       1083.67        994.67       166.51 o
  -9   8   4       2096.09       2074.61       118.28 o
  -8   8   4        795.19        609.85        69.30 o
  -7   8   4        139.96        183.11        80.05 o
  -6   8   4        292.41        292.16        35.23 o
  -5   8   4       3458.64       3458.90       137.10 o
  -4   8   4       1337.34       1279.30        65.16 o
  -3   8   4       1144.10       1162.11        42.29 o
  -2   8   4       1295.32       1235.33        44.08 o
  -1   8   4       4640.44       4765.10       102.32 o
   0   8   4        333.77        409.77        35.93 o
   1   8   4       2226.74       2206.42        59.38 o
   2   8   4       1022.93       1015.70        41.68 o
   3   8   4       1241.25       1390.74        90.09 o
   4   8   4        468.73        554.59        45.57 o
   5   8   4        444.32        498.00        60.63 o
   6   8   4         29.99         71.97        59.56 o
   7   8   4          4.05          1.10        55.39 o
   8   8   4        181.55        185.27        62.53 o
   9   8   4          0.84         94.15        77.68 o
  10   8   4          7.05         60.89        67.99 o
 -10   9   4        831.09        792.76       147.31 o
  -9   9   4         15.07         26.58        64.05 o
  -8   9   4         14.13        144.69        62.86 o
  -7   9   4         61.37         94.05        73.46 o
  -6   9   4        744.95        752.76        75.11 o
  -5   9   4        217.33        137.79        53.74 o
  -4   9   4        938.18        897.61        94.30 o
  -3   9   4         28.23         35.42        31.62 o
  -2   9   4          2.22         40.73        26.97 o
  -1   9   4          5.39         -7.62        25.47 o
   0   9   4       1122.25       1074.84        45.19 o
   1   9   4          6.03         29.50        26.87 o
   2   9   4        779.54        762.05        43.71 o
   3   9   4        328.22        361.92        38.46 o
   4   9   4          0.90         89.91        45.12 o
   5   9   4        100.24         87.49        55.61 o
   6   9   4       1066.90        895.83        76.74 o
   7   9   4         36.01          9.92        68.93 o
   8   9   4        246.99        284.59        66.27 o
   9   9   4         24.64         71.46        68.64 o
  -8  10   4       1152.52        706.26       122.64 o
  -7  10   4         84.97        127.08        63.74 o
  -6  10   4        142.38        107.22       118.09 o
  -5  10   4         73.10        125.21        65.80 o
  -4  10   4        289.57        248.77        94.71 o
  -3  10   4        195.37        187.37        75.40 o
  -2  10   4        265.15        250.67        65.28 o
  -1  10   4        265.62        384.44        68.08 o
   0  10   4       2054.87       1984.67        79.98 o
   1  10   4          7.90         21.24        34.32 o
   2  10   4        210.83        169.38        36.21 o
   3  10   4        131.64        112.31        37.16 o
   4  10   4       4818.96       4527.52       180.31 o
   5  10   4          5.27         66.88        79.32 o
   6  10   4         21.86          8.91        80.14 o
  -4  11   4        146.45        135.97        61.70 o
  -3  11   4       2226.13       1973.19       333.06 o
  -2  11   4          1.95         14.52        77.21 o
   0  11   4        205.48        238.95        63.84 o
   1  11   4        862.18        976.19        86.11 o
   2  11   4        479.32        337.97        53.42 o
   3  11   4         90.15        136.82        53.83 o
 -15   0   5       1032.69        956.90       118.84 o
 -13   0   5        664.88        632.37       113.57 o
 -11   0   5       1386.97       1413.58        77.34 o
  -9   0   5       2785.71       2500.99        94.47 o
  -7   0   5      32260.32      32649.34       709.09 o
  -5   0   5       2958.33       2577.91        67.59 o
  -3   0   5      84875.53      81116.56      1507.60 o
  -1   0   5       1034.81       1535.96        34.70 o
   1   0   5      58946.29      59035.21      1096.97 o
   3   0   5       1581.32       1753.87       214.41 o
   5   0   5       3372.44       2971.98        89.12 o
   7   0   5       2780.19       2974.44       137.76 o
   9   0   5         25.01         47.00        28.47 o
  11   0   5         69.37         45.20        33.87 o
  13   0   5          1.62         13.90        40.82 o
  15   0   5         14.32        -37.14        81.26 o
 -16   1   5          3.22        -70.12        70.12 o
 -15   1   5        100.41        107.39        52.71 o
 -14   1   5          1.47        -23.12        47.56 o
 -13   1   5       1006.05        969.98        47.43 o
 -12   1   5        514.16        476.93        37.58 o
 -11   1   5        306.51        304.32        33.64 o
 -10   1   5       1259.28       1213.93        49.54 o
  -9   1   5        149.15        170.64        22.91 o
  -8   1   5         69.19         66.66        23.84 o
  -7   1   5       2683.14       2286.96        95.19 o
  -6   1   5       2367.20       2522.91        53.17 o
  -5   1   5        413.25       1010.06        51.70 o
  -4   1   5       2540.39       3306.35        56.75 o
  -3   1   5       7689.89       6874.41        94.33 o
  -2   1   5       1227.46       1354.51        23.90 o
  -1   1   5        480.71        144.00         8.40 o
   0   1   5       7652.34       8742.60       117.45 o
   1   1   5      10022.67      10357.69       138.79 o
   2   1   5       1273.34       1507.88        39.45 o
   3   1   5       9555.76       8562.93       145.94 o
   4   1   5       4324.30       4719.52        88.98 o
   5   1   5          0.01         55.79        12.46 o
   6   1   5        498.24        664.02        30.52 o
   7   1   5       5015.47       4966.78       117.36 o
   8   1   5        206.89        279.58        22.83 o
   9   1   5       1772.35       1886.15        52.73 o
  10   1   5        342.52        401.62        28.70 o
  11   1   5        898.38       1162.37        60.83 o
  12   1   5        351.21        399.01        33.03 o
  13   1   5        748.52        781.81        53.77 o
  14   1   5          1.70        -43.41        51.93 o
 -16   2   5          5.18        -66.11        66.11 o
 -15   2   5        392.89        374.58        96.62 o
 -14   2   5         37.07        -34.76        48.70 o
 -13   2   5       1240.39       1272.76        66.86 o
 -12   2   5       1496.32       1355.69        68.40 o
 -11   2   5        555.29        602.19        35.77 o
 -10   2   5        282.98        226.68        28.13 o
  -9   2   5       2455.67       2243.75        52.59 o
  -8   2   5       4272.48       4095.34        78.91 o
  -7   2   5       1527.61       1116.73        59.19 o
  -6   2   5         63.18        168.42        15.62 o
  -5   2   5        197.79        158.83        13.60 o
  -4   2   5       2446.24       2182.79        40.65 o
  -3   2   5       5795.81       4427.78        72.19 o
  -2   2   5       3573.08       3053.41        45.29 o
  -1   2   5       2653.91       3435.93        49.92 o
   0   2   5        670.66        612.11        28.88 o
   1   2   5       1453.90       2913.88        54.55 o
   2   2   5      17474.71      16991.76       317.50 o
   3   2   5       5481.22       6386.54       110.49 o
   4   2   5        249.42        328.36        24.13 o
   5   2   5       3473.98       4719.36        96.71 o
   6   2   5       5284.15       5377.04       107.37 o
   7   2   5        238.87        326.69        18.37 o
   8   2   5         71.38         93.97        17.13 o
   9   2   5         18.18         28.00        20.60 o
  10   2   5         51.66         71.11        22.94 o
  11   2   5       2105.22       1873.35        71.92 o
  12   2   5         28.98         31.98        38.81 o
  13   2   5        264.77        350.96        53.75 o
  14   2   5          5.73         59.02        45.63 o
 -15   3   5        200.36        111.80        74.17 o
 -14   3   5        611.44        540.49        77.88 o
 -13   3   5        334.65        137.29        49.04 o
 -12   3   5        876.96        855.02        56.60 o
 -11   3   5        757.74        664.74        50.60 o
 -10   3   5        216.57        187.38        56.57 o
  -9   3   5         56.72         72.98        35.80 o
  -8   3   5       8131.39       8052.15       188.30 o
  -7   3   5         23.62         85.50        29.05 o
  -6   3   5         20.62         62.77        26.57 o
  -5   3   5       2309.46       1773.36        44.89 o
  -4   3   5      10269.04      10233.72       175.18 o
  -3   3   5       6364.54       6472.51       113.22 o
  -2   3   5       7538.01       7230.25       157.37 o
  -1   3   5       9920.64       8114.77       128.26 o
   0   3   5        164.48        151.39        17.37 o
   1   3   5      12703.31      12885.07       199.87 o
   2   3   5       3109.75       3278.55        60.96 o
   3   3   5      21250.41      20211.94       339.25 o
   4   3   5         97.06        176.66        12.81 o
   5   3   5       3077.61       3073.80        65.61 o
   6   3   5        269.08        394.73        24.30 o
   7   3   5       8773.85       9050.72       157.91 o
   8   3   5         75.24        139.12        19.00 o
   9   3   5         45.98         69.68        19.92 o
  10   3   5        203.58        102.11        35.39 o
  11   3   5        349.11        453.93        43.35 o
  12   3   5         47.09         56.24        40.31 o
  13   3   5        318.96        331.91        51.53 o
  14   3   5        107.46        104.13        67.94 o
 -15   4   5          1.15        -74.07        74.07 o
 -14   4   5        124.77         70.91        69.90 o
 -13   4   5       1592.48       1430.17        95.11 o
 -12   4   5         65.67         39.56        43.81 o
 -11   4   5       1044.90       1069.41        61.96 o
 -10   4   5          4.22         -1.20        38.37 o
  -9   4   5       3249.60       3083.39       126.02 o
  -8   4   5       2085.87       2111.34        71.57 o
  -7   4   5       3090.50       3093.92        85.73 o
  -6   4   5         63.13        169.19        27.40 o
  -5   4   5       2185.23       2161.09        62.74 o
  -4   4   5      10768.33      10959.02       195.34 o
  -3   4   5        330.11        208.63        13.47 o
  -2   4   5       3086.72       2825.08        55.19 o
  -1   4   5        472.40        707.82        27.84 o
   0   4   5       7578.25       8733.81       138.48 o
   1   4   5        576.56        448.89        20.88 o
   2   4   5       9442.68       9241.49       158.80 o
   3   4   5       1446.72       1464.80        33.25 o
   4   4   5       1212.52       1236.02        44.34 o
   5   4   5        189.57        235.90        17.93 o
   6   4   5       2645.26       2391.89        72.89 o
   7   4   5        479.68        433.29        35.35 o
   8   4   5       6698.18       6646.55       162.44 o
   9   4   5         55.57        130.27        34.85 o
  10   4   5        107.29         79.71        36.88 o
  11   4   5        503.74        474.11        45.60 o
  12   4   5       1151.09       1230.46       141.60 o
  13   4   5         28.21         11.96        63.33 o
  14   4   5        274.19        276.30       110.84 o
 -14   5   5         81.49         41.13        73.91 o
 -13   5   5          8.59        -30.64        66.46 o
 -12   5   5        645.08        715.31        77.52 o
 -11   5   5        833.98        752.93        83.15 o
 -10   5   5        681.23        699.81        49.84 o
  -9   5   5        257.95        257.99        40.69 o
  -8   5   5       1741.56       1729.61        79.49 o
  -7   5   5       1152.87       1069.98        51.57 o
  -6   5   5      14313.82      14128.08       314.20 o
  -5   5   5       1277.90       1250.89        47.91 o
  -4   5   5       2823.48       2379.73        53.46 o
  -3   5   5        458.59        500.34        30.25 o
  -2   5   5      16134.33      16012.94       272.63 o
  -1   5   5       2484.17       2432.26        50.79 o
   0   5   5        119.26        258.77        42.98 o
   1   5   5         15.86        119.40        16.37 o
   2   5   5         69.90        149.02        15.69 o
   3   5   5        935.57        932.87        44.18 o
   4   5   5        797.76       1084.01        47.62 o
   5   5   5        440.75        395.81        34.76 o
   6   5   5       3800.90       3511.77       118.31 o
   7   5   5         12.58         35.99        32.64 o
   8   5   5        480.42        488.25        41.40 o
   9   5   5         71.96        106.91        37.46 o
  10   5   5       3904.11       3297.06       315.01 o
  11   5   5        157.67        217.56        43.74 o
  12   5   5       1330.73       1457.41        98.75 o
  13   5   5         19.68        132.35        69.93 o
 -13   6   5        357.24        161.88        83.96 o
 -12   6   5          0.25         18.43        66.02 o
 -11   6   5        286.27        239.40        66.45 o
 -10   6   5          0.16         10.63        57.88 o
  -9   6   5       1737.97       1598.31        91.20 o
  -8   6   5        499.06        488.85        42.41 o
  -7   6   5        587.92        621.30        53.04 o
  -6   6   5        369.67        442.10        34.34 o
  -5   6   5        103.89         95.62        26.36 o
  -4   6   5       4612.59       4706.23        87.11 o
  -3   6   5        344.90        300.52        18.59 o
  -2   6   5       2686.36       2308.14        67.28 o
  -1   6   5       4353.57       4047.81        86.57 o
   0   6   5        529.23        590.59        27.81 o
   1   6   5       2632.74       2413.48        65.33 o
   2   6   5       6771.11       6418.83       115.57 o
   3   6   5       1996.94       2078.89        46.36 o
   4   6   5       3185.12       3180.49        69.15 o
   5   6   5       2266.67       2158.37        79.96 o
   6   6   5       1688.56       1587.64        74.07 o
   7   6   5         25.48         29.73        36.98 o
   8   6   5       2725.16       2734.40        90.62 o
   9   6   5         84.58        113.31        42.15 o
  10   6   5          0.76         67.73        68.18 o
  11   6   5         82.08         45.66        59.62 o
  12   6   5        455.93        464.23        77.52 o
 -12   7   5       1762.88       1880.55       252.81 o
 -11   7   5       1786.82       1596.44       105.48 o
 -10   7   5          0.03         21.66        78.71 o
  -9   7   5        332.88        388.45        64.84 o
  -8   7   5       5696.21       4944.03       304.60 o
  -7   7   5       1095.79       1162.57        65.40 o
  -6   7   5         86.64        125.27        31.39 o
  -5   7   5        232.31        300.78        35.62 o
  -4   7   5       2357.25       2251.57        61.87 o
  -3   7   5       1221.24       1266.68        41.70 o
  -2   7   5       1410.23       1319.26        43.38 o
  -1   7   5        655.26        654.18        30.73 o
   0   7   5         79.39         71.15        22.61 o
   1   7   5       5609.51       5470.45       114.45 o
   2   7   5       2551.20       2408.92        61.57 o
   3   7   5       2968.45       2802.35        68.29 o
   4   7   5         64.53        109.98        43.29 o
   5   7   5        897.79        828.59        60.42 o
   6   7   5        428.17        560.88        49.80 o
   7   7   5        945.72        879.07        55.69 o
   8   7   5          3.42         16.38        42.98 o
   9   7   5         75.00        164.56        60.79 o
  10   7   5         39.48         11.69        62.61 o
  11   7   5         37.30        142.80       119.52 o
 -11   8   5          0.39         -8.70        68.11 o
 -10   8   5        114.66        158.41        66.61 o
  -9   8   5         10.37         15.53        61.62 o
  -8   8   5        815.82        653.12       126.88 o
  -7   8   5        750.42        683.23        92.15 o
  -6   8   5        348.89        421.83        53.12 o
  -5   8   5        927.55       1016.07        48.84 o
  -4   8   5       2180.77       2124.24        76.40 o
  -3   8   5        176.18        173.38        24.70 o
  -2   8   5       1957.76       2065.86        57.01 o
  -1   8   5       1034.07       1065.06        42.34 o
   0   8   5         34.75         96.63        25.46 o
   1   8   5       1499.81       1431.23        48.44 o
   2   8   5       2560.14       2633.41        67.61 o
   3   8   5        535.63        570.07        41.02 o
   4   8   5         87.69        117.50        63.77 o
   5   8   5       3493.88       3394.94       125.71 o
   6   8   5       1056.07       1137.66        75.81 o
   7   8   5        301.84        297.97        62.79 o
   8   8   5         38.43        -28.73        59.99 o
   9   8   5        578.34        568.65        76.29 o
  10   8   5        201.90        305.65        74.41 o
  -9   9   5         21.00         23.53       133.36 o
  -8   9   5         81.22        112.23       100.24 o
  -7   9   5         37.97         71.54        78.46 o
  -6   9   5        338.63        316.44       104.51 o
  -5   9   5       1290.96       1162.15       107.20 o
  -4   9   5        141.35        199.90        34.17 o
  -3   9   5        513.62        415.80        38.28 o
  -2   9   5        422.26        367.74        37.49 o
  -1   9   5        917.23        860.71        38.94 o
   0   9   5        144.35        147.79        28.63 o
   1   9   5        396.22        411.36        38.74 o
   2   9   5        316.31        261.21        37.12 o
   3   9   5        623.50        621.29        44.17 o
   4   9   5          5.78         47.73        45.25 o
   5   9   5         16.97         -2.23        38.03 o
   6   9   5        145.73        183.24        79.77 o
   7   9   5        709.59        476.73        93.82 o
   8   9   5          1.87         65.32        67.28 o
  -7  10   5        395.83        404.51        69.95 o
  -6  10   5        639.76        619.46       125.75 o
  -5  10   5         39.95         97.88        57.13 o
  -4  10   5          5.68        100.52        75.95 o
  -3  10   5       1691.03       1644.08        66.44 o
  -2  10   5         37.07         78.56        36.28 o
  -1  10   5         42.56         43.95        43.19 o
   0  10   5        525.35        590.41        43.42 o
   1  10   5       1159.31       1292.85        61.65 o
   2  10   5          0.06         56.81        38.03 o
   3  10   5          4.34        -25.33        37.57 o
   4  10   5        105.74         90.33        49.93 o
   5  10   5         99.84        145.55        57.11 o
   6  10   5         53.34        100.13        56.22 o
  -3  11   5        134.75         -7.13        80.27 o
  -1  11   5          0.78        -32.49        50.18 o
   0  11   5        775.19        825.57        80.94 o
   1  11   5        423.89        463.04        54.56 o
 -16   0   6         49.53        -68.45       108.97 o
 -14   0   6         85.83         20.65        54.79 o
 -12   0   6       1267.75       1073.25        70.36 o
 -10   0   6         20.25        -31.10        41.00 o
  -8   0   6       5127.09       4784.93       146.46 o
  -6   0   6        105.70        235.43        29.47 o
  -4   0   6      55601.92      55760.55      1368.63 o
  -2   0   6       1460.99       1477.22        42.63 o
   0   0   6      70873.35      67133.07      1247.45 o
   2   0   6       1468.22       1533.87        41.89 o
   4   0   6      31940.12      31430.63       831.14 o
   6   0   6      11584.71      13121.40       354.35 o
   8   0   6         37.65         83.09        30.07 o
  10   0   6        598.52        718.03        80.87 o
  12   0   6       2434.43       2270.76        89.40 o
  14   0   6        186.45         76.33        78.93 o
 -16   1   6        558.79        576.39        84.57 o
 -15   1   6         56.65        -51.80        51.80 o
 -14   1   6       1372.92       1418.66        73.76 o
 -13   1   6         41.86        -26.50        44.77 o
 -12   1   6        884.09        817.50        44.95 o
 -11   1   6       1149.57       1070.85        48.01 o
 -10   1   6       6378.18       5701.38       124.17 o
  -9   1   6       3838.68       3661.85       182.14 o
  -8   1   6         85.52         64.05        19.98 o
  -7   1   6       9579.07      10508.33       183.50 o
  -6   1   6       2559.15       1998.72        46.38 o
  -5   1   6       1773.18       1601.22        39.15 o
  -4   1   6        203.61        343.53        17.92 o
  -3   1   6      14935.88      17095.16       289.19 o
  -2   1   6       2145.25       3748.10        62.83 o
  -1   1   6       1211.12       1982.06        56.52 o
   0   1   6        679.99        850.69        37.59 o
   1   1   6         21.82         62.52        10.67 o
   2   1   6       2681.75       3571.58        64.64 o
   3   1   6        430.21        531.28        33.70 o
   4   1   6       1379.71       1446.93        37.10 o
   5   1   6       1783.89       1756.05        39.04 o
   6   1   6          6.72         39.02        15.97 o
   7   1   6       1179.52       1334.66        53.96 o
   8   1   6       1631.13       1657.79        46.03 o
   9   1   6        189.41        201.41        23.16 o
  10   1   6       1780.08       2072.03        56.35 o
  11   1   6        741.05        823.02        38.28 o
  12   1   6         11.53         40.20        33.34 o
  13   1   6        219.61        225.88        40.09 o
  14   1   6       1298.39       1461.91        90.91 o
 -15   2   6         89.75        -55.27        55.27 o
 -14   2   6         36.68        -48.66        48.66 o
 -13   2   6        429.53        384.64        52.48 o
 -12   2   6         52.20         55.98        57.83 o
 -11   2   6        254.24        192.00        30.95 o
 -10   2   6       2954.12       2811.87        84.97 o
  -9   2   6       7353.13       7410.65       142.22 o
  -8   2   6         16.06         40.24        17.95 o
  -7   2   6        489.26        546.04        25.03 o
  -6   2   6      20985.02      21929.42       371.20 o
  -5   2   6      14999.31      15453.32       263.12 o
  -4   2   6         30.18        167.97        15.20 o
  -3   2   6       2401.63       3162.88        60.50 o
  -2   2   6      11119.62      11030.47       188.67 o
  -1   2   6        296.87        226.44        25.92 o
   0   2   6      14039.28      12350.63       191.68 o
   1   2   6        762.19        654.69        32.59 o
   2   2   6        413.82        706.08        27.89 o
   3   2   6       1735.91       2213.26        57.43 o
   4   2   6      10547.15      10010.18       170.98 o
   5   2   6       6843.96       6911.67       144.25 o
   6   2   6        964.74       1046.45        49.54 o
   7   2   6       2308.75       2440.49        51.01 o
   8   2   6        383.38        392.32        33.52 o
   9   2   6       3965.91       4121.47        89.32 o
  10   2   6        955.03       1069.07        50.80 o
  11   2   6          0.26         58.34        32.17 o
  12   2   6         36.43         42.80        34.87 o
  13   2   6        577.00        629.80        46.77 o
  14   2   6         32.09          7.31        45.06 o
 -15   3   6         14.72        -68.88        68.88 o
 -14   3   6          3.33         23.63        66.89 o
 -13   3   6          3.60        -48.54        48.54 o
 -12   3   6         89.00         93.07        45.65 o
 -11   3   6        228.41        293.58        46.61 o
 -10   3   6        610.54        619.77        61.09 o
  -9   3   6        108.82         97.69        39.77 o
  -8   3   6        784.70        843.20        46.24 o
  -7   3   6         17.09         58.34        41.62 o
  -6   3   6       7393.18       6476.39       115.64 o
  -5   3   6       6089.21       5879.23       105.32 o
  -4   3   6        713.01        764.65        24.54 o
  -3   3   6        777.18        782.50        35.52 o
  -2   3   6      30403.58      28130.66       472.69 o
  -1   3   6      10489.45       9906.36       170.75 o
   0   3   6         29.18        135.90        15.65 o
   1   3   6       5506.57       5125.90        91.87 o
   2   3   6       4613.50       3797.41        70.47 o
   3   3   6        203.88        178.55        14.22 o
   4   3   6       1685.08       1872.50        40.43 o
   5   3   6      10042.95      10641.85       182.89 o
   6   3   6       1561.93       1516.92        37.54 o
   7   3   6       3006.97       3073.81       102.42 o
   8   3   6        773.12        820.90        40.03 o
   9   3   6        493.09        526.84        30.16 o
  10   3   6        583.25        638.49        52.72 o
  11   3   6        921.95        740.03        58.31 o
  12   3   6         34.76         35.19        47.57 o
  13   3   6        442.65        283.60        56.10 o
  14   3   6         18.15         46.56        89.25 o
 -15   4   6        715.71        692.51        89.00 o
 -14   4   6        456.69        539.73        81.07 o
 -13   4   6        128.42         -5.32        66.04 o
 -12   4   6        761.80        786.38        59.01 o
 -11   4   6       3834.63       3478.05       107.66 o
 -10   4   6        534.62        543.13        47.08 o
  -9   4   6        223.89        229.49        40.74 o
  -8   4   6        386.43        459.24        40.26 o
  -7   4   6       3245.51       3138.72        89.21 o
  -6   4   6        109.44        249.12        36.82 o
  -5   4   6        301.46        294.54        28.13 o
  -4   4   6       1286.22       1173.16        31.03 o
  -3   4   6        848.43       1418.04        47.30 o
  -2   4   6        165.47        161.71        14.90 o
  -1   4   6        144.36        185.66        15.97 o
   0   4   6        150.29        300.24        26.47 o
   1   4   6       3122.59       3477.04        66.20 o
   2   4   6        489.65        453.04        22.21 o
   3   4   6       1328.28       1336.27        33.56 o
   4   4   6        395.19        446.79        20.10 o
   5   4   6        274.82        323.84        42.20 o
   6   4   6       1884.21       1778.77        60.24 o
   7   4   6         12.39         49.01        22.37 o
   8   4   6        870.89        978.15        60.66 o
   9   4   6       2022.77       2054.22        75.52 o
  10   4   6        419.38        488.21        50.09 o
  11   4   6       1010.77        889.27        54.49 o
  12   4   6          0.42         48.18        43.69 o
  13   4   6        214.57        252.67        69.05 o
 -14   5   6        195.04         27.84        74.51 o
 -13   5   6        464.71        311.56        74.08 o
 -12   5   6          1.91        -29.25        62.82 o
 -11   5   6          0.89         15.43        43.22 o
 -10   5   6        181.86        161.39        42.79 o
  -9   5   6         53.88         38.02        46.56 o
  -8   5   6        218.93        231.66        39.39 o
  -7   5   6        106.32        100.87        33.93 o
  -6   5   6          3.36         35.59        28.95 o
  -5   5   6       2194.51       1948.14        62.65 o
  -4   5   6        321.50        320.04        26.73 o
  -3   5   6        866.56        807.33        31.65 o
  -2   5   6        380.14        325.93        18.47 o
  -1   5   6      16000.21      15309.36       292.30 o
   0   5   6        300.43        467.13        24.34 o
   1   5   6       2785.66       2624.23        54.95 o
   2   5   6       1506.77       1467.11        37.38 o
   3   5   6      12221.53      11427.85       219.29 o
   4   5   6       1433.43       1385.91        39.16 o
   5   5   6       1130.90       1194.77        37.68 o
   6   5   6        387.50        356.88        38.19 o
   7   5   6       1825.72       1766.77        79.84 o
   8   5   6        188.58        214.57        38.51 o
   9   5   6        165.97        199.13        41.38 o
  10   5   6          1.94         34.47        41.28 o
  11   5   6          8.40         43.50        43.34 o
  12   5   6          6.23         32.22        64.57 o
 -13   6   6          9.05         10.38        72.45 o
 -12   6   6        200.26        138.91        69.58 o
 -11   6   6       1381.77       1569.73       104.64 o
 -10   6   6         52.59         26.56        56.14 o
  -9   6   6        241.98        299.20        50.73 o
  -8   6   6        802.58        818.52        49.35 o
  -7   6   6        566.77        628.68        42.30 o
  -6   6   6        163.20        187.62        32.00 o
  -5   6   6       1682.26       1640.04        58.89 o
  -4   6   6       1002.05        844.54        38.68 o
  -3   6   6       1095.81       1216.80        38.78 o
  -2   6   6        434.62        520.72        40.47 o
  -1   6   6         28.31         50.34        20.33 o
   0   6   6       1618.98       1444.43        44.32 o
   1   6   6        194.14        234.45        23.38 o
   2   6   6        545.26        580.80        25.42 o
   3   6   6        820.47        881.78        57.50 o
   4   6   6       1161.52       1112.21        38.49 o
   5   6   6        268.08        250.84        33.76 o
   6   6   6       1625.86       1413.57        59.46 o
   7   6   6        122.51        177.06        46.72 o
   8   6   6         16.13         75.12        47.53 o
   9   6   6        415.80        551.90        54.20 o
  10   6   6        132.70        170.48        63.50 o
  11   6   6          7.68        120.53        67.32 o
  12   6   6        222.32        261.75        73.15 o
 -12   7   6         34.02         52.62        71.48 o
 -11   7   6         80.12         69.45        67.05 o
 -10   7   6        136.83        133.59        65.18 o
  -9   7   6       1514.92       1310.52       122.03 o
  -8   7   6       1203.15       1080.17        67.51 o
  -7   7   6          3.89         28.31        36.21 o
  -6   7   6         44.43         78.85        33.33 o
  -5   7   6       2847.73       2853.89        83.35 o
  -4   7   6       2212.95       2105.66        55.57 o
  -3   7   6        142.54        173.39        23.16 o
  -2   7   6        542.03        572.33        31.30 o
  -1   7   6       2317.81       2266.73        59.69 o
   0   7   6        742.71        819.73        60.25 o
   1   7   6       2163.62       2159.25        58.37 o
   2   7   6         21.42         40.23        23.62 o
   3   7   6          9.65         11.93        23.03 o
   4   7   6        448.33        391.76        37.28 o
   5   7   6       5047.45       4910.29       128.28 o
   6   7   6         37.94         97.16        48.47 o
   7   7   6        732.88        537.93       118.18 o
   8   7   6       1234.15       1159.99        73.80 o
   9   7   6        483.45        544.62        94.28 o
  10   7   6         74.39        184.32        90.29 o
  11   7   6        359.72        250.58       119.99 o
 -11   8   6          6.85         11.13        69.37 o
 -10   8   6         53.99        109.78        67.87 o
  -9   8   6        728.84        552.62       138.26 o
  -8   8   6       1375.75       1130.61       233.45 o
  -7   8   6          0.59         57.68        74.47 o
  -6   8   6        186.50        238.05        37.61 o
  -5   8   6        852.58        971.93        49.19 o
  -4   8   6        310.49        312.05        36.25 o
  -3   8   6        140.03         97.80        31.86 o
  -2   8   6       1898.58       1909.47        55.45 o
  -1   8   6        690.92        815.48        36.91 o
   0   8   6        496.24        473.18        31.16 o
   1   8   6       1053.68       1181.84        46.41 o
   2   8   6        480.71        474.78        39.85 o
   3   8   6         85.92        156.22        35.69 o
   4   8   6        281.61        323.57        75.88 o
   5   8   6       2289.80       2309.18        81.18 o
   6   8   6         23.48         26.92        39.45 o
   7   8   6        124.95        113.24        42.29 o
   8   8   6          6.91        107.93        81.28 o
   9   8   6        526.01        596.49       102.48 o
  -9   9   6        935.53        997.28        86.37 o
  -8   9   6        313.33        295.45        90.91 o
  -7   9   6        376.32        272.47       141.62 o
  -6   9   6        162.77        208.84        75.76 o
  -5   9   6       1281.59       1469.00        63.86 o
  -4   9   6        528.22        458.90        39.89 o
  -3   9   6         83.16         71.73        34.84 o
  -2   9   6       1444.82       1333.50        60.14 o
  -1   9   6        327.24        370.67        31.97 o
   0   9   6          1.65         17.61        28.53 o
   1   9   6        192.00        179.88        36.19 o
   2   9   6       2957.22       2862.41        88.66 o
   3   9   6        815.54        785.50        49.16 o
   4   9   6        618.24        556.98        47.02 o
   5   9   6        191.80        264.00        43.75 o
   6   9   6        137.80         85.70        51.15 o
   7   9   6          0.36         26.48        86.92 o
  -7  10   6        225.24        331.37        70.82 o
  -6  10   6        189.05        130.71        62.56 o
  -5  10   6         59.91         89.00        75.34 o
  -4  10   6       1237.61       1375.12        85.23 o
  -3  10   6        784.04        913.50        54.52 o
  -2  10   6         56.96        117.47        38.25 o
  -1  10   6          6.98         24.80        43.74 o
   0  10   6       3071.44       2966.00       113.03 o
   1  10   6        198.20        227.80        40.07 o
   2  10   6         67.60         44.17        38.90 o
   3  10   6        253.29        332.80        44.38 o
   4  10   6       1324.71       1289.15        82.47 o
   5  10   6          4.84         50.79        53.19 o
 -15   0   7        214.34          0.42       106.04 o
 -13   0   7        336.56        447.65        89.41 o
 -11   0   7       1437.96       1348.77        79.75 o
  -9   0   7       1211.10       1175.38       121.61 o
  -7   0   7      14423.49      15653.16       425.71 o
  -5   0   7         66.45         31.23        31.19 o
  -3   0   7       7061.41       7006.96       331.57 o
  -1   0   7       2687.19       1529.75        55.39 o
   1   0   7       6230.06       8048.73       219.36 o
   3   0   7       4445.95       3730.34       108.73 o
   5   0   7       8501.01       9404.34       257.22 o
   7   0   7       2341.30       2532.00        84.94 o
   9   0   7        842.47        897.56       148.49 o
  11   0   7       1117.82       1225.16        66.54 o
  13   0   7        192.42        213.46        79.03 o
 -15   1   7          1.30        -68.44        68.44 o
 -14   1   7        604.46        572.21        56.91 o
 -13   1   7        570.99        654.23        96.17 o
 -12   1   7        162.90        198.97        36.40 o
 -11   1   7        380.37        484.67        59.78 o
 -10   1   7       3989.84       3841.63       107.31 o
  -9   1   7       6568.54       6522.65       136.82 o
  -8   1   7         24.75         21.93        27.73 o
  -7   1   7       6045.56       5382.04       100.58 o
  -6   1   7       2613.66       2786.58        59.12 o
  -5   1   7       3804.72       3684.17        72.18 o
  -4   1   7        545.49        638.81        25.03 o
  -3   1   7       4133.94       2541.61        51.45 o
  -2   1   7        266.95        307.60        23.18 o
  -1   1   7       1266.79       1770.68        43.02 o
   0   1   7       1700.89       1785.35        42.35 o
   1   1   7       3363.48       2295.39        82.03 o
   2   1   7       2339.01       2750.89        58.89 o
   3   1   7       6136.33       5792.35       114.49 o
   4   1   7        510.94        615.86        26.49 o
   5   1   7         22.94         68.27        16.57 o
   6   1   7        237.96        308.86        22.95 o
   7   1   7       2542.49       2591.70        61.03 o
   8   1   7       1187.61       1234.40        54.72 o
   9   1   7        415.14        397.84        27.34 o
  10   1   7        161.69        177.54        25.40 o
  11   1   7         44.10         10.08        26.46 o
  12   1   7        104.91        128.87        36.36 o
  13   1   7          2.33         -8.91        38.62 o
  14   1   7        141.76        120.30        59.28 o
 -15   2   7        267.63        218.80        59.95 o
 -14   2   7        234.98        138.13        54.07 o
 -13   2   7       1120.28       1067.26        68.73 o
 -12   2   7        316.89        189.88        47.66 o
 -11   2   7         18.24         19.49        36.67 o
 -10   2   7         19.77          2.23        31.78 o
  -9   2   7       1227.31       1013.88        43.90 o
  -8   2   7        278.79        266.78        22.11 o
  -7   2   7        448.32        437.06        23.36 o
  -6   2   7       4855.96       4870.77        91.02 o
  -5   2   7       1406.54        990.31        31.76 o
  -4   2   7       1488.60       1289.97        34.37 o
  -3   2   7       4729.42       5280.95        95.69 o
  -2   2   7      15890.24      16380.49       278.12 o
  -1   2   7        704.98        385.90        19.80 o
   0   2   7      10998.60      11186.72       214.08 o
   1   2   7        810.15       1009.91        31.72 o
   2   2   7      10679.53      10953.98       209.74 o
   3   2   7       4862.86       4571.06        82.78 o
   4   2   7        809.34        777.53        35.59 o
   5   2   7        197.57        270.13        19.94 o
   6   2   7        225.55        258.31        20.63 o
   7   2   7       9285.40       9384.87       183.58 o
   8   2   7        132.96        168.69        22.24 o
   9   2   7        690.48        809.66        35.46 o
  10   2   7        854.16        757.32        48.06 o
  11   2   7       1501.77       1681.48        66.99 o
  12   2   7        225.35        207.46        64.45 o
  13   2   7       1074.25       1047.55        58.43 o
 -15   3   7         20.25        -69.50        69.50 o
 -14   3   7        621.14        547.59        85.82 o
 -13   3   7        483.09        441.28        64.91 o
 -12   3   7       2198.85       2255.01        93.60 o
 -11   3   7         99.11        136.01        44.96 o
 -10   3   7          9.90        -23.47        49.02 o
  -9   3   7          0.93         -8.22        22.38 o
  -8   3   7       1294.23       1201.08        60.20 o
  -7   3   7      10019.89       9686.37       170.26 o
  -6   3   7       1594.68       1611.39        40.26 o
  -5   3   7       5779.86       5841.94       106.00 o
  -4   3   7        139.63        164.84        15.81 o
  -3   3   7      32129.98      30764.75       517.03 o
  -2   3   7         56.13        173.92        16.09 o
  -1   3   7      16215.03      16682.76       316.92 o
   0   3   7        766.38        814.75        31.98 o
   1   3   7      18318.81      17125.65       324.88 o
   2   3   7        573.21        537.83        21.76 o
   3   3   7       1783.86       1572.71        41.11 o
   4   3   7       1408.58       1479.96        36.46 o
   5   3   7        966.62        965.53        35.74 o
   6   3   7       1050.28       1052.42        33.81 o
   7   3   7          0.44         29.53        22.74 o
   8   3   7         14.99          5.25        21.04 o
   9   3   7        620.36        520.19        38.50 o
  10   3   7          8.31        -19.54        32.68 o
  11   3   7        191.76        141.06        37.24 o
  12   3   7        392.98        416.41        44.04 o
  13   3   7         41.61         47.03        42.71 o
 -14   4   7          2.34        -68.58        68.58 o
 -13   4   7        533.08        534.22        77.25 o
 -12   4   7       2088.83       1918.07        85.23 o
 -11   4   7         25.02        -20.58        43.74 o
 -10   4   7          5.04         -1.84        50.68 o
  -9   4   7        109.12        139.82        41.33 o
  -8   4   7      11415.32      11280.27       259.48 o
  -7   4   7       2273.29       2303.21        75.88 o
  -6   4   7          7.58         20.34        20.76 o
  -5   4   7        162.23        259.57        21.22 o
  -4   4   7      11628.30      11868.09       204.60 o
  -3   4   7        255.79        263.74        17.63 o
  -2   4   7       2241.73       2013.24        45.70 o
  -1   4   7        190.31        261.32        24.20 o
   0   4   7       1831.20       2301.71        85.69 o
   1   4   7         84.36         93.36        20.15 o
   2   4   7       3434.24       3118.10        61.96 o
   3   4   7        106.39        134.70        17.14 o
   4   4   7       6557.89       6414.02       114.69 o
   5   4   7        373.17        407.51        23.60 o
   6   4   7        550.74        539.69        28.81 o
   7   4   7        160.83        149.21        24.31 o
   8   4   7       2021.74       2000.13        67.92 o
   9   4   7        646.20        605.90        51.75 o
  10   4   7        280.99        262.73        47.12 o
  11   4   7         62.58         83.59        40.02 o
  12   4   7          2.37        -27.02        40.30 o
  13   4   7         58.18         85.00        57.37 o
 -14   5   7         25.99        -54.16        73.92 o
 -13   5   7          6.09         -3.86        69.20 o
 -12   5   7        633.33        637.33        79.66 o
 -11   5   7       1292.45       1165.44        68.01 o
 -10   5   7       1499.32       1392.87       117.30 o
  -9   5   7        227.78        236.17        44.94 o
  -8   5   7        445.28        436.61        43.54 o
  -7   5   7        924.21        982.44        51.77 o
  -6   5   7        144.09        170.31        32.33 o
  -5   5   7        850.83        882.73        32.74 o
  -4   5   7        195.62        211.38        18.20 o
  -3   5   7         21.19         86.58        18.21 o
  -2   5   7       2755.18       2542.58        55.00 o
  -1   5   7        116.60        264.11        42.52 o
   0   5   7        173.71        165.86        22.25 o
   1   5   7          0.79         38.95        21.00 o
   2   5   7      12556.10      12120.54       234.26 o
   3   5   7        283.45        376.14        35.00 o
   4   5   7        484.17        543.43        24.19 o
   5   5   7        159.26        197.30        21.67 o
   6   5   7      14367.06      13241.13       370.59 o
   7   5   7        838.70        725.44        43.14 o
   8   5   7       4692.46       4566.94       119.75 o
   9   5   7         93.63        128.12        36.94 o
  10   5   7        791.66        714.08        48.39 o
  11   5   7         27.30         28.92        40.26 o
  12   5   7       1528.51       1647.27        94.80 o
 -13   6   7        333.46        198.18        76.47 o
 -12   6   7        718.34        786.44        85.96 o
 -11   6   7        729.17        747.74        99.08 o
 -10   6   7         25.74         17.54        45.51 o
  -9   6   7         68.60         62.98        43.40 o
  -8   6   7       1813.69       2027.01        75.70 o
  -7   6   7          3.41         -5.86        36.04 o
  -6   6   7        129.87        167.59        34.69 o
  -5   6   7       4803.25       4567.40       117.16 o
  -4   6   7       1321.28       1276.49        41.25 o
  -3   6   7        177.14        206.48        22.38 o
  -2   6   7       5625.58       5458.79       114.19 o
  -1   6   7       8819.35       8748.43       173.66 o
   0   6   7        208.27        252.40        25.15 o
   1   6   7       1102.99       1122.39        41.29 o
   2   6   7       1540.39       1572.04        47.98 o
   3   6   7       1506.16       1536.63        47.88 o
   4   6   7         94.86        104.53        22.35 o
   5   6   7       1537.89       1468.21        59.71 o
   6   6   7         71.59         23.32        32.27 o
   7   6   7          1.61        -34.70        34.70 o
   8   6   7       1087.22        982.61        53.96 o
   9   6   7        150.42        114.71        52.45 o
  10   6   7        221.36        123.95        42.39 o
  11   6   7         77.60         94.57        56.20 o
 -12   7   7        942.09        875.26        91.56 o
 -11   7   7          4.04         57.34        84.41 o
 -10   7   7         55.46        204.48        66.68 o
  -9   7   7         15.69         -0.31        88.19 o
  -8   7   7         88.65         98.25        42.87 o
  -7   7   7       1012.40       1017.35        65.72 o
  -6   7   7         35.95         33.29        35.57 o
  -5   7   7          8.96         17.29        32.27 o
  -4   7   7        342.63        318.25        38.21 o
  -3   7   7       1898.91       1942.40        76.39 o
  -2   7   7         88.07         54.87        24.08 o
  -1   7   7       2366.80       2376.51        62.57 o
   0   7   7        113.96         88.76        25.26 o
   1   7   7        357.79        408.70        29.45 o
   2   7   7        191.91        217.09        26.64 o
   3   7   7       1117.02       1113.78        54.58 o
   4   7   7        253.05        199.79        37.36 o
   5   7   7        637.85        598.51        64.01 o
   6   7   7        412.20        372.76        42.88 o
   7   7   7          2.77        -19.11        38.42 o
   8   7   7        160.96        212.80        43.56 o
   9   7   7        855.98        756.88        66.90 o
  10   7   7        167.21        134.82        57.32 o
 -10   8   7        124.84        166.63        70.09 o
  -9   8   7          7.57        -11.20        60.80 o
  -8   8   7        123.45        266.60        88.89 o
  -7   8   7         13.77         38.80        40.95 o
  -6   8   7       1473.65       1577.14        68.53 o
  -5   8   7        435.09        510.33        41.39 o
  -4   8   7        623.81        719.46        47.34 o
  -3   8   7        283.68        281.06        57.49 o
  -2   8   7        906.14       1012.05        43.20 o
  -1   8   7        162.39        196.26        34.03 o
   0   8   7       1056.82       1128.32        46.06 o
   1   8   7       2671.81       2479.07        74.82 o
   2   8   7        834.54        925.69        70.94 o
   3   8   7        186.91        184.01        38.01 o
   4   8   7        238.62        303.58        41.91 o
   5   8   7        639.41        756.13        51.21 o
   6   8   7        840.80        883.37        54.97 o
   7   8   7        763.96        596.83        51.89 o
   8   8   7        143.82        144.16        51.84 o
   9   8   7        124.77         96.18        80.95 o
  -9   9   7        661.73        613.13        80.70 o
  -8   9   7         45.31         70.60        63.22 o
  -7   9   7        267.94        301.25        87.31 o
  -6   9   7       1463.17       1572.12        94.45 o
  -5   9   7         51.84         95.51        38.98 o
  -4   9   7        352.86        358.22        42.46 o
  -3   9   7        176.31        220.70        38.71 o
  -2   9   7       1379.30       1453.69        62.83 o
  -1   9   7         55.28         38.60        35.03 o
   0   9   7        224.97        301.92        39.67 o
   1   9   7        262.74        264.95        40.04 o
   2   9   7        407.37        329.62        50.34 o
   3   9   7        444.80        465.21        58.52 o
   4   9   7        429.81        500.78        47.93 o
   5   9   7         96.80         80.56        43.71 o
   6   9   7        217.64        253.28        56.26 o
   7   9   7        141.10         79.48        56.59 o
  -6  10   7        134.37        255.08        86.30 o
  -5  10   7         23.77        -41.58       115.15 o
  -4  10   7         31.35        109.70        56.90 o
  -3  10   7        394.19        358.50        43.91 o
  -2  10   7         57.48         69.55        50.16 o
  -1  10   7          1.71         21.91        49.46 o
   0  10   7         40.56         27.62        50.48 o
   1  10   7         78.84         82.29        64.91 o
   2  10   7        412.22        426.62        47.02 o
   3  10   7        192.29        202.32        45.22 o
   4  10   7        112.41        156.25        53.70 o
 -14   0   8         20.55         40.29        94.05 o
 -12   0   8        491.75        404.35        56.10 o
 -10   0   8        158.03        148.65        48.50 o
  -8   0   8       5495.59       6266.08       186.19 o
  -6   0   8       7550.30       6742.07       194.67 o
  -4   0   8      29942.73      29498.64       784.74 o
  -2   0   8       8607.70       6827.33       189.81 o
   0   0   8      16886.86      16157.93       432.16 o
   2   0   8       1464.82       1252.09        50.60 o
   4   0   8       1050.96       1467.49       202.03 o
   6   0   8        976.54       1166.94        62.15 o
   8   0   8       7624.19       7478.39       212.33 o
  10   0   8        330.68        349.50        41.96 o
  12   0   8       2090.06       1966.77        97.63 o
 -15   1   8        646.15        620.39        83.02 o
 -14   1   8         16.12        -44.18        49.58 o
 -13   1   8        524.77        543.22        54.11 o
 -12   1   8        353.72        464.22        40.69 o
 -11   1   8       4795.42       5194.26       130.28 o
 -10   1   8         54.69         37.36        40.53 o
  -9   1   8       2278.60       2332.04        67.03 o
  -8   1   8         18.61          4.59        28.94 o
  -7   1   8       6128.41       6272.00       130.92 o
  -6   1   8       6845.62       6998.31       142.56 o
  -5   1   8         76.33         47.48        23.63 o
  -4   1   8       3576.26       2947.95        68.06 o
  -3   1   8         86.47        134.82        20.16 o
  -2   1   8       4916.89       5122.89       109.62 o
  -1   1   8       4430.50       5128.75       103.46 o
   0   1   8       6318.25       5597.16       111.48 o
   1   1   8       5249.46       5334.25       112.88 o
   2   1   8        173.60        264.80        31.47 o
   3   1   8       2723.85       3069.78        66.74 o
   4   1   8       5205.96       4914.79       100.41 o
   5   1   8       3142.23       3303.84        72.21 o
   6   1   8       4451.50       4645.49        97.00 o
   7   1   8        198.60        252.02        26.60 o
   8   1   8        522.03        663.72        32.90 o
   9   1   8        161.18        201.61        26.02 o
  10   1   8       3485.50       3866.68        88.57 o
  11   1   8        408.36        357.69        31.84 o
  12   1   8        330.14        274.32        41.11 o
  13   1   8         49.09         21.22        46.63 o
 -15   2   8          7.44        -53.92        53.92 o
 -14   2   8       1895.39       2121.37        93.46 o
 -13   2   8        255.97        194.87        50.59 o
 -12   2   8         35.97         15.10        46.50 o
 -11   2   8         93.61         26.20        54.01 o
 -10   2   8       9961.89      10172.30       244.37 o
  -9   2   8       1332.73       1265.20        50.63 o
  -8   2   8        274.99        353.69        40.86 o
  -7   2   8          7.31         -9.00        19.60 o
  -6   2   8      11140.87      10197.72       178.95 o
  -5   2   8        120.27        165.30        18.59 o
  -4   2   8        629.84        523.93        23.31 o
  -3   2   8        457.20        320.55        32.15 o
  -2   2   8       1634.27       1219.42        44.62 o
  -1   2   8      12928.35      13334.93       254.98 o
   0   2   8       4361.66       3920.55       103.59 o
   1   2   8       8188.83       7899.80       154.42 o
   2   2   8       1447.67       1995.30        49.39 o
   3   2   8       9779.10       9678.88       187.37 o
   4   2   8       2455.71       2431.39        57.27 o
   5   2   8       6405.41       6228.44       127.03 o
   6   2   8       1827.32       1814.60        48.81 o
   7   2   8       1020.86       1014.55        39.00 o
   8   2   8       1126.87       1248.83        50.64 o
   9   2   8       1493.47       1532.41        48.70 o
  10   2   8         57.41         40.72        34.50 o
  11   2   8        296.81        294.38        40.23 o
  12   2   8         39.30         10.93        39.76 o
  13   2   8          9.20        -40.62        40.62 o
 -15   3   8         63.35         52.47        73.28 o
 -14   3   8        138.58         37.83        54.31 o
 -13   3   8        122.14         13.63        50.84 o
 -12   3   8        146.79        202.45        51.11 o
 -11   3   8        832.69        771.05       114.07 o
 -10   3   8       1283.21       1282.01        71.76 o
  -9   3   8        281.49        329.71        43.50 o
  -8   3   8         13.32        -28.07        28.07 o
  -7   3   8         27.87         21.56        18.44 o
  -6   3   8       1724.07       1572.41        42.22 o
  -5   3   8       1557.61       1422.41        39.03 o
  -4   3   8       2697.66       2481.04        53.76 o
  -3   3   8        339.74        444.86        24.94 o
  -2   3   8       3082.43       2852.98        65.93 o
  -1   3   8        100.23         85.75        19.05 o
   0   3   8       7082.11       6463.48       129.78 o
   1   3   8         18.66         56.37        19.79 o
   2   3   8        145.24        280.51        25.49 o
   3   3   8        739.43        826.83        34.29 o
   4   3   8       5231.00       5167.48       122.14 o
   5   3   8        342.50        373.38        25.28 o
   6   3   8        152.64        132.32        22.39 o
   7   3   8       1656.86       1500.49        46.81 o
   8   3   8       1726.20       1755.99        51.40 o
   9   3   8       2238.75       2062.41        76.55 o
  10   3   8         54.04        150.72        37.14 o
  11   3   8         82.51         40.55        38.88 o
  12   3   8         18.55          2.60        41.74 o
 -14   4   8          9.86        -21.33       148.05 o
 -13   4   8         22.86        -54.77        81.16 o
 -12   4   8        467.12        476.08        55.65 o
 -11   4   8        376.74        418.48        62.44 o
 -10   4   8         75.55         50.15        44.87 o
  -9   4   8        210.58        243.41        43.93 o
  -8   4   8       2171.85       2122.98       108.63 o
  -7   4   8        262.59        280.61        27.28 o
  -6   4   8        706.15        607.40        25.65 o
  -5   4   8        683.47        578.56        26.69 o
  -4   4   8       2348.33       2430.89        53.31 o
  -3   4   8       1152.45       1240.79        36.22 o
  -2   4   8        145.86         88.32        21.42 o
  -1   4   8       2013.56       1844.24        50.31 o
   0   4   8       1120.22       1275.84        41.71 o
   1   4   8         47.79         51.72        21.46 o
   2   4   8        218.53        182.44        23.78 o
   3   4   8        245.29        302.20        26.00 o
   4   4   8         13.43         -4.04        22.84 o
   5   4   8       1288.93       1325.09        46.78 o
   6   4   8        711.26        800.78        44.52 o
   7   4   8         61.76         73.70        31.63 o
   8   4   8         14.98         22.02        32.62 o
   9   4   8       1700.09       1771.80        69.35 o
  10   4   8         16.76         -3.90        37.08 o
  11   4   8        277.77        244.35        42.94 o
  12   4   8         31.47         21.22        42.92 o
 -13   5   8         24.23        -69.03        69.81 o
 -12   5   8         36.31          5.49       116.71 o
 -11   5   8        704.88        884.94        60.72 o
 -10   5   8        156.05        137.60        47.72 o
  -9   5   8       2113.47       2041.30        96.04 o
  -8   5   8        948.12        979.64        57.47 o
  -7   5   8        802.11        856.64        50.32 o
  -6   5   8         52.02         45.41        26.79 o
  -5   5   8      14994.29      14185.53       273.93 o
  -4   5   8        877.66        897.60        31.85 o
  -3   5   8        342.91        404.53        24.87 o
  -2   5   8          6.05         81.30        22.21 o
  -1   5   8      16109.27      15837.87       352.95 o
   0   5   8        139.91        260.65        25.47 o
   1   5   8        167.15        244.29        25.68 o
   2   5   8        392.61        394.07        27.59 o
   3   5   8       3091.85       2939.33        81.66 o
   4   5   8        508.14        558.34        43.83 o
   5   5   8        470.33        502.16        72.95 o
   6   5   8         54.04         67.17        32.95 o
   7   5   8        174.53        108.35        48.46 o
   8   5   8        181.89        195.09        38.00 o
   9   5   8         26.63         44.33        37.96 o
  10   5   8          0.58         16.58        39.76 o
  11   5   8        102.04         58.84        43.21 o
 -13   6   8         11.88         74.37        74.41 o
 -12   6   8          1.58        -74.70        86.31 o
 -11   6   8        130.26         94.89        76.13 o
 -10   6   8         27.00         42.53       121.20 o
  -9   6   8        177.07        180.47        47.72 o
  -8   6   8       1453.19       1379.77        65.62 o
  -7   6   8          2.19         20.83        38.03 o
  -6   6   8         44.12         85.11        36.54 o
  -5   6   8        913.71        924.18        48.12 o
  -4   6   8       2045.00       1870.65        53.46 o
  -3   6   8        657.21        642.82        33.65 o
  -2   6   8       1041.91       1024.41        40.92 o
  -1   6   8       2459.01       2492.60        64.41 o
   0   6   8        735.50        734.09        36.27 o
   1   6   8        252.00        242.54        26.70 o
   2   6   8       2906.71       2832.50        70.25 o
   3   6   8        506.73        486.55        29.48 o
   4   6   8        226.69        265.92        36.12 o
   5   6   8       1256.90       1276.12        59.53 o
   6   6   8        176.16        219.40        38.35 o
   7   6   8         18.12         56.51        38.41 o
   8   6   8        240.72        220.09        42.16 o
   9   6   8        285.73        374.45        86.26 o
  10   6   8        122.21        119.26        45.18 o
 -11   7   8        587.98        649.45        83.42 o
 -10   7   8       1383.87       1146.92       129.70 o
  -9   7   8        917.75       1038.19        84.04 o
  -8   7   8       1161.10       1332.25       102.00 o
  -7   7   8       1173.07       1362.57        68.51 o
  -6   7   8        579.87        564.12        44.99 o
  -5   7   8        595.26        763.64        68.59 o
  -4   7   8        334.52        386.70        39.45 o
  -3   7   8         83.06        121.17        25.58 o
  -2   7   8         45.71         15.28        25.76 o
  -1   7   8        276.89        266.96        28.44 o
   0   7   8        433.78        447.29        31.51 o
   1   7   8        257.38        236.07        28.96 o
   2   7   8        833.99        865.76        41.26 o
   3   7   8        148.43        257.25        38.63 o
   4   7   8       2640.40       2431.19        81.84 o
   5   7   8         74.94         87.17        38.87 o
   6   7   8        201.98        158.55        46.29 o
   7   7   8         49.01         68.62        41.27 o
   8   7   8        540.05        517.58       111.58 o
   9   7   8        251.21        259.28        60.27 o
 -10   8   8        208.06        280.79        73.59 o
  -9   8   8         21.58          6.61        94.18 o
  -8   8   8          1.26        -62.87        62.87 o
  -7   8   8        128.74        209.16        45.18 o
  -6   8   8        860.30        879.58        56.63 o
  -5   8   8        130.48        222.57        39.77 o
  -4   8   8       1043.74       1062.69       125.46 o
  -3   8   8       1622.11       1661.71        67.35 o
  -2   8   8         37.40        112.53        29.56 o
  -1   8   8       1496.68       1450.93        51.78 o
   0   8   8        691.58        662.05        37.27 o
   1   8   8       3527.90       3730.09       106.05 o
   2   8   8         68.89         72.92        37.88 o
   3   8   8       1318.63       1285.36        80.74 o
   4   8   8        107.82        132.74        41.36 o
   5   8   8        850.94        940.96        56.05 o
   6   8   8        199.91        282.92        46.73 o
   7   8   8        226.84        134.20        46.74 o
   8   8   8        271.44        281.45        60.69 o
  -8   9   8         33.34        148.90        94.93 o
  -7   9   8         31.01        -61.77        66.06 o
  -6   9   8       1303.28       1198.49       133.80 o
  -5   9   8        247.83        258.56        43.72 o
  -4   9   8         13.67         42.03        40.25 o
  -3   9   8        195.96        117.15        38.52 o
  -2   9   8       1768.36       1810.43        71.64 o
  -1   9   8        206.61        268.29        41.68 o
   0   9   8          4.78         -9.51        38.57 o
   1   9   8         10.71         44.07        39.83 o
   2   9   8        106.89        196.60        42.50 o
   3   9   8         15.73         -9.26        40.88 o
   4   9   8        811.28        737.70        53.74 o
   5   9   8         92.63        122.23        45.48 o
   6   9   8        334.89        248.97        57.51 o
  -5  10   8        253.59        330.68        84.82 o
  -4  10   8        750.67        688.69        73.23 o
  -3  10   8        224.86        290.95        45.56 o
  -2  10   8         40.48         28.38       109.42 o
  -1  10   8          0.37         -4.46        53.09 o
   0  10   8        297.91        219.44        55.56 o
   1  10   8         58.11        130.77        54.72 o
   2  10   8        385.86        238.00        46.72 o
 -15   0   9        201.15        -76.90        99.26 o
 -13   0   9        119.91         50.67        90.59 o
 -11   0   9        110.87         61.29        53.88 o
  -9   0   9         82.70        101.34        47.09 o
  -7   0   9       1359.38       1134.09        69.14 o
  -5   0   9       1247.94       1076.21        92.36 o
  -3   0   9      16073.45      14229.10       385.65 o
  -1   0   9       6644.59       6197.25       175.18 o
   1   0   9      38252.91      36831.84      1274.78 o
   3   0   9       4263.92       4069.80       185.32 o
   5   0   9       5812.09       6120.57       209.32 o
   7   0   9       2871.01       2917.98       104.83 o
   9   0   9        745.87        724.04        49.39 o
  11   0   9        698.48        824.71       168.44 o
 -15   1   9         21.56        -74.78        74.78 o
 -14   1   9        653.40        580.99        59.27 o
 -13   1   9       3029.03       3343.37       109.96 o
 -12   1   9         29.05         48.31        50.48 o
 -11   1   9          5.68         32.23        35.38 o
 -10   1   9          6.47        -10.73        32.78 o
  -9   1   9      10080.42      10369.37       207.93 o
  -8   1   9        667.27        825.73        40.20 o
  -7   1   9       1468.10       1320.12        51.10 o
  -6   1   9        693.41        701.39        35.74 o
  -5   1   9       1290.12        937.10        40.39 o
  -4   1   9        199.70        179.53        24.92 o
  -3   1   9        755.26        543.09        27.68 o
  -2   1   9       1041.95       1183.74        38.22 o
  -1   1   9        174.81        316.90        21.71 o
   0   1   9          1.80         82.74        18.75 o
   1   1   9        380.63        575.04        42.79 o
   2   1   9       2380.70       2468.80        57.32 o
   3   1   9        408.24        450.82        24.02 o
   4   1   9       1417.66       1440.35        54.03 o
   5   1   9         98.13         87.45        21.05 o
   6   1   9        158.07        205.06        23.11 o
   7   1   9        151.78        180.90        24.15 o
   8   1   9        895.23        891.43        38.41 o
   9   1   9         77.49        145.71        27.27 o
  10   1   9        184.05        177.44        28.96 o
  11   1   9        817.22        778.15        48.37 o
  12   1   9          6.56         -5.69        39.51 o
 -15   2   9        171.98        170.97        58.14 o
 -14   2   9          3.24        -52.59        52.59 o
 -13   2   9         28.47        -40.08        49.62 o
 -12   2   9          1.58         29.17        87.12 o
 -11   2   9        302.45        363.83        48.88 o
 -10   2   9         11.47        -33.58        33.58 o
  -9   2   9         22.44          8.09        32.13 o
  -8   2   9        522.60        514.02        36.96 o
  -7   2   9       1585.25       1529.30        53.74 o
  -6   2   9       2363.14       2351.78        77.10 o
  -5   2   9        390.97        453.36        30.09 o
  -4   2   9       8541.67       8486.10       168.51 o
  -3   2   9       4820.47       4364.68        93.79 o
  -2   2   9       4801.83       4964.09       144.74 o
  -1   2   9        204.58        216.73        22.21 o
   0   2   9       5271.41       5073.75       127.08 o
   1   2   9        888.37        807.70        32.95 o
   2   2   9       1128.20       1262.64        60.87 o
   3   2   9       7220.81       7166.69       176.17 o
   4   2   9        743.23        800.54        34.86 o
   5   2   9        318.15        387.34        25.67 o
   6   2   9        510.02        505.96        27.77 o
   7   2   9        709.86        814.26        52.54 o
   8   2   9          2.25         11.89        27.15 o
   9   2   9        785.91        781.44        37.88 o
  10   2   9        480.98        475.49        41.93 o
  11   2   9          5.02         12.83        38.34 o
  12   2   9         72.59         70.18        41.89 o
 -14   3   9         10.08        -78.84        78.84 o
 -13   3   9         76.31        -47.78        51.21 o
 -12   3   9          3.99        -12.06        65.43 o
 -11   3   9        255.55        310.78        63.19 o
 -10   3   9        577.35        528.32        49.63 o
  -9   3   9        465.35        413.42        47.17 o
  -8   3   9       2929.94       3057.53        78.27 o
  -7   3   9       5687.06       6037.50       128.64 o
  -6   3   9        622.08        715.73        30.03 o
  -5   3   9         56.01        110.19        19.71 o
  -4   3   9       8002.77       7769.93       156.12 o
  -3   3   9       3270.13       2925.17        69.19 o
  -2   3   9       1478.77       1415.22        44.45 o
  -1   3   9        974.58        891.04        35.35 o
   0   3   9       3342.52       3310.09        74.94 o
   1   3   9       2166.62       1998.80        60.42 o
   2   3   9       3953.22       3911.97        85.19 o
   3   3   9       3717.07       3746.32        82.71 o
   4   3   9         18.95         17.34        35.34 o
   5   3   9       1096.26       1157.31        42.41 o
   6   3   9       1673.68       1791.18        51.97 o
   7   3   9       2742.29       2846.33        70.06 o
   8   3   9       1600.67       1593.26        78.70 o
   9   3   9        811.78        638.49        43.93 o
  10   3   9          2.34         32.96        38.41 o
  11   3   9        297.66        262.49        43.04 o
  12   3   9         76.31        117.00        45.01 o
 -14   4   9        369.05        433.01       132.76 o
 -13   4   9       1050.30       1172.22        71.56 o
 -12   4   9       1954.08       2107.00        91.28 o
 -11   4   9        945.12       1046.98        67.52 o
 -10   4   9         52.75         24.34        44.98 o
  -9   4   9       2149.18       2129.36        84.30 o
  -8   4   9       2723.82       2731.97        90.49 o
  -7   4   9       4877.71       4686.63       103.85 o
  -6   4   9        486.37        484.53        31.59 o
  -5   4   9       3176.48       3110.88        75.09 o
  -4   4   9         39.00        100.99        45.03 o
  -3   4   9       5166.00       4931.81       105.43 o
  -2   4   9        135.33        136.33        24.34 o
  -1   4   9          0.90         33.83        22.47 o
   0   4   9       9835.17      10023.43       197.36 o
   1   4   9        519.42        482.99        28.73 o
   2   4   9         14.88         29.12        23.88 o
   3   4   9       2264.78       2337.84        61.77 o
   4   4   9       1630.69       1658.51        51.81 o
   5   4   9        329.70        273.20        28.16 o
   6   4   9       1234.05       1119.41        45.82 o
   7   4   9        686.25        797.15        48.77 o
   8   4   9        262.27        309.52        38.98 o
   9   4   9         83.37         69.93        37.49 o
  10   4   9        345.63        270.79        42.77 o
  11   4   9        458.51        592.92        51.27 o
 -13   5   9        128.09        163.13        75.53 o
 -12   5   9        153.42         72.82        84.93 o
 -11   5   9          4.82        -50.50        50.50 o
 -10   5   9          2.21        -30.17        48.59 o
  -9   5   9        806.31        884.17        62.48 o
  -8   5   9        209.15        180.04        43.75 o
  -7   5   9         87.18         93.20        39.05 o
  -6   5   9       3191.77       3175.87        95.13 o
  -5   5   9        894.22        912.94        39.08 o
  -4   5   9        736.40        816.13        41.58 o
  -3   5   9        455.39        482.81        29.57 o
  -2   5   9      12431.53      11667.46       228.23 o
  -1   5   9        660.56        673.54        40.93 o
   0   5   9        180.10        192.85        26.93 o
   1   5   9         24.98         56.70        25.48 o
   2   5   9       9794.18       9345.94       185.91 o
   3   5   9         28.29         61.74        26.44 o
   4   5   9        155.28        178.06        26.87 o
   5   5   9       1771.69       1672.72        62.47 o
   6   5   9        933.94        914.65        65.18 o
   7   5   9        134.67         66.66        35.98 o
   8   5   9        142.34        174.81        39.47 o
   9   5   9        377.18        383.87        44.94 o
  10   5   9        573.87        489.87        48.76 o
  11   5   9          1.99        -13.38        44.39 o
 -12   6   9        978.61        874.85       100.48 o
 -11   6   9         42.56          8.80       111.72 o
 -10   6   9          9.51          5.05        51.24 o
  -9   6   9       1182.03       1172.16        99.34 o
  -8   6   9       1201.30       1379.56        68.00 o
  -7   6   9        342.07        321.03        45.13 o
  -6   6   9        557.06        465.55        52.07 o
  -5   6   9       5439.56       5209.33       134.69 o
  -4   6   9        207.17        250.53        27.61 o
  -3   6   9        671.58        768.58        38.61 o
  -2   6   9        547.68        512.89        31.49 o
  -1   6   9        947.83       1013.07        42.69 o
   0   6   9        377.04        329.43        29.91 o
   1   6   9         12.20         59.39        26.95 o
   2   6   9        943.84        946.57        42.73 o
   3   6   9        736.92        726.13        35.45 o
   4   6   9          7.55         -7.79        33.89 o
   5   6   9        292.49        252.86        38.75 o
   6   6   9       1221.16       1057.96        55.21 o
   7   6   9        361.53        304.80        60.06 o
   8   6   9        148.21        207.44        43.31 o
   9   6   9        227.37        182.66        45.78 o
  10   6   9        160.59         89.53        46.67 o
 -11   7   9        349.71        430.37       416.26 o
 -10   7   9        101.31         77.84        73.65 o
  -9   7   9         34.00         74.95        50.64 o
  -8   7   9       2092.07       2164.60       106.02 o
  -7   7   9       1975.22       1975.70       140.05 o
  -6   7   9        346.07        460.49        46.57 o
  -5   7   9        602.94        581.32        45.95 o
  -4   7   9       1883.77       1744.02        69.22 o
  -3   7   9         15.14         21.81        27.85 o
  -2   7   9       1353.66       1368.49        50.35 o
  -1   7   9        407.90        495.03        33.58 o
   0   7   9        487.37        498.97        33.84 o
   1   7   9        247.88        249.01        30.63 o
   2   7   9       1261.36       1420.66        63.09 o
   3   7   9          2.57          9.77        36.58 o
   4   7   9        175.31        218.76        40.57 o
   5   7   9        776.50        736.59        50.57 o
   6   7   9       1895.67       1803.01        73.48 o
   7   7   9        831.38        823.92        74.12 o
   8   7   9        548.78        533.05        52.52 o
  -9   8   9         65.97         14.65        72.23 o
  -8   8   9        237.17        291.46       107.96 o
  -7   8   9         15.03         56.03        45.79 o
  -6   8   9          9.65        -14.65        42.88 o
  -5   8   9        152.28        182.57        40.86 o
  -4   8   9       2476.99       2617.17       122.40 o
  -3   8   9        519.57        516.34        44.14 o
  -2   8   9        121.02        111.81        39.22 o
  -1   8   9          0.39         37.21        30.56 o
   0   8   9       1101.03       1286.51        52.54 o
   1   8   9        488.56        532.65        45.25 o
   2   8   9         34.51        -13.00        38.21 o
   3   8   9        572.21        428.58        46.49 o
   4   8   9        436.97        577.16        51.58 o
   5   8   9        492.47        476.19        50.21 o
   6   8   9         19.57         23.22        45.65 o
   7   8   9          4.92         14.65        46.72 o
  -7   9   9        204.28        205.28        70.29 o
  -6   9   9          3.82         66.59        67.53 o
  -5   9   9         63.28         97.67        44.53 o
  -4   9   9         32.93         91.93        42.22 o
  -3   9   9          8.80         35.88        39.72 o
  -2   9   9         11.72         -2.80        39.21 o
  -1   9   9        183.88        171.28        55.19 o
   0   9   9          0.15        -51.44        51.44 o
   1   9   9        318.10        330.80        44.85 o
   2   9   9        186.12         75.51        43.33 o
   3   9   9        240.63        192.01        46.14 o
   4   9   9         22.14         90.50        46.84 o
   5   9   9        173.23        178.29        49.36 o
  -2  10   9        124.18         82.05        56.66 o
  -1  10   9          8.05        -28.12        56.52 o
   0  10   9        254.73        291.18        71.21 o
 -14   0  10          5.52        -38.25        96.41 o
 -12   0  10        560.86        556.19        80.69 o
 -10   0  10        384.08        423.06        56.97 o
  -8   0  10         35.14         33.00        45.80 o
  -6   0  10       5585.48       5352.51       163.15 o
  -4   0  10        649.82        588.92        45.52 o
  -2   0  10       2283.97       2073.12        76.84 o
   0   0  10       7401.84       7147.94       321.04 o
   2   0  10       4176.32       3942.77       119.28 o
   4   0  10      23437.22      22997.34       614.94 o
   6   0  10       3147.37       3250.66       105.71 o
   8   0  10       1252.21       1391.99        76.23 o
  10   0  10        523.73        711.71        53.57 o
  12   0  10         34.78        -24.71        78.96 o
 -14   1  10        415.94        504.22        78.82 o
 -13   1  10        489.74        544.94        68.78 o
 -12   1  10        261.37        179.41        65.27 o
 -11   1  10        213.17        106.90        38.26 o
 -10   1  10       3962.53       4372.91       103.62 o
  -9   1  10         24.75         -7.98        33.28 o
  -8   1  10        132.16        131.53        33.24 o
  -7   1  10         67.64         86.89        30.79 o
  -6   1  10      13887.22      13680.29       266.78 o
  -5   1  10       1646.49       1631.94        51.92 o
  -4   1  10        990.70        964.36        42.38 o
  -3   1  10      10365.04      10976.96       214.18 o
  -2   1  10       2172.73       1863.04        49.61 o
  -1   1  10       1655.55       1649.90        46.71 o
   0   1  10       3576.69       3202.70        71.71 o
   1   1  10       5285.40       5677.67       115.63 o
   2   1  10        206.95        253.15        23.03 o
   3   1  10        702.35        705.32        32.40 o
   4   1  10       2923.72       2914.62        67.94 o
   5   1  10        315.00        346.83        26.15 o
   6   1  10       3031.34       2931.16        79.57 o
   7   1  10         18.85         30.34        24.84 o
   8   1  10        143.46        104.10        27.39 o
   9   1  10         80.96        102.99        28.55 o
  10   1  10        488.82        466.18        34.99 o
  11   1  10        184.31        173.20        41.32 o
  12   1  10        253.28        146.76        43.90 o
 -14   2  10        683.00        736.24        65.49 o
 -13   2  10        130.54         70.25        61.49 o
 -12   2  10        529.82        603.84        85.07 o
 -11   2  10         74.77         43.02        47.75 o
 -10   2  10        435.02        427.13        39.10 o
  -9   2  10       1953.82       1946.94        64.29 o
  -8   2  10        546.70        580.83        38.90 o
  -7   2  10       2271.63       2170.52        85.05 o
  -6   2  10        144.91        194.96        31.55 o
  -5   2  10       5743.87       5771.90       122.04 o
  -4   2  10         48.20        132.32        26.33 o
  -3   2  10       4854.09       4761.06       118.56 o
  -2   2  10       1773.86       2123.67        56.60 o
  -1   2  10       4491.20       3912.39        85.65 o
   0   2  10        145.84        171.86        23.63 o
   1   2  10       5209.90       5085.74       106.01 o
   2   2  10       3911.27       4011.90        87.01 o
   3   2  10       1607.25       1567.99        73.81 o
   4   2  10       1214.63       1224.91        42.30 o
   5   2  10         19.66         65.61        23.55 o
   6   2  10        311.33        374.39        28.19 o
   7   2  10       1095.49       1129.41        43.76 o
   8   2  10        510.81        526.29        32.30 o
   9   2  10        448.85        477.38        41.49 o
  10   2  10        514.02        612.76        46.82 o
  11   2  10        277.39        235.90        44.37 o
 -14   3  10          0.18          4.04        55.03 o
 -13   3  10        334.78        323.16        67.78 o
 -12   3  10         51.98         21.62        52.58 o
 -11   3  10       1054.44       1195.80        66.28 o
 -10   3  10         36.63         35.23        47.54 o
  -9   3  10        238.39        175.04        47.59 o
  -8   3  10        165.66        225.61        34.86 o
  -7   3  10        795.93        799.43        40.72 o
  -6   3  10        173.14        146.98        33.98 o
  -5   3  10        400.74        428.88        31.45 o
  -4   3  10       7334.18       6790.16       139.98 o
  -3   3  10         33.39         82.55        25.52 o
  -2   3  10       4468.47       4107.13        90.85 o
  -1   3  10        842.13        859.08        62.45 o
   0   3  10       6641.93       5836.15       121.05 o
   1   3  10        164.36        191.75        25.33 o
   2   3  10       1840.77       1743.07        51.17 o
   3   3  10       1053.51       1064.89        41.22 o
   4   3  10        840.10        821.35        35.79 o
   5   3  10       1442.85       1385.94        46.68 o
   6   3  10        395.81        485.13        31.46 o
   7   3  10         47.58         86.54        28.10 o
   8   3  10         99.77        138.48        43.50 o
   9   3  10        988.70        944.21        52.73 o
  10   3  10        134.80         57.81        41.29 o
  11   3  10        739.95        677.58        51.68 o
 -13   4  10        175.21        250.90        58.13 o
 -12   4  10       2196.12       2405.99       215.70 o
 -11   4  10       1285.37       1292.30        75.37 o
 -10   4  10        123.96        101.50        50.32 o
  -9   4  10        266.42        345.25        53.54 o
  -8   4  10       1592.80       1672.59        75.25 o
  -7   4  10       3806.00       3714.70        89.61 o
  -6   4  10        973.11        954.65        52.41 o
  -5   4  10        815.53        865.78        73.76 o
  -4   4  10       1355.94       1321.20        47.79 o
  -3   4  10       2570.45       2410.74        86.61 o
  -2   4  10        974.32       1042.28        41.97 o
  -1   4  10       4635.15       4569.85       116.05 o
   0   4  10        310.10        314.09        29.02 o
   1   4  10       1162.24       1141.53        45.06 o
   2   4  10          1.48         10.73        25.81 o
   3   4  10        209.92        194.01        28.41 o
   4   4  10       1317.69       1146.92        46.47 o
   5   4  10       2231.44       2208.90        62.14 o
   6   4  10        157.49        232.05        59.49 o
   7   4  10         60.30         86.79        35.96 o
   8   4  10        136.84        117.28        38.44 o
   9   4  10         44.72         23.10        39.35 o
  10   4  10         42.25        155.33        43.68 o
 -12   5  10        104.88        -85.26       117.16 o
 -11   5  10        350.16        442.79        66.55 o
 -10   5  10        432.86        411.37        59.88 o
  -9   5  10       1018.95        977.25        96.26 o
  -8   5  10        685.47        716.49        65.07 o
  -7   5  10        182.25        104.17        43.30 o
  -6   5  10         61.64         83.35        49.05 o
  -5   5  10       1659.09       1588.91        53.44 o
  -4   5  10        189.60        203.14        29.01 o
  -3   5  10        411.13        432.77        31.30 o
  -2   5  10        210.84        227.82        28.73 o
  -1   5  10          5.55         48.23        31.88 o
   0   5  10         52.24        133.30        28.18 o
   1   5  10       1020.95        960.28        41.92 o
   2   5  10         87.93         61.86        37.60 o
   3   5  10       1613.77       1385.09        52.07 o
   4   5  10        346.27        428.66        53.35 o
   5   5  10        751.35        775.06        46.37 o
   6   5  10          1.11         18.73        36.51 o
   7   5  10       1733.87       1507.78        66.19 o
   8   5  10        284.34        328.45        44.25 o
   9   5  10       1703.85       1700.49       103.77 o
  10   5  10         10.21         16.03        44.31 o
 -11   6  10        726.94        847.79       107.05 o
 -10   6  10        136.54         97.35        57.60 o
  -9   6  10        157.57        180.29        59.12 o
  -8   6  10         76.90         54.66        48.14 o
  -7   6  10       1063.36       1069.41        62.68 o
  -6   6  10          9.60        -37.87        41.54 o
  -5   6  10       1140.28       1197.21        59.62 o
  -4   6  10         26.11          0.57        27.55 o
  -3   6  10       2181.92       2148.53        61.58 o
  -2   6  10        657.65        721.14        38.44 o
  -1   6  10       3883.74       3845.76        90.40 o
   0   6  10        266.87        269.19        38.52 o
   1   6  10        286.55        218.35        31.02 o
   2   6  10       1752.56       1842.49        58.72 o
   3   6  10        145.87        219.84        38.00 o
   4   6  10        732.17        684.01        45.94 o
   5   6  10        625.90        658.11        47.26 o
   6   6  10         19.39        -15.13        39.23 o
   7   6  10         41.89         -8.84        40.90 o
   8   6  10          4.88         -1.87        43.22 o
   9   6  10        126.48        175.20        47.85 o
 -10   7  10        401.57        340.88        79.43 o
  -9   7  10         21.51         24.05        53.91 o
  -8   7  10          0.82        -20.38        78.28 o
  -7   7  10       1081.16       1280.55        68.27 o
  -6   7  10        145.59        145.77        44.84 o
  -5   7  10        320.22        330.04        43.85 o
  -4   7  10        641.42        577.17        48.21 o
  -3   7  10        136.06        194.79        41.10 o
  -2   7  10        108.52        103.72        30.66 o
  -1   7  10        987.17        971.68        45.52 o
   0   7  10        738.37        671.33        45.55 o
   1   7  10         97.86        133.72        32.17 o
   2   7  10         26.17         20.45        37.89 o
   3   7  10          3.02         -4.02        38.35 o
   4   7  10         95.77        121.77        41.08 o
   5   7  10        485.36        513.73        48.76 o
   6   7  10         21.56         38.29        42.93 o
   7   7  10         80.40        114.03        55.06 o
  -8   8  10        637.08        574.63        90.86 o
  -7   8  10        144.19        111.70        49.14 o
  -6   8  10          7.70         38.34        51.01 o
  -5   8  10       1216.64       1366.56        66.80 o
  -4   8  10       2484.15       2346.90        86.30 o
  -3   8  10        593.88        506.06        47.76 o
  -2   8  10        548.79        527.44        46.74 o
  -1   8  10       1895.83       1967.22        64.69 o
   0   8  10        633.07        583.80        47.66 o
   1   8  10        743.51        680.43        49.45 o
   2   8  10       1532.52       1454.47        68.42 o
   3   8  10        781.73        983.47        59.31 o
   4   8  10        728.51        618.19        52.47 o
   5   8  10          7.47         25.61        45.52 o
   6   8  10        248.84        296.91        48.97 o
  -6   9  10       1171.36       1258.95        70.86 o
  -5   9  10        211.92        213.09        49.41 o
  -4   9  10        162.84        144.92        46.04 o
  -3   9  10        362.75        246.70        49.96 o
  -2   9  10         11.13         51.29        56.06 o
  -1   9  10         67.03         67.82        56.23 o
   0   9  10        109.15         76.81        58.95 o
   1   9  10         61.34         93.30        44.83 o
   2   9  10        529.78        538.92        62.53 o
   3   9  10        122.96        152.68        47.74 o
 -13   0  11        141.79        129.24        95.33 o
 -11   0  11        607.84        743.30        81.22 o
  -9   0  11         81.01        143.99        75.43 o
  -7   0  11       6872.04       7079.96       211.13 o
  -5   0  11        870.08       1003.34        66.93 o
  -3   0  11      24679.43      23397.28       628.18 o
  -1   0  11        129.10        157.70        35.41 o
   1   0  11       9492.22       8794.72       244.98 o
   3   0  11        925.66        884.23        53.65 o
   5   0  11       1138.43       1117.29        61.90 o
   7   0  11        285.28        333.19        81.58 o
   9   0  11       1425.43       1255.11        70.81 o
  11   0  11        404.30        447.11        88.16 o
 -14   1  11         50.97         28.82        73.14 o
 -13   1  11        452.27        499.40        54.99 o
 -12   1  11         20.05        -42.94        48.81 o
 -11   1  11        487.74        592.63        45.59 o
 -10   1  11       2840.72       3003.12        83.18 o
  -9   1  11        385.96        451.93        40.29 o
  -8   1  11        287.35        310.58        37.35 o
  -7   1  11        193.23        218.31        35.54 o
  -6   1  11       6459.36       6514.64       138.41 o
  -5   1  11        484.80        545.69        35.31 o
  -4   1  11        372.38        389.53        31.91 o
  -3   1  11       1707.92       1526.00        50.07 o
  -2   1  11       5722.92       5842.06       121.25 o
  -1   1  11        915.02       1066.96        40.64 o
   0   1  11        151.84        211.05        25.22 o
   1   1  11       1206.12       1139.18        41.56 o
   2   1  11         20.04         58.82        23.43 o
   3   1  11         74.72        132.10        24.67 o
   4   1  11        318.67        389.36        28.28 o
   5   1  11        326.61        316.00        28.39 o
   6   1  11       1448.65       1479.41        48.37 o
   7   1  11       1326.85       1391.96        48.71 o
   8   1  11         97.00        105.24        29.47 o
   9   1  11         65.05         80.38        30.03 o
  10   1  11          7.22          0.21        39.40 o
  11   1  11        236.75        348.51        45.82 o
 -14   2  11         13.00          7.47        76.91 o
 -13   2  11       1475.28       1794.61        87.46 o
 -12   2  11        353.12        354.49        56.14 o
 -11   2  11        122.80         93.07        49.23 o
 -10   2  11        157.64        104.72        47.39 o
  -9   2  11       2809.63       2923.70        80.70 o
  -8   2  11       1144.57       1094.21        49.86 o
  -7   2  11       1033.39        960.44        45.46 o
  -6   2  11        129.60        118.42        32.24 o
  -5   2  11       4504.55       4450.21       100.89 o
  -4   2  11       1575.82       1625.84        53.54 o
  -3   2  11        154.60        178.57        27.52 o
  -2   2  11        866.09        811.15        38.10 o
  -1   2  11          2.13         69.99        25.37 o
   0   2  11        184.21        243.00        34.42 o
   1   2  11        165.09        171.99        24.77 o
   2   2  11       6457.18       6077.14       125.26 o
   3   2  11       1257.46       1203.78        43.05 o
   4   2  11         25.01         12.98        25.02 o
   5   2  11         16.82         21.28        25.53 o
   6   2  11       3408.44       3293.40        78.15 o
   7   2  11        205.99        203.97        30.11 o
   8   2  11         47.45         38.29        29.07 o
   9   2  11        126.75        157.86        39.95 o
  10   2  11        125.57        154.72        43.07 o
  11   2  11        164.10        112.71        53.23 o
 -13   3  11         37.31        -19.98        71.80 o
 -12   3  11        743.95        938.89        66.35 o
 -11   3  11        147.96         99.99        52.26 o
 -10   3  11        242.69        229.74        74.77 o
  -9   3  11          9.45        -58.55        58.55 o
  -8   3  11       2892.78       3061.71        81.78 o
  -7   3  11        134.88        200.52        34.89 o
  -6   3  11        513.99        517.16        36.40 o
  -5   3  11        610.15        533.76        35.49 o
  -4   3  11       2162.86       2155.27        65.73 o
  -3   3  11       2405.53       2373.55        64.25 o
  -2   3  11       3146.00       3033.90        74.43 o
  -1   3  11       9666.33       9395.83       186.94 o
   0   3  11        535.52        554.39        32.80 o
   1   3  11       2735.01       2751.51        69.26 o
   2   3  11       1163.70       1092.80        44.44 o
   3   3  11       8588.61       8490.90       170.53 o
   4   3  11        371.83        362.07        30.57 o
   5   3  11       2309.26       2202.63        61.77 o
   6   3  11          6.88         42.76        28.01 o
   7   3  11       2177.39       2240.23       135.31 o
   8   3  11       1046.14        985.43        53.87 o
   9   3  11        102.20        135.91        42.19 o
  10   3  11        230.13        196.07        44.14 o
 -13   4  11        794.35        932.49        78.03 o
 -12   4  11        116.66         69.47        54.82 o
 -11   4  11        849.00        908.86        83.47 o
 -10   4  11         25.42         32.93        60.28 o
  -9   4  11        733.58        837.13        58.67 o
  -8   4  11        448.87        423.55        51.11 o
  -7   4  11         74.59        113.64        44.82 o
  -6   4  11        691.75        713.30        39.97 o
  -5   4  11         95.16        128.17        30.75 o
  -4   4  11       3844.63       3750.46        88.84 o
  -3   4  11        540.07        523.26        33.99 o
  -2   4  11        200.07        193.21        29.52 o
  -1   4  11         80.47         55.29        27.12 o
   0   4  11       2566.88       2538.13        93.99 o
   1   4  11        188.96        225.51        33.88 o
   2   4  11       1889.70       1687.64        55.20 o
   3   4  11        302.79        311.44        31.84 o
   4   4  11        173.20        221.46        31.67 o
   5   4  11        227.72        149.16        31.38 o
   6   4  11        651.20        724.57        46.50 o
   7   4  11        545.84        528.93        44.88 o
   8   4  11       1730.37       1617.35        69.85 o
   9   4  11          3.49        -19.34        41.41 o
  10   4  11         15.47         15.64        45.28 o
 -12   5  11         21.25        -57.49        57.49 o
 -11   5  11        176.67        124.59        55.48 o
 -10   5  11        239.61        212.86        56.49 o
  -9   5  11         23.98         22.50        54.84 o
  -8   5  11       1436.93       1531.24        78.55 o
  -7   5  11        576.05        613.34        53.56 o
  -6   5  11       1679.38       1551.37        71.31 o
  -5   5  11        642.04        692.53        41.10 o
  -4   5  11       2023.38       1878.56        59.25 o
  -3   5  11        394.78        406.35        33.86 o
  -2   5  11       2654.57       2495.06        69.13 o
  -1   5  11        264.19        311.53        31.81 o
   0   5  11         30.12         72.89        30.17 o
   1   5  11         18.69         78.32        29.21 o
   2   5  11        161.52        225.48        32.46 o
   3   5  11          3.04         39.78        31.71 o
   4   5  11         13.94         50.59        35.98 o
   5   5  11        217.92        216.29        39.53 o
   6   5  11       1241.59       1010.09        75.54 o
   7   5  11        215.12        305.41        44.08 o
   8   5  11          8.25          5.91        42.20 o
   9   5  11         55.29         76.81        44.98 o
 -11   6  11        212.46        254.10        62.98 o
 -10   6  11         67.92        103.52        57.54 o
  -9   6  11        111.84         10.22        61.93 o
  -8   6  11        981.57        935.77        73.74 o
  -7   6  11          0.82         -0.16        49.30 o
  -6   6  11          9.34        -31.06        44.66 o
  -5   6  11         56.79         50.93        42.77 o
  -4   6  11        114.74        129.44        41.34 o
  -3   6  11         36.78         22.46        30.07 o
  -2   6  11         10.79         32.80        31.20 o
  -1   6  11       1876.96       1972.41        88.38 o
   0   6  11        915.68        970.84        95.57 o
   1   6  11        390.98        425.36        36.04 o
   2   6  11        906.58        945.13        43.92 o
   3   6  11       1324.19       1295.20        73.11 o
   4   6  11         34.23         80.76        45.58 o
   5   6  11       1558.85       1535.95        69.72 o
   6   6  11        400.91        440.90        47.55 o
   7   6  11        125.13        114.19        44.57 o
   8   6  11        400.04        352.28        49.80 o
  -9   7  11         66.10         88.57        65.80 o
  -8   7  11        789.72       1090.29       188.78 o
  -7   7  11        485.42        526.51        55.95 o
  -6   7  11        310.94        326.38        49.48 o
  -5   7  11         60.59         62.26        45.88 o
  -4   7  11         94.10        146.08        43.84 o
  -3   7  11        534.76        472.84        50.37 o
  -2   7  11       1169.40       1090.46        49.73 o
  -1   7  11        119.27        109.13        33.43 o
   0   7  11         26.38        -18.94        32.58 o
   1   7  11       1785.96       1513.33        70.86 o
   2   7  11         65.94         73.51        40.69 o
   3   7  11        673.52        665.99        50.50 o
   4   7  11        488.45        364.61        47.39 o
   5   7  11        596.66        559.07        50.88 o
   6   7  11        186.74        231.67        48.23 o
  -7   8  11         10.18        -13.89        60.53 o
  -6   8  11        385.53        385.82        60.46 o
  -5   8  11        241.74        222.96        49.60 o
  -4   8  11        501.72        586.62        51.86 o
  -3   8  11         46.06        104.24        44.68 o
  -2   8  11        541.45        568.37        50.50 o
  -1   8  11         64.04         99.61        42.88 o
   0   8  11          1.80          6.33        41.28 o
   1   8  11        124.79        132.74        44.62 o
   2   8  11        895.93        854.00        78.31 o
   3   8  11          4.55          7.56        44.73 o
   4   8  11          7.15         29.05        45.91 o
  -3   9  11        168.83        200.49        49.10 o
  -2   9  11        986.43        785.11        70.62 o
  -1   9  11        104.53        158.71        59.04 o
   0   9  11        483.72        502.38        67.07 o
 -12   0  12        366.83        290.43        99.00 o
 -10   0  12        529.49        560.45        70.49 o
  -8   0  12        247.43        299.95        56.45 o
  -6   0  12        675.46        736.39        62.82 o
  -4   0  12       3056.84       2918.19       292.89 o
  -2   0  12        414.34        375.15        43.53 o
   0   0  12       8438.16       8210.10       232.56 o
   2   0  12         90.07         78.99        36.32 o
   4   0  12      10988.35      10522.81       292.71 o
   6   0  12        467.05        403.06        46.00 o
   8   0  12          9.24         80.77        44.23 o
  10   0  12        133.09        118.62        48.98 o
 -13   1  12        487.31        564.41        80.05 o
 -12   1  12        780.57        926.24        64.70 o
 -11   1  12       1158.85       1323.21        70.59 o
 -10   1  12       1169.12       1237.07        57.72 o
  -9   1  12       1091.83       1187.67        55.88 o
  -8   1  12        573.11        692.73        45.00 o
  -7   1  12       1894.42       2033.25        67.56 o
  -6   1  12        940.06        867.56        44.88 o
  -5   1  12       3372.87       3189.87        80.44 o
  -4   1  12          0.15         13.85        29.98 o
  -3   1  12        607.06        584.59        35.26 o
  -2   1  12        571.23        581.80        48.91 o
  -1   1  12       1700.81       1603.56        65.63 o
   0   1  12          3.98         47.83        26.26 o
   1   1  12         18.31         69.22        25.06 o
   2   1  12        461.11        421.42        30.13 o
   3   1  12          5.30          1.47        26.17 o
   4   1  12          6.59         31.44        26.69 o
   5   1  12         73.51        129.52        28.57 o
   6   1  12         73.73        116.52        29.22 o
   7   1  12        608.54        634.72        36.63 o
   8   1  12        243.51        210.40        35.08 o
   9   1  12        406.99        438.71        36.94 o
  10   1  12        346.27        400.15        46.94 o
 -13   2  12          0.30        -54.47        54.47 o
 -12   2  12         62.86        118.91        53.86 o
 -11   2  12        102.74         15.87        50.93 o
 -10   2  12       2260.07       2554.03        93.94 o
  -9   2  12       2472.95       2863.52        82.29 o
  -8   2  12        142.08        158.55        39.04 o
  -7   2  12         12.11          5.40        38.84 o
  -6   2  12       1785.33       2016.41        64.88 o
  -5   2  12       3660.76       3696.79        89.14 o
  -4   2  12       2599.42       2361.06        66.69 o
  -3   2  12         14.96         33.06        28.62 o
  -2   2  12       2338.79       2419.00        65.73 o
  -1   2  12        696.24        723.44        37.15 o
   0   2  12       3447.05       3223.99        88.18 o
   1   2  12         37.70         54.57        26.80 o
   2   2  12        763.00        756.14        35.98 o
   3   2  12       1281.59       1210.64        45.70 o
   4   2  12       1525.87       1548.32        50.68 o
   5   2  12       2544.86       2433.72        65.32 o
   6   2  12       1627.85       1598.51        53.86 o
   7   2  12       1781.24       1677.78        55.83 o
   8   2  12        255.41        343.68        43.48 o
   9   2  12       1377.98       1364.72        67.83 o
  10   2  12        710.46        672.67        52.10 o
 -13   3  12          3.61        -89.80        96.12 o
 -12   3  12          6.45         50.44        53.88 o
 -11   3  12         12.91         11.62        52.25 o
 -10   3  12        952.68       1108.46        66.63 o
  -9   3  12         20.18        -16.64        48.31 o
  -8   3  12        235.31        122.91        46.74 o
  -7   3  12        360.71        315.30        39.01 o
  -6   3  12       4539.93       4631.53       107.50 o
  -5   3  12        582.52        614.35        38.28 o
  -4   3  12       1305.20       1211.53        49.88 o
  -3   3  12        504.73        494.31        35.63 o
  -2   3  12       6166.35       6078.90       189.80 o
  -1   3  12         74.14         86.96        29.31 o
   0   3  12          3.73         21.60        27.39 o
   1   3  12         91.23        105.02        29.46 o
   2   3  12       2084.95       2221.26        62.58 o
   3   3  12         16.35         64.59        29.06 o
   4   3  12         24.80         67.32        29.99 o
   5   3  12        279.83        256.71        57.63 o
   6   3  12         55.88         66.31        31.27 o
   7   3  12         31.98         46.53        38.59 o
   8   3  12        989.81        860.92        53.91 o
   9   3  12         15.27         21.51        42.19 o
 -12   4  12        231.92        338.34        60.62 o
 -11   4  12       2839.59       3060.40       187.59 o
 -10   4  12        257.75        272.37        66.45 o
  -9   4  12         11.65         14.97        50.96 o
  -8   4  12         80.70        162.92        83.24 o
  -7   4  12        363.98        553.02        65.42 o
  -6   4  12        771.28        728.66        42.43 o
  -5   4  12         10.09         35.39        32.18 o
  -4   4  12       1097.53        945.26        46.93 o
  -3   4  12          2.00         52.47        30.78 o
  -2   4  12         56.16         71.24        32.10 o
  -1   4  12         39.76         51.79        30.09 o
   0   4  12       1272.44       1110.96        47.55 o
   1   4  12       1485.57       1445.18        53.82 o
   2   4  12          0.09         58.79        31.22 o
   3   4  12        163.28        146.08        32.69 o
   4   4  12        111.65         99.47        33.16 o
   5   4  12        731.21        737.09        47.38 o
   6   4  12         26.73         21.19        38.59 o
   7   4  12          3.18         11.89        41.21 o
   8   4  12         24.34        -18.13        41.50 o
   9   4  12        338.18        352.71        48.81 o
 -11   5  12         16.98        -55.28        55.28 o
 -10   5  12         18.52        -51.42        56.35 o
  -9   5  12        135.34        -10.88        51.81 o
  -8   5  12        675.10        633.23        59.44 o
  -7   5  12         13.89          7.13        48.46 o
  -6   5  12          1.63        -23.20        49.93 o
  -5   5  12        575.76        606.20        51.29 o
  -4   5  12         78.61         59.90        33.14 o
  -3   5  12        577.36        520.36        37.41 o
  -2   5  12         55.60         37.12        32.47 o
  -1   5  12       8523.88       7940.96       164.98 o
   0   5  12         11.11         98.50        33.03 o
   1   5  12       1019.34        996.68        46.63 o
   2   5  12        104.98        106.41        33.79 o
   3   5  12       4479.60       4097.19        97.89 o
   4   5  12         35.63        113.65        39.12 o
   5   5  12       1160.10       1036.81        56.57 o
   6   5  12         40.06         66.04        41.04 o
   7   5  12        386.80        469.35        48.94 o
   8   5  12         87.85         84.96        45.25 o
 -10   6  12        121.82        141.25       106.29 o
  -9   6  12        299.34        238.37       114.07 o
  -8   6  12        329.22        282.77       113.25 o
  -7   6  12       1073.41       1230.99        69.54 o
  -6   6  12         12.82         -2.84        47.06 o
  -5   6  12         49.60          6.11        46.81 o
  -4   6  12       2571.41       2301.87        85.95 o
  -3   6  12        161.51        245.14        35.49 o
  -2   6  12        216.60        253.51        35.86 o
  -1   6  12        139.68        187.85        35.40 o
   0   6  12       1647.62       1555.29        75.02 o
   1   6  12          1.58         67.65        51.62 o
   2   6  12          4.01         19.32        33.22 o
   3   6  12        118.29        131.06        40.82 o
   4   6  12        403.90        434.22        46.41 o
   5   6  12         52.12         78.69        42.84 o
   6   6  12        118.78        119.15        45.05 o
   7   6  12        251.45        161.05        47.83 o
  -8   7  12          8.08        -27.92        75.82 o
  -7   7  12        218.77        171.48        85.98 o
  -6   7  12        267.73        266.85        51.63 o
  -5   7  12       1011.62       1183.71        68.77 o
  -4   7  12       1247.54       1256.38        68.36 o
  -3   7  12        230.48        179.44        47.51 o
  -2   7  12         68.20         62.44        45.06 o
  -1   7  12         88.23         85.94        35.91 o
   0   7  12        284.28        310.73        38.58 o
   1   7  12        162.00        216.41        72.14 o
   2   7  12         44.85         83.90        44.14 o
   3   7  12        152.44        135.67        45.23 o
   4   7  12         46.49         29.84        44.52 o
   5   7  12        147.39        249.60        48.59 o
  -6   8  12        465.87        395.99        55.66 o
  -5   8  12        280.11        299.69        74.95 o
  -4   8  12        101.72        121.05        49.17 o
  -3   8  12         54.58        101.63        47.89 o
  -2   8  12        401.16        386.44        68.40 o
  -1   8  12        179.78        245.70        61.12 o
   0   8  12        142.08        100.44        59.41 o
   1   8  12         53.97        114.71        45.94 o
   2   8  12        441.12        383.10        50.51 o
 -11   0  13        246.80        299.29        95.22 o
  -9   0  13        115.74        207.26        60.50 o
  -7   0  13       3364.55       3278.93       122.35 o
  -5   0  13       3290.52       3161.27       146.33 o
  -3   0  13       1650.82       1728.55        82.48 o
  -1   0  13       3634.22       3408.71       116.31 o
   1   0  13       2953.18       2816.02       101.08 o
   3   0  13        671.57        738.38        52.15 o
   5   0  13       2259.52       2098.67        86.00 o
   7   0  13       1892.47       1895.32       129.63 o
   9   0  13        497.17        497.46        57.31 o
 -12   1  13        437.54        369.40        57.27 o
 -11   1  13        245.12        386.81        56.36 o
 -10   1  13       2936.32       3082.90        87.87 o
  -9   1  13       3424.94       3487.57        93.37 o
  -8   1  13        127.24        174.76        41.62 o
  -7   1  13       1168.33       1163.28        54.56 o
  -6   1  13        263.04        411.02        41.78 o
  -5   1  13       2427.73       2480.21        72.67 o
  -4   1  13        383.18        405.00        37.51 o
  -3   1  13       4158.80       3750.80        89.88 o
  -2   1  13       1133.72       1080.88        70.39 o
  -1   1  13         10.56         71.87        30.32 o
   0   1  13        417.85        462.80        33.77 o
   1   1  13        556.99        566.89        34.94 o
   2   1  13       1244.67       1313.77        48.75 o
   3   1  13        267.91        297.84        32.00 o
   4   1  13         81.20         97.71        29.63 o
   5   1  13         58.54         95.37        39.61 o
   6   1  13        734.31        733.73        38.84 o
   7   1  13       1040.42       1091.52        48.74 o
   8   1  13        134.74        149.18        34.74 o
   9   1  13        139.80         86.64        45.15 o
 -12   2  13        512.21        501.89        59.96 o
 -11   2  13         66.94         92.80        54.07 o
 -10   2  13        199.96        175.16        53.27 o
  -9   2  13       1894.07       2048.44        87.27 o
  -8   2  13         71.12         47.60        40.85 o
  -7   2  13        319.36        386.79        42.97 o
  -6   2  13        394.34        407.94        40.25 o
  -5   2  13          5.37        -23.48        34.22 o
  -4   2  13        337.14        340.93        36.64 o
  -3   2  13         19.85         70.37        32.68 o
  -2   2  13       2184.93       2035.75        62.20 o
  -1   2  13        369.29        298.39        33.33 o
   0   2  13       2117.38       2027.46        68.28 o
   1   2  13        340.97        283.01        31.23 o
   2   2  13        964.08        974.60        48.76 o
   3   2  13         64.85        103.03        30.28 o
   4   2  13        247.74        256.73        32.55 o
   5   2  13         23.17         -6.20        30.47 o
   6   2  13        922.97       1003.20        47.27 o
   7   2  13        365.28        423.84        37.79 o
   8   2  13          1.07         39.69        42.10 o
   9   2  13        194.10        197.37        46.25 o
 -12   3  13         28.59        -25.66        55.52 o
 -11   3  13         17.63         58.10        56.90 o
 -10   3  13         38.63         14.45        53.84 o
  -9   3  13        682.61        496.31        57.55 o
  -8   3  13         85.78         78.70        51.25 o
  -7   3  13       1152.57       1236.03        55.84 o
  -6   3  13        287.12        281.60        39.75 o
  -5   3  13        213.35        197.02        36.27 o
  -4   3  13         78.39         41.19        33.06 o
  -3   3  13       2881.24       2956.98        78.05 o
  -2   3  13         59.07         56.40        32.32 o
  -1   3  13       1300.18       1199.38        49.21 o
   0   3  13       2436.55       2095.17        63.79 o
   1   3  13       1834.77       1888.85        59.68 o
   2   3  13       1075.44       1041.34        46.53 o
   3   3  13        640.24        606.03        37.41 o
   4   3  13       1283.00       1113.04        48.22 o
   5   3  13        194.83        260.20        34.90 o
   6   3  13        475.66        548.08        46.50 o
   7   3  13          1.43         24.54        41.06 o
   8   3  13          5.77         30.18        44.32 o
 -11   4  13         17.86        -23.77        57.68 o
 -10   4  13          3.74        -16.05        57.31 o
  -9   4  13        140.75         66.34        54.88 o
  -8   4  13       2324.90       2621.20        97.15 o
  -7   4  13        390.39        384.83        53.66 o
  -6   4  13         48.43         21.89        47.09 o
  -5   4  13        194.21        149.62        36.46 o
  -4   4  13       1510.93       1595.42        58.47 o
  -3   4  13       3804.02       3754.42       102.83 o
  -2   4  13        123.05        150.12        34.65 o
  -1   4  13          3.64         44.39        33.33 o
   0   4  13         24.58         85.35        32.55 o
   1   4  13       1194.04       1181.37        51.75 o
   2   4  13       1262.16       1319.32        53.84 o
   3   4  13          7.02         70.09        34.04 o
   4   4  13        729.40        701.55        56.45 o
   5   4  13         65.92         85.43        40.33 o
   6   4  13        176.65        143.02        42.66 o
   7   4  13         56.05        101.43        43.81 o
 -10   5  13          5.73        -58.68        58.68 o
  -9   5  13         66.67         42.97        56.05 o
  -8   5  13       2049.48       2139.52        91.20 o
  -7   5  13        281.98        405.91        56.89 o
  -6   5  13         85.98         40.93        62.04 o
  -5   5  13          3.94         -7.80        46.28 o
  -4   5  13        136.76        174.64        36.84 o
  -3   5  13        185.27        226.04        36.79 o
  -2   5  13         59.90         89.28        35.15 o
  -1   5  13          2.74         31.41        37.89 o
   0   5  13        690.41        671.89        42.28 o
   1   5  13         29.50         59.65        34.95 o
   2   5  13       1162.29       1096.66        51.12 o
   3   5  13         23.44         46.15        41.39 o
   4   5  13        526.40        527.61        46.89 o
   5   5  13        102.62        107.45        43.09 o
   6   5  13       1313.68       1093.44        61.13 o
   7   5  13          5.59        -52.13        79.23 o
  -9   6  13        223.86        211.93        60.50 o
  -8   6  13       1794.65       1948.61        92.62 o
  -7   6  13         42.98         94.02        74.94 o
  -6   6  13        317.36        337.10        66.95 o
  -5   6  13       1817.71       1795.68        81.44 o
  -4   6  13       1255.70       1354.51        69.20 o
  -3   6  13       1363.23       1148.02        67.25 o
  -2   6  13        219.82        208.00        50.57 o
  -1   6  13       1768.45       1683.21        60.62 o
   0   6  13          3.84         47.03        37.17 o
   1   6  13        953.24        868.38        46.56 o
   2   6  13        578.35        662.30        50.61 o
   3   6  13        325.56        364.53        46.80 o
   4   6  13        682.74        569.63        82.27 o
   5   6  13        400.45        414.67        49.52 o
  -7   7  13        124.62         87.27        56.55 o
  -6   7  13         33.11         78.65        76.83 o
  -5   7  13         49.20         88.47        55.09 o
  -4   7  13         44.73         43.13        49.70 o
  -3   7  13        625.72        522.26        71.73 o
  -2   7  13        179.48        193.66        79.64 o
  -1   7  13        304.37        242.62        40.87 o
   0   7  13        416.74        270.82        46.83 o
   1   7  13        457.21        289.45        47.96 o
   2   7  13        132.08        152.73        46.58 o
   3   7  13         84.95        127.27        46.65 o
 -12   0  14         27.54         70.48       103.89 o
 -10   0  14        341.74        465.54        88.64 o
  -8   0  14        599.56        687.20        71.17 o
  -6   0  14       2505.07       2544.12       110.26 o
  -4   0  14       3020.57       3081.94       116.85 o
  -2   0  14       1989.62       1941.12        86.03 o
   0   0  14       1940.43       2123.32       145.65 o
   2   0  14       1945.51       2052.62       104.61 o
   4   0  14         21.02         61.16        46.08 o
   6   0  14         47.16         30.06        48.45 o
   8   0  14        377.09        247.14        53.95 o
 -11   1  14        377.40        508.11        61.49 o
 -10   1  14        177.75        192.53        55.31 o
  -9   1  14        527.55        568.09        49.26 o
  -8   1  14        442.71        518.70        47.68 o
  -7   1  14        483.32        589.53        47.33 o
  -6   1  14       1345.79       1412.38        62.12 o
  -5   1  14         19.74         49.73        38.41 o
  -4   1  14          1.21        -21.42        35.05 o
  -3   1  14        646.51        536.74        40.92 o
  -2   1  14       2296.95       2037.56        62.91 o
  -1   1  14        833.16        895.32        44.31 o
   0   1  14        765.95        786.53        40.33 o
   1   1  14       1484.74       1425.69        53.27 o
   2   1  14         63.89        113.82        32.27 o
   3   1  14        800.46        838.84        41.56 o
   4   1  14        879.79        975.05        45.23 o
   5   1  14        576.42        544.44        39.38 o
   6   1  14        259.91        289.17        36.36 o
   7   1  14        558.01        508.23        40.50 o
   8   1  14        112.09        165.42        46.09 o
 -11   2  14         21.33        -16.09        55.44 o
 -10   2  14       1151.55       1378.35        74.23 o
  -9   2  14        262.54        212.24        55.73 o
  -8   2  14         86.35         84.79        43.48 o
  -7   2  14        515.59        450.89        48.48 o
  -6   2  14       1360.12       1597.22        65.75 o
  -5   2  14          6.23         31.58        37.74 o
  -4   2  14         58.99         74.15        37.26 o
  -3   2  14       1509.88       1451.66        67.40 o
  -2   2  14        229.36        297.47        36.42 o
  -1   2  14        464.83        512.89        39.06 o
   0   2  14        397.88        366.17        35.59 o
   1   2  14       2199.26       2010.84        72.63 o
   2   2  14        836.36        685.63        40.39 o
   3   2  14       1592.70       1449.75        54.78 o
   4   2  14        143.35        221.13        35.14 o
   5   2  14        934.28        894.19        44.62 o
   6   2  14        501.63        383.92        38.20 o
   7   2  14          7.15          7.05        42.17 o
 -11   3  14        781.48        879.47        69.07 o
 -10   3  14        524.64        518.39        62.65 o
  -9   3  14         12.45         40.34        55.57 o
  -8   3  14         35.52         63.86        53.68 o
  -7   3  14       1703.66       1746.76        83.63 o
  -6   3  14       1875.95       1888.46        67.60 o
  -5   3  14        590.23        640.43        45.46 o
  -4   3  14        814.23        813.51        45.99 o
  -3   3  14        136.53        145.24        37.19 o
  -2   3  14        116.15        193.53        36.56 o
  -1   3  14        562.35        528.95        39.09 o
   0   3  14       2582.35       2501.03        75.03 o
   1   3  14         71.72         88.17        33.83 o
   2   3  14          6.49         38.00        34.12 o
   3   3  14          1.49         18.76        35.90 o
   4   3  14        681.07        758.69        43.74 o
   5   3  14          5.63          0.45        34.96 o
   6   3  14         72.26         42.23        42.57 o
   7   3  14         60.17         47.31        44.07 o
 -10   4  14        523.64        609.08        67.05 o
  -9   4  14        184.93        271.89        60.49 o
  -8   4  14       1263.06       1264.64        71.59 o
  -7   4  14        409.70        301.89        72.63 o
  -6   4  14        747.31        756.56        60.44 o
  -5   4  14        196.18        228.44        40.54 o
  -4   4  14        694.12        628.37        44.35 o
  -3   4  14       1673.23       1399.82        57.48 o
  -2   4  14        936.14       1046.37        52.32 o
  -1   4  14        415.99        389.29        39.61 o
   0   4  14         30.89         17.54        35.36 o
   1   4  14        505.65        466.41        40.66 o
   2   4  14         76.25        105.89        36.94 o
   3   4  14        139.73        155.04        38.12 o
   4   4  14        304.46        317.52        45.07 o
   5   4  14        448.11        553.64        82.26 o
   6   4  14          1.30         46.33        44.58 o
  -9   5  14        278.67        320.57        92.67 o
  -8   5  14        514.21        598.04        65.52 o
  -7   5  14         33.36         35.06        54.16 o
  -6   5  14         92.61         51.81        52.89 o
  -5   5  14       2454.78       2421.41       145.16 o
  -4   5  14         97.19        183.13        50.16 o
  -3   5  14         26.96         85.45        38.33 o
  -2   5  14        192.76        197.43        38.33 o
  -1   5  14       2063.44       1944.07        65.72 o
   0   5  14         29.76         11.57        37.85 o
   1   5  14        104.86        100.23        38.44 o
   2   5  14        486.91        472.57        42.78 o
   3   5  14          8.77         51.55        42.87 o
   4   5  14         22.39         28.62        43.40 o
   5   5  14         17.70         26.60        45.45 o
  -7   6  14          2.89        -66.99        87.42 o
  -6   6  14          3.67         20.43        54.20 o
  -5   6  14        129.64        111.40        53.33 o
  -4   6  14        852.62        775.67        62.02 o
  -3   6  14         38.63        -48.42        48.42 o
  -2   6  14         39.66        -10.14        39.93 o
  -1   6  14        628.99        642.88        49.45 o
   0   6  14         11.56          3.55        46.20 o
   1   6  14        121.06         37.13        44.93 o
   2   6  14         21.06         33.98        44.82 o
   3   6  14        767.09        721.82        54.78 o
  -4   7  14        124.81        159.93       108.85 o
  -3   7  14         31.27         83.90        63.56 o
  -2   7  14         22.39        -13.10        73.98 o
  -1   7  14        252.45        311.06       102.22 o
   0   7  14          5.14         44.91        47.97 o
  -9   0  15        321.31        348.25        70.90 o
  -7   0  15         59.49        160.77        66.02 o
  -5   0  15       1190.48       1078.99        76.75 o
  -3   0  15       2870.60       2904.43       129.93 o
  -1   0  15        820.95        826.75        63.58 o
   1   0  15       4745.05       4719.11       153.37 o
   3   0  15       1050.76       1042.57        77.82 o
   5   0  15        949.53       1111.88       135.99 o
 -10   1  15          4.90        -55.68        56.14 o
  -9   1  15       2271.07       2682.31        87.26 o
  -8   1  15        111.69        119.88        52.63 o
  -7   1  15          0.62         42.26        44.88 o
  -6   1  15       1728.31       1680.78        69.30 o
  -5   1  15       1018.16       1283.01        59.05 o
  -4   1  15        569.80        586.05        45.36 o
  -3   1  15        120.51         91.02        39.37 o
  -2   1  15       3658.58       3365.42        87.84 o
  -1   1  15        319.25        222.89        37.08 o
   0   1  15        150.32        194.25        36.85 o
   1   1  15          1.01         27.62        34.93 o
   2   1  15        570.83        583.86        41.97 o
   3   1  15        469.38        333.89        38.38 o
   4   1  15         23.59         53.85        35.70 o
   5   1  15        176.12         89.70        36.75 o
   6   1  15          0.75         29.49        36.73 o
 -10   2  15        213.55        255.26        64.68 o
  -9   2  15        290.29        295.96        60.73 o
  -8   2  15        476.82        587.99        62.77 o
  -7   2  15        479.91        605.10        51.28 o
  -6   2  15        735.02        765.88        51.55 o
  -5   2  15       1259.07       1143.93        56.48 o
  -4   2  15       1939.89       1821.37        67.85 o
  -3   2  15        300.11        385.50        41.88 o
  -2   2  15        586.31        631.50        44.28 o
  -1   2  15        171.46        222.98        46.32 o
   0   2  15        784.14        825.11        45.29 o
   1   2  15        373.62        394.28        39.40 o
   2   2  15         14.84         70.93        35.73 o
   3   2  15        210.53        254.07        44.85 o
   4   2  15          4.09         40.09        36.56 o
   5   2  15         33.43         87.12        37.42 o
   6   2  15        360.01        337.34        41.08 o
  -9   3  15         92.33         60.74        57.27 o
  -8   3  15        337.42        374.77        61.79 o
  -7   3  15       1356.88       1420.82        78.49 o
  -6   3  15         23.71         93.03        42.67 o
  -5   3  15          3.53         60.14        40.97 o
  -4   3  15       1055.64        955.99        52.75 o
  -3   3  15       1358.45       1319.24        58.15 o
  -2   3  15        581.47        635.46        45.33 o
  -1   3  15        486.91        535.11        42.20 o
   0   3  15        655.15        604.00        43.83 o
   1   3  15          5.40         87.73        37.76 o
   2   3  15       1207.07       1188.50        55.25 o
   3   3  15        850.15        773.05        46.30 o
   4   3  15         60.94         89.36        38.68 o
   5   3  15         81.61         46.75        44.71 o
  -8   4  15        572.29        692.67        67.17 o
  -7   4  15       1130.94       1341.95        74.93 o
  -6   4  15        321.70        411.93        58.21 o
  -5   4  15          3.87         18.08        51.89 o
  -4   4  15         85.39         30.74        40.96 o
  -3   4  15        625.17        691.87        47.41 o
  -2   4  15          9.47         26.29        39.23 o
  -1   4  15          7.86         19.51        38.43 o
   0   4  15        436.14        332.73        42.30 o
   1   4  15         18.22         10.03        38.95 o
   2   4  15         28.93        -15.34        38.66 o
   3   4  15        279.47        308.91        42.28 o
   4   4  15        235.51        209.77        47.20 o
  -7   5  15         69.75         11.48        58.80 o
  -6   5  15        146.62        234.91        57.30 o
  -5   5  15         89.22        133.70        59.04 o
  -4   5  15         91.31        170.60        53.52 o
  -3   5  15         19.31        122.55        41.89 o
  -2   5  15       1278.84       1274.46        60.32 o
  -1   5  15          0.40          1.02        40.40 o
   0   5  15        342.49        359.50        44.44 o
   1   5  15         19.08         31.67        40.87 o
   2   5  15       1799.16       1693.74        76.20 o
   3   5  15          1.60        -17.85        77.79 o
  -4   6  15        159.53        239.08        56.83 o
  -3   6  15         28.12         69.79        53.91 o
  -2   6  15          1.73         -5.12        53.03 o
  -1   6  15         85.37         69.94        43.06 o
   0   6  15        135.30         94.02        43.09 o
  -8   0  16        598.40        475.13        75.04 o
  -6   0  16       1741.20       1677.87        99.35 o
  -4   0  16         31.09         55.20        62.56 o
  -2   0  16       1046.34       1017.14        73.55 o
   0   0  16        184.96        300.79        58.26 o
   2   0  16          6.95         52.27        53.25 o
   4   0  16       1583.14       1530.97        87.01 o
  -9   1  16       1013.08       1035.04        72.53 o
  -8   1  16         82.43        145.42        50.82 o
  -7   1  16        121.54        135.00        48.99 o
  -6   1  16       1744.71       2055.63        76.88 o
  -5   1  16       2199.80       2149.04        85.78 o
  -4   1  16          0.29         25.33        41.77 o
  -3   1  16        533.09        501.42        47.61 o
  -2   1  16        465.77        524.23        46.17 o
  -1   1  16       1246.61       1311.65        60.47 o
   0   1  16        121.76        150.77        40.14 o
   1   1  16        697.35        676.21        45.42 o
   2   1  16        153.93        140.05        39.01 o
   3   1  16        179.73        187.18        39.37 o
   4   1  16        222.24        295.87        41.68 o
   5   1  16        183.74        189.71        40.76 o
  -8   2  16        561.24        902.05        70.24 o
  -7   2  16        256.32        290.40        65.99 o
  -6   2  16        106.22        139.64        47.10 o
  -5   2  16       1313.17       1408.87        66.75 o
  -4   2  16        317.34        467.16        48.32 o
  -3   2  16        377.51        407.96        45.50 o
  -2   2  16        303.46        274.33        52.40 o
  -1   2  16       1369.17       1318.06        60.03 o
   0   2  16         26.63        100.13        39.93 o
   1   2  16        235.48        253.13        41.01 o
   2   2  16         82.44         49.21        38.39 o
   3   2  16        269.56        224.40        41.17 o
   4   2  16         54.62         75.59        39.48 o
  -8   3  16        276.72        283.11        64.01 o
  -7   3  16        204.63        186.49        60.68 o
  -6   3  16          9.79        112.62        57.20 o
  -5   3  16         78.75         79.32        54.98 o
  -4   3  16       1011.60        945.98        53.72 o
  -3   3  16          3.94         33.98        42.15 o
  -2   3  16        803.78        816.40        50.44 o
  -1   3  16         33.78         88.11        41.95 o
   0   3  16       1561.50       1559.14        65.42 o
   1   3  16        107.83        127.73        41.75 o
   2   3  16       1082.20       1118.89        54.92 o
   3   3  16        102.64        159.54        42.61 o
  -6   4  16         46.29         47.70        58.71 o
  -5   4  16         61.23        157.13        57.71 o
  -4   4  16         36.76         32.92        43.41 o
  -3   4  16        565.49        626.33        49.92 o
  -2   4  16         12.42         24.79        42.23 o
  -1   4  16         91.01        106.68        42.80 o
   0   4  16        117.81        116.65        42.19 o
   1   4  16         51.29         49.44        42.57 o
   2   4  16          9.09        -15.50        42.23 o
  -4   5  16          3.35         17.53        55.82 o
  -3   5  16        102.37        191.47        57.94 o
  -2   5  16          2.70          8.76        44.40 o
  -1   5  16          8.69         38.28        45.33 o
  -7   0  17        857.09        857.56        86.77 o
  -5   0  17         17.03         49.03        68.46 o
  -3   0  17       3237.79       3224.32       132.39 o
  -1   0  17          2.39         11.16        60.05 o
   1   0  17        498.55        536.00       117.02 o
  -7   1  17        243.13        380.13        53.72 o
  -6   1  17       1638.80       1876.40        78.74 o
  -5   1  17        160.48        143.25        49.26 o
  -4   1  17        341.06        342.09        50.01 o
  -3   1  17        197.50        300.96        48.43 o
  -2   1  17        104.18        137.33        45.13 o
  -1   1  17        307.33        206.32        45.22 o
   0   1  17          9.78         64.51        42.19 o
   1   1  17        132.40        132.50        42.42 o
   2   1  17         58.06         57.37        42.07 o
  -6   2  17          1.20         27.27        49.63 o
  -5   2  17        628.34        805.69        56.36 o
  -4   2  17        611.98        598.27        52.82 o
  -3   2  17        188.57        286.27        47.73 o
  -2   2  17        294.69        283.10        47.26 o
  -1   2  17          3.20         24.02        43.56 o
   0   2  17         28.91         20.17        42.41 o
   1   2  17        307.90        337.78        45.95 o
  -5   3  17        475.64        502.83        64.57 o
  -4   3  17        155.59        221.19        48.52 o
  -3   3  17        143.24        265.75        47.93 o
  -2   3  17          6.02         56.20        45.43 o
  -1   3  17       1266.37       1387.58        64.77 o
   0   3  17          7.27         35.18        43.84 o
                                                
