# Supplementary material for: 4-Bromo-2-(5-bromo­thio­phen-2-yl)-1-[(5-bromo­thio­phen-2-yl)meth­yl]-5,6-dimethyl-1H-benzimidazole
Source: Acta Crystallogr Sect E Struct Rep Online. 2014 Mar 26;70(Pt 4):o486–7. doi: 10.1107/S160053681400628X (PMC3998606; doi:10.1107/S160053681400628X)
Supplement: Supplementary file 3 [file e-70-0o486-Isup3.mol]

I
  --CCDC--031114    3D                              

 46 41  0  0  0  0  0  0  0  0999 V2000
    8.8516    4.3159    0.9027 C      0
    7.7424    3.6025    1.3701 C      0
    7.0002    2.8641    0.4382 C      0
    7.3438    2.8574   -0.9129 C      0
    8.4966    3.6073   -1.3320 C      0
    9.2259    4.3447   -0.4338 C      0
    9.9694    4.8630   -0.7195 H      0
    6.5898    2.0104   -1.9050 C      0
    7.1289    1.2258   -2.1395 H      0
    6.4079    2.5353   -2.7110 H      0
    5.7426    1.7181   -1.5079 H      0
    8.9124    3.5996   -2.7652 C      0
    9.6324    4.2496   -2.9000 H      0
    8.1464    3.8381   -3.3279 H      0
    9.2297    2.7045   -3.0085 H      0
    5.5293    1.8632    1.1014 Br     0
    9.3971    4.9274    2.0296 N      0
    8.6055    4.5284    3.0949 C      0
    7.6171    3.7381    2.7344 N      0
    8.8188    4.9658    4.4827 C      0
    9.9234    5.4418    5.1245 C      0
   10.7578    5.5792    4.6937 H      0
    9.7045    5.7081    6.4932 C      0
   10.3663    6.0455    7.0852 H      0
    8.4432    5.4254    6.8493 C      0
    7.4904    4.8245    5.5612 S      0
    7.6946    5.7254    8.5487 Br     0
   10.4748    5.9109    1.9842 C      0
   10.3428    6.5609    2.7198 H      0
   10.4147    6.4090    1.1313 H      0
   11.8460    5.3273    2.1028 C      0
   12.9329    5.8792    2.6788 C      0
   12.9090    6.7022    3.1521 H      0
   14.1244    5.1139    2.5102 C      0
   14.9738    5.3581    2.8575 H      0
   13.8851    3.9919    1.7878 C      0
   12.2372    3.8304    1.3340 S      0
   15.1088    2.7004    1.2756 Br     0
    8.7245    4.8264    4.4255 C      0
    9.8594    5.2206    5.0849 C      0
   10.6823    5.3869    4.6395 H      0
    9.6836    5.3552    6.4771 C      0
   10.3731    5.6110    7.0764 H      0
    8.4280    5.0860    6.8317 C      0
    7.4287    4.6149    5.5246 S      0
    7.7472    5.0956    8.5902 Br     0
  1  2  1
  1  6  1
  1 17  1
  2  3  1
  2 19  1
  3  4  1
  3 16  1
  4  5  1
  4  8  1
  5  6  1
  5 12  1
  6  7  1
  8  9  1
  8 10  1
  8 11  1
 12 13  1
 12 14  1
 12 15  1
 17 18  1
 17 28  1
 18 19  1
 18 20  1
 20 21  1
 20 26  1
 21 22  1
 21 23  1
 23 24  1
 23 25  1
 25 26  1
 25 27  1
 28 29  1
 28 30  1
 28 31  1
 31 32  1
 31 37  1
 32 33  1
 32 34  1
 34 35  1
 34 36  1
 36 37  1
 36 38  1
M  END
$$$$
